# Supplementary material for: DNA methylation in mice is influenced by genetics as well as sex and life experience
Source: Nat Commun. 2019 Jan 18;10:305. doi: 10.1038/s41467-018-08067-z (PMC6338756; doi:10.1038/s41467-018-08067-z)
Supplement: Supplementary file 4 — Supplementary Data 1 [file 41467_2018_8067_MOESM4_ESM.xlsx]

## Sheet: DNA-seq
# Genome size for depth approximations: mm9 = 2.7e9
Animal	Lane	Raw Read Pairs	Q20 Filtered Read Pairs	Reads w/No Genomic Hits		Reads w/Genomic Hits <MAPQ30		Reads w/Genomic Hits MAPQ30+		Non-Duplicates (MAPQ30+) Per Lane		Approximate Depth Per Lane	Non-Duplicates (MAPQ30+) Per Animal		Approximate Depth Per Animal
B6_M_1		136976412	125359907	5160732	0.0206	43438111	0.1733	202120971	0.8062	181533049	0.8981	6.8	181533049	0.8981	6.8
B6_F_1	A	234901571	188490765	9642873	0.0256	77697561	0.2061	289641096	0.7683	261377923	0.9024	9.8	678074634	0.7493	25.4
B6_F_1	B	222200167	189250133	7578600	0.02	62725753	0.1657	308195913	0.8143	276419995	0.8969	10.3
B6_F_1	C	219093444	188194380	7367267	0.0196	61868603	0.1644	307152890	0.8161	275616518	0.8973	10.3
C3_M_1		241047363	180646002	10004554	0.0277	79732166	0.2207	271555284	0.7516	240614528	0.8861	9	240614528	0.8861	9
C3_F_1	A	177170889	158346010	7442770	0.0235	58391154	0.1844	250858096	0.7921	230156453	0.9175	8.6	601472142	0.7897	22.5
C3_F_1	B	179346531	162087218	7665540	0.0236	60154921	0.1856	256353975	0.7908	234664955	0.9154	8.8
C3_F_1	C	180025727	161285498	7855107	0.0244	60262083	0.1868	254453806	0.7888	233005220	0.9157	8.7
B6C3F1_M_0		179601142	163636945	4817899	0.0147	49435260	0.1511	273020731	0.8342	257358589	0.9426	9.6	257358589	0.9426	9.6
B6C3F1_F_1		214288068	183613958	8301635	0.0226	64074936	0.1745	294851345	0.8029	268512129	0.9107	10	268512129	0.9107	10
C3B6F1_M_1		222443421	185738929	10208970	0.0275	79411162	0.2138	281857726	0.7587	233481684	0.8284	8.7	233481684	0.8284	8.7
C3B6F1_F_1		223335799	190187628	10082628	0.0265	76034202	0.1999	294258426	0.7736	226776040	0.7707	8.5	226776040	0.7707	8.5

## Sheet: BS-seq
# Genome size for depth approximations: mm9 = 2.7e9, lambda phage = 48.5e3; Note that usable total depth is slightly lower after clipping overlapping reads in a pair to avoid double-counting methylation status at a given site.
Animal	Library	Raw Read Pairs	Q20 Filtered Read Pairs	Bisulfite Conversion Rate	No Hits (mm9 or lambda phage)	Ambiguous Mapping	Uniquely Mapped	% Uniquely Mapped	Non-Duplicates	% Non-Duplicates	Total Read Pairs for Analysis: mm9	Approx Depth: mm9	Total Read Pairs for Analysis: lambda phage	Approx Depth: lambda phage
B6_M_1	L1	344300893	291140222	0.99974	48171438	19135706	223833078	0.7688	159540482	0.7128	449456136	33.6	123966	516.3
	L2	119085667	109185578	0.99671	16819688	7297870	85068020	0.7791	44377560	0.5217
	L3	449367711	408816240	0.99696	92026273	29552840	287237127	0.7026	245662060	0.8553
B6_M_2	L1	355763242	332650126	0.99855	66213102	24268914	242168110	0.728	207684187	0.8576	391034143	29.3	109250	455
	L2	322722602	300736806	0.99484	59313569	21105499	220317738	0.7326	183459206	0.8327
B6_M_3	L1	292779998	274421391	0.9983	53356031	18922414	202142946	0.7366	162871200	0.8057	288861968	21.6	38730	161.3
	L2	239729706	221565052	0.99802	41039246	15136704	165389102	0.7465	126029498	0.762
B6_F_1	L1	312043047	268876809	0.99977	46054746	15906293	206915770	0.7696	137065683	0.6624	434032579	32.5	141602	589.8
	L2	102196138	94073810	0.99638	14223568	5299153	74551089	0.7925	53423938	0.7166
	L3	422916075	386405917	0.99722	92156551	24521417	269727949	0.698	243684560	0.9034
B6_F_2	L1	300501034	280533237	0.99848	51886882	16449367	212196988	0.7564	161306958	0.7602	334570562	25	90288	376
	L2	284004305	263760856	0.99792	53587938	16379716	193793202	0.7347	173353892	0.8945
B6_F_3	L1	359238430	336381776	0.99882	65299231	20855435	250227110	0.7439	209688719	0.838	401445227	30	239230	996.4
	L2	317090165	295792728	0.99409	62314299	18480155	214998274	0.7269	191995738	0.893
C3_M_1	L1	260231315	225178296	0.99979	50062107	13943789	161172400	0.7158	98629831	0.612	390135107	29.2	80026	333.3
	L2	120527148	110307598	0.99702	22539192	6981200	80787206	0.7324	41528660	0.514
	L3	471244940	430047273	0.99709	109154570	30138393	290754310	0.6761	250056642	0.86
C3_M_2	L1	297503478	278075994	0.99847	67751708	17693213	192631073	0.6927	144455810	0.7499	312140251	23.4	196562	818.7
	L2	300101791	278537803	0.99808	70666870	18502893	189368040	0.6799	167881003	0.8865
C3_M_3	L1	339359859	318872186	0.99848	80494880	21116868	217260438	0.6813	175997010	0.8101	361062947	27	242117	1008.4
	L2	327719837	306519970	0.99457	79936269	20902238	205681463	0.671	185308054	0.9009
C3_F_1	L1	280305997	241810606	0.99979	54560466	13376556	173873584	0.719	129161277	0.7428	422289909	31.6	116705	486.1
	L2	110683827	101579819	0.99632	21295601	5399056	74885162	0.7372	53246977	0.711
	L3	437902303	399213218	0.99724	108404408	25974522	264834288	0.6634	239998360	0.9062
C3_F_2	L1	342886555	321378276	0.99829	78278897	19112931	223986448	0.697	178478901	0.7968	349291732	26.1	207352	863.6
	L2	311346118	291255032	0.99385	71864279	17070643	202320110	0.6946	171020183	0.8453
C3_F_3	L1	289316365	270630138	0.99836	66585332	15535348	188509458	0.6966	148322295	0.7868	264158469	19.8	68167	283.9
	L2	252559658	233070838	0.99796	55280628	12755485	165034725	0.7081	115904341	0.7023
B6C3F1_M_1	L1	221475826	205676835	0.99769	34952548	14073482	156650805	0.7616	116375602	0.7429	332910592	24.9	1462054	6089.4
	L2	46361382	41306430	0.99771	6796412	2704109	31805909	0.77	20172620	0.6342
	L3	384903789	350559406	0.99711	88682269	23417240	238459897	0.6802	197824424	0.8296
B6C3F1_M_2	L1	298352155	279476092	0.9986	59082253	17957513	202436326	0.7243	139314896	0.6882	315399838	23.6	72944	303.8
	L2	325710948	303838751	0.99381	70876453	20598256	212364042	0.6989	176157886	0.8295
B6C3F1_M_3	L1	354933037	332524800	0.9986	71531755	22342762	238650283	0.7177	209163737	0.8764	323294698	24.2	969566	4038.2
	L2	229924245	212030896	0.99366	46612739	13713361	151704796	0.7155	115100527	0.7587
B6C3F1_F_1	L1	226813305	207767640	0.99766	37256818	13220170	157290652	0.7571	140096495	0.8907	424237859	31.7	532237	2216.7
	L2	103933863	94939412	0.99649	17467445	5221282	72250685	0.761	51861231	0.7178
	L3	427098242	387794982	0.9972	100405088	23903372	263486522	0.6794	232812370	0.8836
B6C3F1_F_2	L1	115932385	105105272	0.99867	22517944	5876760	76710568	0.7298	54184874	0.7064	428919378	32.1	203231	846.4
	L2	344886175	322461714	0.99436	71051877	19997814	231412023	0.7176	200149372	0.8649
	L3	312263040	288298749	0.99809	65180671	17842389	205275689	0.712	174788363	0.8515
B6C3F1_F_3	L1	356925468	333993525	0.99861	73337729	21130481	239525315	0.7172	212981380	0.8892	402530031	30.1	106983	445.6
	L2	322621011	302413802	0.99382	67667762	20141324	214604716	0.7096	189655634	0.8837
C3B6F1_M_1	L1	275695620	249176133	0.99759	48144258	16844569	184187306	0.7392	155021000	0.8416	409209210	30.6	872322	3633.2
	L2	97107988	88919298	0.99649	16493945	5867197	66558156	0.7485	45369536	0.6817
	L3	390262378	355406881	0.99755	92197498	24499728	238709655	0.6717	209690996	0.8784
C3B6F1_M_2	L1	351327291	329223123	0.99855	70034999	24995845	234192279	0.7113	198121279	0.846	378752137	28.3	74672	311
	L2	327496921	307900420	0.99435	66202809	20978312	220719299	0.7169	180705530	0.8187
C3B6F1_M_3	L1	299989046	280876744	0.99837	59261165	18683627	202931952	0.7225	147939856	0.729	277474545	20.8	39771	165.6
	L2	247491119	228701173	0.99779	46462191	15845670	166393312	0.7276	129574460	0.7787
C3B6F1_F_1	L1	191675747	178326414	0.99763	33723324	12149426	132453664	0.7428	112159985	0.8468	357175524	26.7	337436	1405.4
	L2	320111160	284230231	0.99613	49595804	17210308	217424119	0.765	28108280	0.1293
	L3	419413448	381526927	0.99729	99478959	24157584	257890384	0.6759	217244695	0.8424
C3B6F1_F_2	L1	417915064	391367621	0.9984	75685057	23604337	292078227	0.7463	224844379	0.7698	405753962	30.4	92177	383.9
	L2	327300789	305825534	0.99424	60666592	17398440	227760502	0.7447	181001760	0.7947
C3B6F1_F_3	L1	351475193	329040084	0.9983	71093999	19756359	238189726	0.7239	189611652	0.7961	322160572	24.1	83992	349.8
	L2	253513709	234996225	0.99781	48723140	14035118	172237967	0.7329	132632912	0.7701
