# Supplementary material for: DNA methylation in mice is influenced by genetics as well as sex and life experience
Source: Nat Commun. 2019 Jan 18;10:305. doi: 10.1038/s41467-018-08067-z (PMC6338756; doi:10.1038/s41467-018-08067-z)
Supplement: Supplementary file 5 — Supplementary Data 2 [file 41467_2018_8067_MOESM5_ESM.xlsx]

## Sheet: B6-vs-C3 DMRs, DSS
#B6-vs-C3 DMRs by DSS
#Group 1 = B6 (parents), 6 animals
#Group 2 = C3 (parents), 6 animals
#DMR coordinates (mm9)	DMR type	length (bp)	validated CpG sites	weighted methylation, B6	weighted methylation, C3	mean CpG depth, B6	mean CpG depth, C3	distance to nearest TSS (bp)	gene(s) of nearest TSS
chr1:4678977-4679711	B6>C3	735	27	0.528864	0.230258	175.1	44.6	96096	Mrpl15|27395
chr1:4794898-4795243	B6>C3	346	6	0.876518	0.424318	164.7	134.3	2731	Lypla1|18777
chr1:4815757-4816095	B6>C3	339	6	0.671388	0.45967	176.5	171.5	17783	Lypla1|18777
chr1:5036489-5037074	B6>C3	586	17	0.696552	0.419158	110.9	96.4	23292	Rgs20|58175
chr1:5287036-5287457	B6>C3	422	8	0.527536	0.327175	172.5	162.4	213869	Atp6v1h|108664
chr1:7767555-7768001	C3>B6	447	7	0.194958	0.402397	170	166.9	688554	Pcmtd1|319263
chr1:8400596-8401221	C3>B6	626	31	0.361889	0.942389	176.2	175.3	888737	Sntg1|71096
chr1:8484164-8484614	C3>B6	451	6	0.508902	0.765957	224.7	211.5	805344	Sntg1|71096
chr1:8571808-8572582	C3>B6	775	9	0.514744	0.761194	214.8	171.2	717376	Sntg1|71096
chr1:8638468-8639124	C3>B6	657	5	0.623236	0.889447	184.2	39.8	650834	Sntg1|71096
chr1:8705856-8706476	C3>B6	621	7	0.671079	0.912596	140.3	166.7	583482	Sntg1|71096
chr1:8720223-8720620	C3>B6	398	5	0.651376	0.893878	109	49	569338	Sntg1|71096
chr1:8807775-8808491	C3>B6	717	5	0.608384	0.867229	195.6	189.8	481467	Sntg1|71096
chr1:8926310-8927530	C3>B6	1221	31	0.631473	0.91906	176.9	111.2	362428	Sntg1|71096
chr1:8928537-8929371	C3>B6	835	16	0.451246	0.820578	87.8	73.5	360587	Sntg1|71096
chr1:9056624-9057573	C3>B6	950	8	0.654003	0.900971	184.2	128.8	232385	Sntg1|71096
chr1:9059606-9060850	C3>B6	1245	6	0.59799	0.854109	199	180.5	229108	Sntg1|71096
chr1:9077868-9078612	C3>B6	745	5	0.683622	0.915607	196.6	173	211346	Sntg1|71096
chr1:9085878-9086887	C3>B6	1010	6	0.631029	0.855727	207.3	151.3	203071	Sntg1|71096
chr1:9547327-9547544	B6>C3	218	6	0.95591	0.693122	177.7	94.5	9200	Adhfe1|76187
chr1:11333600-11333722	C3>B6	123	9	0.617476	0.881262	171.7	59.9	70464	A830018L16Rik|320492
chr1:11670586-11670709	B6>C3	124	5	0.837027	0.574118	153.4	85	266400	A830018L16Rik|320492
chr1:11972669-11972995	C3>B6	327	5	0.494058	0.757827	235.6	217.2	443072	Mir6341|102465961
chr1:12804960-12805546	B6>C3	587	12	0.761128	0.557832	189.1	183	96334	Sulf1|240725
chr1:13047777-13048120	C3>B6	344	15	0.316498	0.527553	138.6	82.3	66561	Slco5a1|240726
chr1:13124618-13124988	B6>C3	371	10	0.751521	0.442916	213.7	72.7	7374	Prdm14|383491
chr1:13211899-13212097	C3>B6	199	5	0.486333	0.950658	175.6	60.8	94655	Prdm14|383491
chr1:13226024-13226663	C3>B6	640	10	0.430929	0.881665	212.1	136.9	108780	Prdm14|383491
chr1:13230217-13230567	C3>B6	351	5	0.345654	0.909774	200.2	53.2	112973	Prdm14|383491
chr1:13232350-13232972	C3>B6	623	14	0.164062	0.5	182.9	185.9	115106	Prdm14|383491
chr1:13477637-13478101	B6>C3	465	9	0.549442	0.270245	139.3	118	101890	Tram1|72265
chr1:13631183-13631688	B6>C3	506	14	0.835386	0.591497	174	154.6	18902	Lactb2|212442
chr1:16041631-16041829	B6>C3	199	5	0.905576	0.604651	222.4	51.6	41577	4930444P10Rik|75799
chr1:20930022-20930762	C3>B6	741	14	0.372955	0.924069	148.4	49.9	10945	Efhc1|71877
chr1:21021345-21022302	B6>C3	958	8	0.792453	0.565598	165.6	85.8	47004	Tram2|170829
chr1:21034710-21035282	B6>C3	573	8	0.683748	0.477861	170.8	149.6	34024	Tram2|170829
chr1:21070089-21070719	B6>C3	631	18	0.621114	0.33119	180.5	86.4	783	Tram2|170829
chr1:21092886-21093269	B6>C3	384	8	0.481593	0.136976	207.1	167	23580	Tram2|170829
chr1:21093900-21094336	B6>C3	437	7	0.903323	0.603556	189.1	136.6	24594	Tram2|170829
chr1:23328126-23328380	B6>C3	255	6	0.481967	0.2	203.3	95.8	29586	Mir30c-2|723964
chr1:23386333-23387070	B6>C3	738	11	0.527721	0.299193	221.4	213.9	2944	Ogfrl1|70155
chr1:23737543-23737687	B6>C3	145	5	0.912162	0.581028	88.8	50.6	31078	B3gat2|280645
chr1:23922414-23922851	B6>C3	438	5	0.900503	0.6	199	49	5839	Smap1|98366
chr1:23953998-23954352	C3>B6	355	15	0.360778	0.638393	233.2	209.1	24778	Smap1|98366
chr1:24104686-24105089	C3>B6	404	7	0.222606	0.527578	165.6	119.1	2091	Fam135a|68187
chr1:25121047-25121466	C3>B6	420	14	0.314168	0.578425	208.7	208.6	213333	Gm20172|100504323
chr1:27321563-27321813	B6>C3	251	7	0.761194	0.399504	105.3	57.6	577258	4931408C20Rik|210940
chr1:30858437-30859521	B6>C3	1085	18	0.735317	0.360892	212.8	169.3	60580	Phf3|213109
chr1:30872945-30873338	B6>C3	394	6	0.918159	0.716487	130.3	108.2	46763	Phf3|213109
chr1:34186653-34187032	C3>B6	380	9	0.650904	0.871341	239.7	144.2	12449	Mir6896|102466987
chr1:34722851-34723986	B6>C3	1136	27	0.857608	0.585756	193.5	138.9	29796	AA619741|241051
chr1:35497776-35498280	B6>C3	505	7	0.572459	0.203338	217.9	188.3	590972	Plekhb2|226971
chr1:35841587-35841840	B6>C3	254	5	0.903537	0.599553	186.6	178.8	283405	Hs6st1|50785
chr1:35879686-35880115	B6>C3	430	7	0.639194	0.409533	156	146.9	245130	Hs6st1|50785
chr1:35880539-35881469	B6>C3	931	20	0.600796	0.378553	100.5	77.4	243776	Hs6st1|50785
chr1:35919196-35919426	B6>C3	231	5	0.727612	0.301741	160.8	103.4	205819	Hs6st1|50785
chr1:35926266-35927221	B6>C3	956	22	0.732113	0.445384	188.7	129	198024	Hs6st1|50785
chr1:36095353-36095863	B6>C3	511	17	0.85	0.633519	143.5	137.2	29382	Hs6st1|50785
chr1:36330748-36331530	C3>B6	783	14	0.572956	0.798802	93.5	59.6	478	Neurl3|214854
chr1:36413267-36413803	C3>B6	537	6	0.484489	0.71875	182.7	197.3	7664	Mir6898|102465541
chr1:36418846-36419031	C3>B6	186	5	0.455424	0.689349	186.2	135.2	6995	Kansl3|226976
chr1:36622274-36622615	B6>C3	342	5	0.745789	0.349057	130.6	42.4	7048	Sema4c|20353
chr1:36653038-36653379	C3>B6	342	5	0.431794	0.709859	186.2	142	2861	Fam178b|381337
chr1:36864580-36864919	C3>B6	340	11	0.444096	0.761585	174	149.1	28751	Zap70|22637
chr1:36961416-36961782	C3>B6	367	6	0.264092	0.505038	159.7	132.3	34590	Tmem131|56030
chr1:36978860-36979147	C3>B6	288	8	0.434837	0.658173	199.5	201.1	17225	Tmem131|56030
chr1:37083810-37084120	C3>B6	311	6	0.450409	0.741573	183.2	59.3	87438	Tmem131|56030
chr1:37288196-37288506	C3>B6	311	5	0.305556	0.688928	216	113.8	12146	Cnga3|12790
chr1:37371204-37371718	C3>B6	515	8	0.467049	0.769992	174.5	151.6	14521	Inpp4a|269180
chr1:37376134-37376591	B6>C3	458	8	0.645787	0.23	167.6	50	19451	Inpp4a|269180
chr1:37640279-37640389	B6>C3	111	5	0.887295	0.610687	195.2	78.6	42418	Mgat4a|269181
chr1:38232801-38233507	C3>B6	707	10	0.315002	0.856643	207.3	114.4	46294	Rev1|56210
chr1:38266358-38267837	C3>B6	1480	60	0.601211	0.808188	143.2	133.1	79851	Rev1|56210
chr1:38542174-38542690	B6>C3	517	11	0.731153	0.426555	200.2	173.9	141399	Aff3|16764
chr1:38987498-38988036	C3>B6	539	13	0.569915	0.789517	217.8	186.4	7958	Nms|433292
chr1:39072337-39072930	C3>B6	594	18	0.564293	0.771272	172.4	121.4	27678	Pdcl3|68833
chr1:39359010-39359388	B6>C3	379	8	0.490223	0.244858	185.4	127.6	65308	Rpl31|114641
chr1:39539731-39539968	C3>B6	238	5	0.64881	0.871111	168	45	4139	Tbc1d8|54610
chr1:39663277-39663801	C3>B6	525	12	0.525066	0.833267	221.1	208.4	29085	Rnf149|67702
chr1:39664915-39666393	B6>C3	1479	33	0.529519	0.174842	149.4	86.5	30723	Rnf149|67702
chr1:39758218-39760048	C3>B6	1831	11	0.421687	0.766434	150.9	65	17786	Rfx8|619289
chr1:40431904-40432159	C3>B6	256	6	0.244165	0.552209	185.7	83	50432	Il1rl2|107527
chr1:40926866-40927165	C3>B6	300	6	0.591941	0.819149	227.5	62.7	64420	Tmem182|381339
chr1:41575078-41575423	B6>C3	346	6	0.930464	0.713073	201.3	98.2	336981	4930448I06Rik|74897
chr1:43303548-43303798	C3>B6	251	5	0.526515	0.88388	158.4	146.4	49942	Fhl2|14200
chr1:45558783-45560562	B6>C3	1780	28	0.286004	0.066498	193.4	169.7	0	Col5a2|12832
chr1:45604039-45605469	B6>C3	1431	14	0.687638	0.402652	161.2	102.4	43912	Col5a2|12832
chr1:45613198-45614132	B6>C3	935	9	0.898123	0.280277	124.3	32.1	53071	Col5a2|12832
chr1:48708216-48708967	B6>C3	752	12	0.816187	0.604244	182.2	180.7	1184247	Mir6350|102466969
chr1:53725591-53725714	B6>C3	124	5	0.684492	0.371795	187	187.2	37914	Dnah7a|627872
chr1:53982116-53982736	C3>B6	621	18	0.510211	0.809486	155.1	139.4	75848	Mir7681|102465783
chr1:54256348-54256667	B6>C3	320	11	0.853293	0.244186	121.5	117.3	4470	Hecw2|329152
chr1:59444633-59445960	B6>C3	1328	13	0.534387	0.295002	180.1	189.3	93031	Fzd7|14369
chr1:62638914-62639424	C3>B6	511	6	0.544681	0.798502	235	244.8	110467	Nrp2|18187
chr1:62713289-62713839	B6>C3	551	7	0.862665	0.600277	140.4	103.3	36052	Nrp2|18187
chr1:62780962-62781202	B6>C3	241	5	0.460836	0.247396	153.2	76.8	31071	Nrp2|18187
chr1:62864150-62865150	C3>B6	1001	15	0.620777	0.889598	157.9	135.9	22844	4930487H11Rik|74992
chr1:64067631-64067907	B6>C3	277	8	0.459057	0.235789	100.8	59.4	21168	Mir6899|102466760
chr1:65095581-65095830	B6>C3	250	7	0.671196	0.448649	157.7	105.7	1907	Cryge|12968
chr1:65151309-65151827	B6>C3	519	12	0.909612	0.495487	189	92.3	1372	Cryga|12964
chr1:65666163-65666621	B6>C3	459	14	0.815684	0.572231	143	139.9	306475	Crygf|12969
chr1:66311998-66313066	B6>C3	1069	9	0.569918	0.260526	189.1	126.7	55232	Map2|17756
chr1:66317199-66317801	B6>C3	603	5	0.927641	0.656546	138.2	105.4	50497	Map2|17756
chr1:66913019-66913352	C3>B6	334	5	0.41573	0.725126	267	237.2	3136	Acadl|11363
chr1:66943119-66944150	C3>B6	1032	18	0.506783	0.784992	126.9	65.9	33236	Acadl|11363
chr1:67044995-67045625	C3>B6	631	5	0.301643	0.612903	170.4	105.4	39783	Lancl1|14768
chr1:67089365-67089728	C3>B6	364	6	0.215743	0.611179	228.7	137.2	3919	Lancl1|14768
chr1:67101977-67102492	B6>C3	516	12	0.520255	0.313688	144	87.7	16531	Lancl1|14768
chr1:67194053-67194244	B6>C3	192	6	0.684265	0.449275	161	34.5	24452	Cps1|227231
chr1:67263793-67264417	B6>C3	625	5	0.557558	0.13798	199.8	140.6	94192	Cps1|227231
chr1:67353507-67354205	B6>C3	699	9	0.753209	0.530105	190.4	169.8	183906	Cps1|227231
chr1:68184664-68185252	C3>B6	589	6	0.40612	0.722271	239.7	190.8	969381	Erbb4|13869
chr1:68221903-68222032	B6>C3	130	5	0.923599	0.457516	117.8	30.6	932601	Erbb4|13869
chr1:69024913-69025229	C3>B6	317	5	0.325253	0.673594	198	163.6	129404	Erbb4|13869
chr1:71969251-71969570	C3>B6	320	6	0.624885	0.865482	180.8	65.7	34565	Gm8883|667931
chr1:72210426-72210582	C3>B6	157	10	0.669239	0.896714	194.4	42.6	48299	Mreg|381269
chr1:72217569-72217874	C3>B6	306	7	0.34574	0.715719	172.7	85.4	41007	Mreg|381269
chr1:72264940-72265321	B6>C3	382	6	0.702306	0.471742	159	144.5	6059	Mreg|381269
chr1:72333977-72334484	C3>B6	508	7	0.586314	0.876096	183.7	130.3	3030	Tmem169|271711
chr1:72343993-72344416	B6>C3	424	9	0.655439	0.437073	201.2	113.9	9579	Xrcc5|22596
chr1:72369944-72370745	B6>C3	802	7	0.91708	0.553663	201.6	83.9	15949	Xrcc5|22596
chr1:72925529-72926031	B6>C3	503	11	0.660526	0.441504	172.7	130.5	4090	Igfbp5|16011
chr1:73718735-73719099	C3>B6	365	5	0.498266	0.78907	173	208.6	183050	Mir6351|102465179
chr1:74053995-74054577	C3>B6	583	6	0.526316	0.779197	155.2	91.3	116444	Tns1|21961
chr1:74117065-74117438	C3>B6	374	5	0.294053	0.602062	181.6	97	53583	Tns1|21961
chr1:74158095-74158496	C3>B6	402	10	0.470773	0.695177	159.1	109.9	12525	Tns1|21961
chr1:74244549-74246115	C3>B6	1567	18	0.373829	0.890529	177.9	90.3	3344	Cxcr1|227288
chr1:74378162-74378385	C3>B6	224	6	0.270882	0.65388	213.5	191.2	799	Pnkd|56695
chr1:75014543-75015036	C3>B6	494	7	0.447871	0.797175	194.6	141.6	16297	Ihh|16147
chr1:75205598-75206428	C3>B6	831	38	0.399493	0.645674	176.6	162.1	925	Glb1l|74577
chr1:75632150-75632350	B6>C3	201	5	0.673077	0.380859	176.8	102.4	89309	Slc4a3|20536
chr1:75634037-75634435	B6>C3	399	6	0.891452	0.625856	245.7	219.2	91196	Slc4a3|20536
chr1:76447419-76447813	C3>B6	395	8	0.286335	0.687296	201.2	76.8	37895	Gm17751|620079
chr1:77088676-77088852	B6>C3	177	10	0.970849	0.761557	78.9	41.1	404491	Mir6352|102465180
chr1:77144138-77144479	C3>B6	342	10	0.369308	0.811289	160.3	118.7	348864	Mir6352|102465180
chr1:77164818-77165221	C3>B6	404	5	0.430315	0.839552	196.6	214.4	328122	Mir6352|102465180
chr1:77518044-77518762	C3>B6	719	19	0.450884	0.67539	107.2	114.6	6381	Epha4|13838
chr1:77706765-77706950	B6>C3	186	5	0.823054	0.48008	197.8	100.4	195102	Epha4|13838
chr1:78319438-78319778	B6>C3	341	8	0.689155	0.46092	146.4	108.8	12517	Sgpp2|433323
chr1:78392012-78392459	C3>B6	448	11	0.512438	0.732669	237.5	219	85091	Sgpp2|433323
chr1:78643674-78644008	C3>B6	335	6	0.356415	0.61285	163.7	101.2	10392	Acsl3|74205,Utp14b|195434
chr1:78767325-78767586	B6>C3	262	5	0.694929	0.348739	240.6	47.6	45938	Kcne4|57814
chr1:79412630-79413546	B6>C3	917	6	0.722561	0.42044	218.7	128.8	23119	Scg2|20254
chr1:79446527-79447572	C3>B6	1046	26	0.517256	0.756045	181.7	178.2	9862	Scg2|20254
chr1:79747841-79749949	C3>B6	2109	17	0.360134	0.794633	175.6	157.8	8395	Wdfy1|69368
chr1:79751616-79752478	C3>B6	863	8	0.425402	0.850467	163.4	147.1	5866	Wdfy1|69368
chr1:80877015-80877413	B6>C3	399	5	0.827586	0.604762	156.6	84	121887	Dock10|210293
chr1:81574028-81574989	B6>C3	962	19	0.568519	0.26257	170.5	150.7	500136	Nyap2|241134
chr1:83034097-83034444	B6>C3	348	11	0.783419	0.565139	195.2	202.4	579	Slc19a3|80721
chr1:84705872-84707314	C3>B6	1443	39	0.224992	0.506792	167.6	164.2	13076	Dner|227325
chr1:88975232-88975472	C3>B6	241	7	0.537946	0.748394	64	133.4	11031	Alppl2|11650
chr1:89371715-89372462	B6>C3	748	42	0.645305	0.366541	107	94.6	4876	3110079O15Rik|73234
chr1:92347635-92347889	C3>B6	255	7	0.488103	0.769179	210.1	214.1	152111	Cops8|108679
chr1:92695515-92696321	B6>C3	807	6	0.61211	0.328225	176.2	130.5	44227	Col6a3|12835
chr1:92903131-92903676	C3>B6	546	11	0.401937	0.628095	187.7	168.9	7827	Lrrfip1|16978
chr1:93000220-93000554	C3>B6	335	14	0.413205	0.682714	192.6	155.8	41126	Rbm44|329207
chr1:93041186-93042024	C3>B6	839	26	0.666496	0.914994	150	65.2	0	Rbm44|329207
chr1:93205711-93206728	C3>B6	1018	18	0.571205	0.895267	177.1	165.5	10796	Scly|50880
chr1:93302395-93302828	B6>C3	434	20	0.568191	0.333761	130.2	77.9	0	1700020N18Rik|67086
chr1:93333842-93334661	C3>B6	820	11	0.560976	0.816837	216.2	159.8	21244	Per2|18627
chr1:93339991-93340502	B6>C3	512	13	0.632768	0.363208	204.2	195.7	15403	Per2|18627
chr1:95032372-95032793	B6>C3	422	5	0.521878	0.198	187.4	100	555	Agxt|11611
chr1:95033398-95034281	B6>C3	884	11	0.603659	0.361002	134.2	116.1	1581	Agxt|11611
chr1:95056363-95057295	B6>C3	933	21	0.619695	0.346141	147	138.8	152	2310007B03Rik|71874
chr1:95297862-95298719	C3>B6	858	40	0.227028	0.503572	111.5	94.5	27389	Ano7|404545
chr1:95301435-95301820	B6>C3	386	6	0.837209	0.573566	215	200.5	30962	Ano7|404545
chr1:95589244-95589595	C3>B6	352	10	0.296259	0.787021	200.5	169.5	7092	Bok|51800
chr1:95820727-95820905	B6>C3	179	7	0.844828	0.422535	8.3	10.1	5713	Gm9994|100041596
chr1:102127710-102128286	C3>B6	577	17	0.348733	0.593525	39.5	49.1	458368	Cntnap5b|241175
chr1:106890269-106891033	C3>B6	765	56	0.196283	0.457516	144.1	141	224873	Cdh20|23836
chr1:107197764-107198638	B6>C3	875	12	0.84097	0.532854	185.5	162.3	54649	Rnf152|320311
chr1:107634630-107635211	C3>B6	582	7	0.237569	0.928034	232.7	133	42089	Tnfrsf11a|21934
chr1:107858266-107858482	B6>C3	217	5	0.897268	0.645408	183	78.4	28501	Zcchc2|227449
chr1:111028844-111029350	B6>C3	507	27	0.89727	0.511149	51.6	21.6	850127	Cdh7|241201
chr1:112067146-112069075	B6>C3	1930	31	0.801742	0.585888	188.9	122.1	186846	Cdh7|241201
chr1:113671184-113671809	B6>C3	626	6	0.790099	0.54326	168.3	82.8	89686	Dsel|319901
chr1:116366522-116366648	B6>C3	127	11	0.796954	0.190678	17.9	21.5	1215066	Cntnap5a|636808
chr1:117962327-117962442	B6>C3	116	9	0.735294	0.085561	83.1	62.3	380613	Cntnap5a|636808
chr1:120077213-120078137	B6>C3	925	11	0.577675	0.156076	158	163.1	129572	Tsn|22099
chr1:120568826-120569134	C3>B6	309	7	0.451336	0.673743	149.7	127.9	44304	Tfcp2l1|81879
chr1:120921918-120922145	B6>C3	228	5	0.57293	0.337734	152.2	181.8	28051	Gli2|14633
chr1:121069945-121070819	C3>B6	875	10	0.213021	0.766974	208.9	173.8	119749	Gli2|14633
chr1:121995476-121995728	C3>B6	253	7	0.390713	0.764706	178.4	99.6	21768	Dbi|13167
chr1:122031622-122032058	C3>B6	437	10	0.460449	0.949782	169.4	91.6	13858	3110009E18Rik|73103
chr1:122176810-122176999	B6>C3	190	5	0.812155	0.468208	108.6	69.2	9151	Steap3|68428
chr1:122539281-122539494	B6>C3	214	5	0.678609	0.35533	189.8	157.6	40217	En1|13798
chr1:122744509-122745579	C3>B6	1071	12	0.516889	0.761593	187.5	165.3	238403	Celrr|98452
chr1:123247302-123247591	B6>C3	290	12	0.377279	0.142759	237.7	120.8	18136	Insig2|72999
chr1:123293425-123293998	B6>C3	574	14	0.864155	0.537852	144.1	81.1	33646	Ccdc93|70829
chr1:127023081-127023456	B6>C3	376	8	0.910553	0.708974	124.4	97.5	308848	Actr3|74117
chr1:127618261-127618512	C3>B6	252	5	0.656219	0.950437	204.2	68.6	44688	Gpr39|71111
chr1:127800120-127800478	B6>C3	359	8	0.736722	0.216819	164.8	123.4	7486	Lypd1|72585
chr1:127980981-127981591	B6>C3	611	9	0.653101	0.326785	172	169.7	171476	Lypd1|72585
chr1:128749019-128749529	C3>B6	511	9	0.418182	0.8	177.2	128.3	21810	Nckap5|210356
chr1:128822189-128822617	B6>C3	429	7	0.619048	0.39191	213	215.4	94980	Nckap5|210356
chr1:129293549-129295473	C3>B6	1925	33	0.331264	0.706876	195.2	150.7	191986	Mgat5|107895
chr1:129685897-129686154	B6>C3	258	9	0.816602	0.578884	172.7	185.2	15156	Ccnt2|72949
chr1:129995590-129996047	C3>B6	458	8	0.549314	0.836565	191.4	180.5	3001	Zranb3|226409
chr1:130361584-130361945	B6>C3	362	8	0.696805	0.255278	183.9	65.1	47591	Dars|226414
chr1:130509726-130510804	C3>B6	1079	8	0.442133	0.82115	192.2	176.1	20850	Cxcr4|12767
chr1:130511454-130512043	C3>B6	590	7	0.393021	0.773056	155.6	158	22578	Cxcr4|12767
chr1:130664185-130664815	C3>B6	631	8	0.364559	0.850538	270.9	232.5	175309	Cxcr4|12767
chr1:134280610-134280782	B6>C3	173	6	0.783574	0.567529	150.2	116	6113	Tmcc2|68875
chr1:136301885-136302159	C3>B6	275	11	0.170213	0.759124	42.7	12.5	408	Cyb5r1|72017
chr1:136406789-136407065	C3>B6	277	6	0.613542	0.902857	160	29.2	15552	Rabif|98710
chr1:136535357-136535747	B6>C3	391	6	0.562572	0.320475	145.2	56.2	7511	Syt2|20980
chr1:136577388-136577869	C3>B6	482	15	0.59114	0.800269	197.1	148.5	34130	Syt2|20980
chr1:136597244-136597442	B6>C3	199	5	0.709193	0.386905	106.6	33.6	53986	Syt2|20980
chr1:136714149-136714730	B6>C3	582	6	0.965401	0.551189	197.5	161.2	13851	Ppp1r12b|329251
chr1:136730143-136730356	B6>C3	214	5	0.971193	0.345538	145.8	87.4	29845	Ppp1r12b|329251
chr1:136733061-136733356	B6>C3	296	6	0.919708	0.520888	228.3	127.7	32763	Ppp1r12b|329251
chr1:136735192-136735713	B6>C3	522	6	0.859844	0.597015	149.8	33.5	34894	Ppp1r12b|329251
chr1:136859593-136860112	C3>B6	520	8	0.281938	0.6	113.5	56.2	451	Ube2t|67196
chr1:137000404-137000726	B6>C3	323	9	0.477072	0.225983	138.1	101.8	1127	Lgr6|329252
chr1:137371331-137372628	B6>C3	1298	24	0.870046	0.292175	173.5	106	20071	Mir1231|100885827
chr1:137560116-137560346	B6>C3	231	5	0.776888	0.535373	174.8	104.6	65428	Csrp1|13007
chr1:137675408-137676047	C3>B6	640	19	0.353518	0.566102	150.4	62.1	12746	Phlda3|27280
chr1:139907541-139907874	B6>C3	334	7	0.383784	0.115841	211.4	204.7	44325	Mir181b-1|723890
chr1:140501955-140502359	B6>C3	405	10	0.929825	0.579812	108.3	42.6	13975	Nek7|59125
chr1:140504202-140504529	C3>B6	328	5	0.455556	0.919732	180	59.8	11805	Nek7|59125
chr1:140652642-140653094	C3>B6	453	8	0.416518	0.746254	210.4	125.1	73990	Gm5833|545363
chr1:140734676-140735773	B6>C3	1098	35	0.294128	0.094128	160.1	167.9	3248	Lhx9|16876
chr1:141400360-141400776	B6>C3	417	13	0.663088	0.4149	150.5	119.8	2076	F13b|14060
chr1:149190616-149190888	B6>C3	273	7	0.837386	0.629196	188	183	845799	Brinp3|215378
chr1:151403664-151403868	B6>C3	205	7	0.554896	0.342432	144.4	115.1	365701	Pla2g4a|18783
chr1:153014819-153015081	C3>B6	263	8	0.410324	0.725161	188.9	96.9	29655	C730036E19Rik|402734
chr1:153241833-153242193	C3>B6	361	9	0.579531	0.918919	170.4	57.6	33372	Swt1|66875
chr1:153461416-153462408	C3>B6	993	16	0.34888	0.694894	170.2	150.6	42913	Fam129a|63913
chr1:153465544-153466162	C3>B6	619	6	0.32918	0.616601	160.5	126.5	47041	Fam129a|63913
chr1:157600948-157601370	C3>B6	423	7	0.550201	0.781088	213.4	110.3	11791	Lhx4|16872
chr1:157624564-157624838	C3>B6	275	6	0.323465	0.528662	152	130.8	35191	Qsox1|104009
chr1:157772175-157772398	C3>B6	224	5	0.655738	0.92638	73.2	32.6	47987	Cep350|74081
chr1:157851043-157851314	C3>B6	272	7	0.43898	0.677632	78.4	21.7	30633	Tor1aip1|208263
chr1:158120434-158120792	B6>C3	359	6	0.50444	0.151456	187.7	85.8	14364	Fam163a|329274
chr1:158226372-158226576	B6>C3	205	5	0.603359	0.384146	154.8	98.4	6903	Tdrd5|214575
chr1:158358571-158358794	B6>C3	224	6	0.862175	0.654118	108.8	70.8	45665	Soat1|20652
chr1:158462000-158463163	B6>C3	1164	26	0.720106	0.400524	187.8	58.8	25755	Abl2|11352
chr1:158535130-158535954	C3>B6	825	14	0.604039	0.889809	162.7	112.1	46212	Abl2|11352
chr1:158571358-158571629	C3>B6	272	6	0.653846	0.876712	134.3	133.8	32841	Tor3a|30935
chr1:158574914-158575783	C3>B6	870	14	0.63357	0.925206	181.3	121.3	28687	Tor3a|30935
chr1:158587188-158587599	C3>B6	412	6	0.310665	0.792812	215.7	78.8	16871	Tor3a|30935
chr1:158588338-158588642	C3>B6	305	7	0.49923	0.807039	185.4	117.7	15828	Tor3a|30935
chr1:158589528-158589660	C3>B6	133	5	0.543779	0.78481	86.8	31.6	14810	Tor3a|30935
chr1:158640576-158641057	C3>B6	482	11	0.479239	0.729481	210.2	108.5	7984	Fam20b|215015
chr1:158685200-158685623	C3>B6	424	8	0.50784	0.84041	143.5	85.4	36159	Fam20b|215015
chr1:159014391-159014796	C3>B6	406	7	0.544598	0.78225	197	138.4	23985	Tex35|73435
chr1:159016366-159017488	C3>B6	1123	29	0.197811	0.434913	163.9	80.8	21293	Tex35|73435
chr1:159638828-159639437	B6>C3	610	10	0.713441	0.443199	186	133.8	182527	Sec16b|89867
chr1:162929433-162929685	B6>C3	253	5	0.813609	0.413978	135.2	37.2	20696	Serpinc1|11905
chr1:163369798-163371217	B6>C3	1420	12	0.861304	0.547146	191.7	134.3	44229	Tnfsf4|22164
chr1:163372383-163373032	B6>C3	650	13	0.665542	0.437986	227.9	207.8	46814	Tnfsf4|22164
chr1:163373321-163374577	B6>C3	1257	27	0.53403	0.169478	187.7	188.8	47752	Tnfsf4|22164
chr1:164768504-164769357	B6>C3	854	9	0.733813	0.501253	231.7	221.7	25824	Fmo4|226564
chr1:164770242-164770517	B6>C3	276	7	0.396321	0.163894	170.9	171.7	26162	Fmo1|14261
chr1:166155330-166156054	B6>C3	725	24	0.321429	0.113712	10.5	12.5	23123	Slc19a2|116914
chr1:166159423-166159486	B6>C3	64	6	0.574074	0.358209	9	11.2	19691	Slc19a2|116914
chr1:167122519-167123598	B6>C3	1080	18	0.535793	0.151032	150.6	153.4	966	Sft2d2|108735
chr1:168870083-168870602	C3>B6	520	35	0.548715	0.937614	180.1	171.7	59259	Gm16701|100503962
chr1:170101852-170102256	C3>B6	405	5	0.460701	0.824176	165.4	91	260044	Pbx1|18514
chr1:170222179-170222646	B6>C3	468	10	0.592119	0.359826	195.4	183.7	139654	Pbx1|18514
chr1:170275160-170275725	B6>C3	566	12	0.464435	0.255299	119.5	86.5	86575	Pbx1|18514
chr1:170405539-170406566	B6>C3	1028	30	0.465066	0.176495	122.1	82	14208	Mir6348|102465178
chr1:170639032-170640152	B6>C3	1121	28	0.618147	0.34829	130.3	97.1	218258	Mir6348|102465178
chr1:170687464-170687698	C3>B6	235	6	0.633962	0.94508	176.7	145.7	261522	Mir6354|102466632
chr1:171085524-171085938	B6>C3	415	5	0.795	0.458647	160	53.2	136304	Mir6354|102466632
chr1:171799295-171799541	B6>C3	247	6	0.882601	0.529954	197.3	180.8	59529	Ccdc190|78465
chr1:171828704-171829129	C3>B6	426	8	0.456323	0.656538	191.8	135.8	29941	Ccdc190|78465
chr1:171860093-171860280	B6>C3	188	5	0.761724	0.542113	157.8	130.6	1023	Ccdc190|78465
chr1:171961604-171962319	B6>C3	716	8	0.644553	0.272287	205.4	129	56756	Ddr2|18214
chr1:171988416-171988635	B6>C3	220	5	0.760673	0.546326	154.6	62.6	30440	Ddr2|18214
chr1:171995894-171996269	B6>C3	376	6	0.699143	0.345485	213.8	201.2	22806	Ddr2|18214
chr1:172072328-172072789	C3>B6	462	9	0.585796	0.882511	214.3	123.9	32306	Uap1|107652
chr1:172075755-172076171	B6>C3	417	5	0.944444	0.697479	198	142.8	28924	Uap1|107652
chr1:172092288-172092760	C3>B6	473	5	0.216295	0.448196	206.2	171.8	12335	Uap1|107652
chr1:172224692-172225086	B6>C3	395	10	0.51059	0.302166	174.7	87.7	11377	Gm7694|665574
chr1:172273646-172273900	C3>B6	255	5	0.50325	0.945368	215.4	84.2	34654	1700015E13Rik|76925
chr1:172309563-172309783	B6>C3	221	5	0.951183	0.743056	135.2	28.8	70571	1700015E13Rik|76925
chr1:172354849-172356113	B6>C3	1265	8	0.909868	0.353333	160.9	112.5	115857	1700015E13Rik|76925
chr1:172357305-172357821	B6>C3	517	10	0.934481	0.523395	180.1	91.9	118313	1700015E13Rik|76925
chr1:172358655-172359191	B6>C3	537	5	0.545641	0.310734	195	35.4	119663	1700015E13Rik|76925
chr1:172361441-172361741	B6>C3	301	6	0.918765	0.640244	205.2	109.3	122449	1700015E13Rik|76925
chr1:172362066-172363012	B6>C3	947	8	0.674983	0.323263	180.4	124.1	123074	1700015E13Rik|76925
chr1:172386666-172387534	B6>C3	869	18	0.718044	0.504907	179.5	152.8	99707	Nos1ap|70729
chr1:172419720-172420522	B6>C3	803	14	0.706579	0.296323	162.9	99.1	66719	Nos1ap|70729
chr1:172438372-172438731	B6>C3	360	8	0.866163	0.562572	182.1	108.9	48510	Nos1ap|70729
chr1:172444510-172444708	B6>C3	199	6	0.899531	0.571429	177.5	33.8	42533	Nos1ap|70729
chr1:172447224-172447491	B6>C3	268	6	0.881579	0.637717	101.3	67.2	39750	Nos1ap|70729
chr1:172620043-172620468	C3>B6	426	10	0.345972	0.782814	189.9	105.9	45380	Olfml2b|320078
chr1:172625432-172625903	C3>B6	472	6	0.282116	0.69213	198.5	144	50769	Olfml2b|320078
chr1:172791903-172792354	C3>B6	452	9	0.308878	0.5157	180.2	92	5548	Atf6|226641
chr1:172792785-172793299	C3>B6	515	5	0.211073	0.531486	173.4	79.4	4603	Atf6|226641
chr1:172799224-172799502	C3>B6	279	7	0.519022	0.725126	105.1	84.7	1322	Atf6|226641
chr1:172812288-172814203	C3>B6	1916	13	0.370246	0.850733	159.8	89.2	1468	Dusp12|80915
chr1:172828584-172829278	B6>C3	695	12	0.593421	0.249618	190	109.2	12913	Dusp12|80915
chr1:172857187-172857478	B6>C3	292	7	0.471295	0.099432	214	50.3	236	Fcrla|98752
chr1:172919808-172920146	B6>C3	339	8	0.712437	0.47443	173.9	158.9	13606	Fcgr2b|14130
chr1:172969018-172969732	B6>C3	715	9	0.783469	0.091543	190.9	127.4	19802	Fcgr3|14131
chr1:172974017-172975806	C3>B6	1790	53	0.111734	0.664896	181.7	78.2	13728	Fcgr3|14131
chr1:173040851-173040982	B6>C3	132	6	0.369298	0.154971	190	57	10810	Cfap126|75472
chr1:173042778-173043161	C3>B6	384	6	0.46022	0.775148	136.2	84.5	8631	Cfap126|75472
chr1:173043265-173043908	C3>B6	644	10	0.342593	0.557949	140.4	97.5	7884	Cfap126|75472
chr1:173048043-173048264	C3>B6	222	5	0.718437	0.94974	199.6	115.4	3528	Cfap126|75472
chr1:173140020-173140423	C3>B6	404	6	0.716049	0.930939	189	181	3678	Nr1i3|12355
chr1:173142317-173142698	C3>B6	382	6	0.599142	0.927778	194.2	150	1403	Nr1i3|12355
chr1:173159316-173160493	C3>B6	1178	18	0.542273	0.849737	160.3	73.9	3987	Fcer1g|14127
chr1:173169179-173169709	C3>B6	531	9	0.66014	0.871734	158.9	93.6	4699	Fcer1g|14127
chr1:173170353-173170668	C3>B6	316	6	0.34748	0.61144	125.7	84.5	5873	Fcer1g|14127
chr1:173171824-173172460	C3>B6	637	16	0.651666	0.897083	144.4	113.6	4793	Ndufs2|226646
chr1:173190200-173190914	C3>B6	715	7	0.305116	0.647929	153.6	96.6	9545	B4galt3|57370
chr1:173274786-173275309	B6>C3	524	12	0.417614	0.072333	373.8	184.3	467	Nit1|27045
chr1:173347030-173347931	C3>B6	902	22	0.273101	0.568835	165.8	120.2	1233	Tstd1|226654
chr1:173382825-173383158	C3>B6	334	8	0.126897	0.687259	181.2	97.1	15133	F11r|16456
chr1:173408070-173408672	B6>C3	603	24	0.539256	0.255738	153.4	50.8	24937	Alyref2|56009
chr1:173445730-173446646	B6>C3	917	7	0.888533	0.556757	223	211.4	12121	Alyref2|56009
chr1:173457531-173458138	B6>C3	608	8	0.883023	0.672612	208.4	315.4	7287	Itln1|16429
chr1:173473756-173475038	B6>C3	1283	5	0.865597	0.555855	199.4	148.6	8331	Itln1|16429
chr1:173494256-173494436	B6>C3	181	5	0.947173	0.721479	215.8	254.2	4932	Cd244|18106
chr1:173495793-173496825	C3>B6	1033	10	0.290645	0.688194	199.9	99.1	6469	Cd244|18106
chr1:174022188-174022528	C3>B6	341	5	0.607509	0.870166	175.8	72.4	9308	Ncstn|59287
chr1:174046027-174046525	B6>C3	499	9	0.863136	0.567708	161.6	85.3	10361	Pex19|19298
chr1:174107921-174108101	C3>B6	181	7	0.502174	0.860372	197.1	107.4	28811	Pea15a|18611
chr1:174146752-174147260	C3>B6	509	9	0.519249	0.722795	118.3	97	2766	Casq1|12372
chr1:174174571-174175383	C3>B6	813	33	0.485912	0.703143	166.7	106.1	13172	Atp1a4|27222
chr1:174204442-174204923	C3>B6	482	8	0.342437	0.776596	119	47	15887	Atp1a4|27222
chr1:174327264-174327374	B6>C3	111	6	0.615702	0.248908	161.3	38.2	20602	Pigm|67556
chr1:174398460-174398843	B6>C3	384	8	0.887009	0.64521	206.9	83.5	6648	Slamf9|98365
chr1:174505339-174505979	B6>C3	641	20	0.81612	0.594665	163.2	76.8	14720	Slamf8|74748
chr1:174918366-174919571	B6>C3	1206	16	0.632445	0.283565	189.9	108	31467	Olfr16|18313
chr1:174986114-174986179	B6>C3	66	7	0.918919	0.651408	74	40.6	75167	Olfr1408|258759
chr1:175148386-175149002	B6>C3	617	6	0.842593	0.415517	216	193.3	2648	Olfr1404|258881
chr1:175389703-175390392	B6>C3	690	8	0.665709	0.389255	217.6	132.6	38968	Aim2|383619
chr1:176701712-176702148	B6>C3	437	8	0.459617	0.144319	150.1	122.1	149802	Grem2|23893
chr1:176837286-176837482	C3>B6	197	6	0.656436	0.90107	195.5	62.3	14468	Grem2|23893
chr1:176959116-176959488	B6>C3	373	7	0.442986	0.241062	174.1	139.9	107166	Grem2|23893
chr1:176969647-176970433	B6>C3	787	10	0.87045	0.650909	186.8	110	117697	Grem2|23893
chr1:177562583-177562803	B6>C3	221	8	0.457831	0.210084	31.1	14.9	259	Kmo|98256
chr1:177607666-177607995	B6>C3	330	7	0.678342	0.467179	199.9	204.6	10489	Chml|12663
chr1:179611236-179611911	B6>C3	676	17	0.770457	0.426201	110.7	134.7	38162	2310043L19Rik|75589
chr1:179989657-179989748	C3>B6	92	6	0.636364	0.906977	1.8	7.2	68091	Gm16432|545391
chr1:182909636-182910627	B6>C3	992	27	0.694643	0.441573	165.9	164.8	36987	Tmem63a|208795
chr1:182969949-182970418	C3>B6	470	8	0.485459	0.793522	111.8	123.5	10950	9130409I23Rik|619326
chr1:184187801-184188434	C3>B6	634	53	0.624514	0.82509	29.1	26.3	24456	Degs1|13244
chr1:184578242-184578825	C3>B6	584	8	0.531465	0.827249	218.5	191.8	83104	Capn8|170725
chr1:184896857-184897286	B6>C3	430	8	0.812332	0.414591	186.5	140.5	11938	Tlr5|53791
chr1:186882504-186883075	B6>C3	572	7	0.920705	0.641553	162.1	62.6	59076	Mark1|226778
chr1:186912751-186912943	B6>C3	193	5	0.811088	0.551471	194.8	163.2	89323	Mark1|226778
chr1:187040034-187040768	C3>B6	735	9	0.585811	0.83731	164.4	153.7	11987	Rab3gap2|98732
chr1:187161498-187161841	B6>C3	344	6	0.891673	0.541872	206.2	67.7	5460	Bpnt1|23827
chr1:187175397-187175796	B6>C3	400	5	0.716418	0.485396	187.6	143.8	11178	Eprs|107508
chr1:188966726-188967326	C3>B6	601	13	0.594183	0.871037	166.6	106.8	17709	1700007P06Rik|69308
chr1:188978299-188978705	C3>B6	407	6	0.626062	0.854323	235.3	177.3	29282	1700007P06Rik|69308
chr1:191736878-191737351	B6>C3	474	13	0.825523	0.57212	183.8	79.5	8816	Smyd2|226830
chr1:191740442-191741112	B6>C3	671	12	0.410937	0.199451	207.2	182.2	5055	Smyd2|226830
chr1:192853351-192854131	C3>B6	781	11	0.509821	0.806824	203.6	189.2	3282	Mfsd7b|226844
chr1:193085799-193085967	C3>B6	169	5	0.220077	0.527891	155.4	147	56030	Nenf|66208
chr1:193100209-193100462	B6>C3	254	9	0.624441	0.396875	74.6	71.1	41535	Nenf|66208
chr1:193234280-193234527	C3>B6	248	6	0.534	0.807876	166.7	139.7	13360	Ppp2r5a|226849
chr1:193251856-193252201	C3>B6	346	5	0.69188	0.948936	179.8	94	30936	Ppp2r5a|226849
chr1:193254106-193255068	B6>C3	963	15	0.804671	0.291092	157	106.3	33186	Ppp2r5a|226849
chr1:193255946-193256251	B6>C3	306	13	0.447717	0.202677	180.2	40.2	35026	Ppp2r5a|226849
chr1:193296344-193296965	C3>B6	622	10	0.348492	0.687741	202.3	129.7	75424	Ppp2r5a|226849
chr1:193335835-193336624	B6>C3	790	11	0.832538	0.432884	190.5	168.6	62799	Dtl|76843
chr1:193655857-193656548	B6>C3	692	12	0.90729	0.50895	210.3	139.7	10505	Nek2|18005
chr1:193715621-193716125	B6>C3	505	7	0.621711	0.219588	173.7	138.6	14535	Slc30a1|22782
chr1:193763213-193763739	B6>C3	527	20	0.955335	0.637615	40.3	10.9	31807	1700034H15Rik|98736
chr1:195077874-195078232	C3>B6	359	7	0.545455	0.827848	161.9	56.4	9320	Hsd11b1|15483
chr1:195149961-195150193	C3>B6	233	6	0.497	0.741667	166.7	140	21524	Lamb3|16780
chr1:195208837-195209047	C3>B6	211	5	0.069847	0.295673	234.8	83.2	12361	Camk1g|215303
chr1:195757742-195758104	B6>C3	363	6	0.708999	0.503772	229.7	198.8	290849	4930503O07Rik|74942
chr1:196252529-196252812	B6>C3	284	5	0.734975	0.457195	203	109.8	193211	Plxna2|18845
chr1:196257265-196257470	B6>C3	206	7	0.91746	0.375451	180	39.6	188553	Plxna2|18845
chr1:196292948-196293930	B6>C3	983	6	0.941414	0.709677	165	144.7	152093	Plxna2|18845
chr2:4914715-4915292	B6>C3	578	18	0.558729	0.29993	155.6	158.6	17547	Ucma|68527
chr2:5031719-5032084	B6>C3	366	11	0.526351	0.317959	136.3	130.1	26738	Ccdc3|74186
chr2:5772061-5772637	B6>C3	577	14	0.627046	0.421995	200.7	195.5	5981	Nudt5|53893
chr2:17820886-17822189	C3>B6	1304	38	0.487325	0.741393	171.3	137.6	96396	H2afb1|68231
chr2:19178532-19178607	B6>C3	76	9	0.952381	0.688525	11.7	6.8	57787	Armc3|70882
chr2:19648373-19649062	C3>B6	690	13	0.330885	0.566855	188.5	204.2	68684	Otud1|71198
chr2:21062668-21063256	C3>B6	589	15	0.320057	0.547985	185.8	160.5	63736	Enkur|71233
chr2:25956461-25956730	B6>C3	270	5	0.784578	0.37133	163.4	115.8	8545	Nacc2|67991
chr2:30002527-30002838	C3>B6	312	8	0.708628	0.909091	176.8	121	13136	Tbc1d13|70296
chr2:30041570-30041970	C3>B6	401	7	0.578264	0.829787	176.1	161.1	7591	D2Wsu81e|227695
chr2:30043377-30044118	C3>B6	742	10	0.646927	0.85233	133.4	139.5	9398	D2Wsu81e|227695
chr2:38379544-38380008	C3>B6	465	8	0.562278	0.778043	105.4	104.8	12148	Nek6|59126
chr2:42171024-42171628	B6>C3	605	9	0.732234	0.502358	195.4	94.2	131460	Mir6336|102465171
chr2:42415710-42416211	C3>B6	502	11	0.6287	0.830139	181.2	137.5	92907	Lrp1b|94217
chr2:45267036-45267642	B6>C3	607	16	0.421245	0.212903	102.4	87.2	284483	1700019E08Rik|69405
chr2:50677374-50677773	B6>C3	400	6	0.800975	0.56314	205.2	97.7	87431	Gm13498|227885
chr2:50824041-50824360	C3>B6	320	5	0.206587	0.522034	200.4	118	58837	Gm13498|227885
chr2:51093802-51094037	C3>B6	236	6	0.457143	0.688596	58.3	38	3314	Gm13497|329404
chr2:51127222-51127536	C3>B6	315	10	0.413078	0.619372	188.1	146.6	29871	Gm13497|329404
chr2:51128321-51129195	C3>B6	875	9	0.648511	0.878394	153	94.1	30970	Gm13497|329404
chr2:51308383-51308563	B6>C3	181	5	0.916188	0.654545	174.2	44	14963	1700057H21Rik|73375
chr2:51496229-51496672	B6>C3	444	9	0.568237	0.253598	184	162.1	13198	Tas2r134|387511
chr2:51571888-51572257	B6>C3	370	9	0.938696	0.640416	255.6	74.8	15272	Gm13490|433426
chr2:51837859-51838191	C3>B6	333	8	0.360518	0.883792	193.1	40.9	9131	Nmi|64685
chr2:51847064-51847255	C3>B6	192	6	0.633484	0.876081	184.2	173.5	18336	Nmi|64685
chr2:51926804-51927931	C3>B6	1128	26	0.252584	0.457133	145.1	106.8	426	Rif1|51869
chr2:52241764-52242198	B6>C3	435	9	0.416537	0.204424	213.7	145.7	38196	Arl5a|75423
chr2:52275391-52275705	C3>B6	315	7	0.167674	0.387805	94.6	58.6	4689	Arl5a|75423
chr2:52814220-52814483	C3>B6	264	7	0.298571	0.544251	200	172.7	97318	Fmnl2|71409
chr2:53491888-53492358	C3>B6	471	11	0.644011	0.844612	135.1	108.8	440770	Arl6ip6|65103
chr2:54012037-54013112	C3>B6	1076	6	0.453219	0.766102	194.2	49.2	74074	Rprm|67874
chr2:57065662-57066211	C3>B6	550	6	0.341102	0.637829	236	196.5	23878	Gpd2|14571
chr2:58338510-58339580	C3>B6	1071	14	0.667975	0.872716	127.4	117.3	79659	Acvr1|11477
chr2:59068798-59069262	C3>B6	465	10	0.395213	0.633803	171.3	149.1	69891	Pkp4|227937
chr2:65343983-65344155	B6>C3	173	5	0.762899	0.547231	162.8	122.8	61394	Scn3a|20269
chr2:65383770-65384170	C3>B6	401	6	0.563723	0.848237	281.2	264.7	21379	Scn3a|20269
chr2:65731336-65731562	C3>B6	227	6	0.559276	0.853556	184.2	159.3	38360	Csrnp3|77771
chr2:65747957-65748243	C3>B6	287	6	0.232195	0.472103	170.8	38.8	21679	Csrnp3|77771
chr2:65778458-65779126	B6>C3	669	10	0.690043	0.415266	231	220.1	8536	Csrnp3|77771
chr2:65928868-65928977	B6>C3	110	7	0.545935	0.341246	135.3	144.4	33873	Galnt3|14425
chr2:66042407-66042886	B6>C3	480	7	0.353524	0.150183	245.3	234	51788	Ttc21b|73668
chr2:66563727-66564183	C3>B6	457	9	0.554103	0.770624	153	110.4	58784	Scn7a|20272
chr2:67739686-67740003	B6>C3	318	5	0.847182	0.528302	209.4	201.4	120586	Mir6335|102466627
chr2:67741298-67741629	B6>C3	332	7	0.582923	0.324528	174	151.4	122198	Mir6335|102466627
chr2:68128058-68128472	C3>B6	415	5	0.524634	0.753311	150.2	120.8	181566	Stk39|53416
chr2:68183260-68184013	C3>B6	754	24	0.54294	0.762969	200.4	192	126025	Stk39|53416
chr2:68245763-68245988	B6>C3	226	5	0.566594	0.331792	183.2	173	64050	Stk39|53416
chr2:68255237-68255548	B6>C3	312	5	0.524313	0.274678	94.6	46.6	54490	Stk39|53416
chr2:68273791-68274812	C3>B6	1022	28	0.307798	0.578128	182.3	167.5	35226	Stk39|53416
chr2:68303393-68304336	B6>C3	944	23	0.491445	0.249727	165.2	159.1	5702	Stk39|53416
chr2:68998125-68998585	B6>C3	461	6	0.610209	0.409326	143.7	96.5	24268	Nostrin|329416
chr2:69037529-69038043	C3>B6	515	6	0.469866	0.685007	149.3	121.2	6227	Spc25|66442
chr2:69297290-69297917	C3>B6	628	18	0.619494	0.949499	195.5	144.1	78771	Dhrs9|241452
chr2:69325840-69326220	C3>B6	381	9	0.413153	0.661721	221.3	187.2	97904	Lrp2|14725
chr2:69641086-69641340	C3>B6	255	5	0.553371	0.855442	142.4	117.6	13292	Phospho2|73373
chr2:69987053-69988324	B6>C3	1272	14	0.758449	0.363813	143.7	110.1	109870	Myo3b|329421
chr2:70228828-70229090	B6>C3	263	5	0.733333	0.519868	186	181.2	83890	Sp5|64406
chr2:70808429-70809298	C3>B6	870	6	0.287914	0.63434	216.5	104.8	47133	Mettl8|228019
chr2:71003442-71003709	B6>C3	268	9	0.939053	0.600887	187.8	50.1	46054	Dync1i2|13427
chr2:71094286-71094767	C3>B6	482	8	0.564483	0.788428	244.2	213.9	44283	Dync1i2|13427
chr2:71111979-71112925	C3>B6	947	22	0.521217	0.836834	121	84.4	61976	Dync1i2|13427
chr2:71188448-71188609	C3>B6	162	6	0.597173	0.849481	94.3	96.3	17002	Slc25a12|78830
chr2:71319814-71320059	C3>B6	246	6	0.74656	0.95	145.3	120	28419	Metap1d|66559
chr2:71436119-71436478	C3>B6	360	7	0.377444	0.621308	190	135.4	51308	Dlx2|13392
chr2:71445747-71446156	C3>B6	410	9	0.330108	0.717762	103.3	45.7	60936	Dlx2|13392
chr2:71471744-71472355	C3>B6	612	6	0.395701	0.846591	209.3	58.7	85119	Platr26|381371
chr2:72113766-72114192	B6>C3	427	5	0.864336	0.63228	143	120.2	9502	Zak|65964
chr2:72367704-72368410	C3>B6	707	24	0.539951	0.790461	170	159.9	53428	Cdca7|66953
chr2:72607236-72607644	B6>C3	409	11	0.614383	0.298996	160.5	172.1	44130	6430710C18Rik|76218
chr2:75393561-75394230	C3>B6	670	10	0.392426	0.638448	240.3	226.8	103086	Hnrnpa3|229279
chr2:75397425-75397657	C3>B6	233	5	0.379147	0.604017	211	139.4	99659	Hnrnpa3|229279
chr2:75403048-75403296	C3>B6	249	8	0.561279	0.807156	211.1	206.1	94020	Hnrnpa3|229279
chr2:75475986-75476863	C3>B6	878	21	0.524961	0.857143	122.1	49.3	20453	Hnrnpa3|229279
chr2:75477241-75479685	C3>B6	2445	42	0.194017	0.594697	140.9	56.6	17631	Hnrnpa3|229279
chr2:75480241-75480784	C3>B6	544	7	0.287	0.638889	142.9	108	16532	Hnrnpa3|229279
chr2:75835683-75836294	C3>B6	612	16	0.458383	0.696507	210.2	155.7	15659	Ttc30a1|78802
chr2:75836643-75837132	C3>B6	490	9	0.542049	0.790556	157.2	145.9	16619	Ttc30a1|78802
chr2:75849477-75849661	B6>C3	185	6	0.780374	0.422727	142.7	73.3	29453	Ttc30a1|78802
chr2:76265719-76266213	B6>C3	495	6	0.540214	0.31321	234.2	234.7	21154	Osbpl6|99031
chr2:79208037-79208898	B6>C3	862	23	0.570344	0.346977	194.7	187	60247	Cerkl|228094
chr2:79905785-79906219	B6>C3	435	8	0.686131	0.408188	222.6	207.6	62909	Pde1a|18573
chr2:79923921-79924268	B6>C3	348	5	0.43125	0.155864	192	129.6	44860	Pde1a|18573
chr2:80220251-80221028	C3>B6	778	5	0.565919	0.860744	223	166.6	10493	Gm13752|100503167
chr2:80238372-80238912	C3>B6	541	9	0.557611	0.828516	210.2	173	6851	Gm13752|100503167
chr2:80245150-80245554	C3>B6	405	9	0.486887	0.69757	194.9	173.8	13629	Gm13752|100503167
chr2:80281689-80282601	B6>C3	913	9	0.83835	0.45758	199.3	159.8	4952	Frzb|20378
chr2:83523228-83523915	B6>C3	688	8	0.844291	0.382883	180.6	83.2	38493	Zc3h15|69082
chr2:83672981-83673723	C3>B6	743	9	0.391879	0.671366	235.3	126.1	20096	Fam171b|241520
chr2:83693699-83693970	B6>C3	272	6	0.725572	0.226306	240.5	86.2	40814	Fam171b|241520
chr2:84234942-84235701	C3>B6	760	8	0.313208	0.693795	165.6	122.9	29722	Calcrl|54598
chr2:84295204-84295341	C3>B6	138	5	0.138354	0.492424	114.2	26.4	18990	Tfpi|21788
chr2:84397292-84397758	B6>C3	467	10	0.576706	0.342737	194.9	166.6	50262	Gm13710|672763
chr2:84901678-84904102	B6>C3	2425	52	0.868829	0.442132	176.1	161.7	11061	Tnks1bp1|228140
chr2:84904683-84905364	B6>C3	682	17	0.854922	0.520014	193	171.9	14066	Tnks1bp1|228140
chr2:84909628-84909839	B6>C3	212	6	0.625641	0.234973	162.5	91.5	16779	4930443O20Rik|74687
chr2:92073249-92073511	C3>B6	263	6	0.696078	0.958196	153	151.5	11530	Phf21a|192285
chr2:92078312-92079238	B6>C3	927	9	0.829356	0.493416	153.7	143.4	16593	Phf21a|192285
chr2:92190356-92191128	B6>C3	773	10	0.813345	0.327707	229.3	171.8	20086	Gyltl1b|228366
chr2:92199319-92199641	B6>C3	323	6	0.719193	0.47961	223.2	188	11573	Gyltl1b|228366
chr2:92200643-92201353	C3>B6	711	17	0.407382	0.651779	86.1	84.3	9861	Gyltl1b|228366
chr2:92325956-92327083	C3>B6	1128	26	0.145026	0.415006	192.5	90.7	25281	Slc35c1|228368
chr2:92500709-92500998	B6>C3	290	7	0.700888	0.304183	144.7	37.6	60845	Chst1|76969
chr2:92509814-92510117	C3>B6	304	9	0.198068	0.458503	138	163.3	69950	Chst1|76969
chr2:92731774-92731967	B6>C3	194	5	0.682953	0.26506	184.2	66.4	23291	Syt13|80976
chr2:92820351-92820644	B6>C3	294	7	0.785449	0.578864	192.4	181.1	48861	4631405J19Rik|433456
chr2:92944334-92944564	B6>C3	231	5	0.852184	0.626415	178.6	53	58033	Prdm11|100042784
chr2:93017856-93018066	B6>C3	211	11	0.809371	0.564341	141.6	58.6	9675	Trp53i11|277414
chr2:93186681-93187026	C3>B6	346	7	0.578677	0.838462	222.4	111.4	12037	Tspan18|241556
chr2:93284391-93285093	B6>C3	703	12	0.776297	0.483258	175.1	92.1	7736	Cd82|12521
chr2:93344277-93344675	B6>C3	399	7	0.830325	0.48468	118.7	102.6	41170	Cd82|12521
chr2:93664761-93664917	B6>C3	157	5	0.894737	0.676901	209	136.8	2036	Ext2|14043
chr2:93675917-93676898	B6>C3	982	29	0.770015	0.538577	158.9	138.1	13058	Accs|329470
chr2:94058922-94059379	C3>B6	458	7	0.47619	0.682353	153	145.7	22156	Mir129b|102465777
chr2:96158654-96158892	C3>B6	239	6	0.439648	0.660027	208.5	125.5	328	Lrrc4c|241568
chr2:96372770-96372910	B6>C3	141	6	0.805907	0.321555	79	47.2	214444	Lrrc4c|241568
chr2:97989790-97989855	B6>C3	66	7	0.665406	0.356678	75.6	87.7	681976	Lrrc4c|241568
chr2:101563682-101564043	B6>C3	362	7	0.871581	0.377261	120.1	55.3	45105	Traf6|22034
chr2:101738228-101738654	C3>B6	427	7	0.604516	0.851014	196.1	183.1	11809	Commd9|76501
chr2:101746410-101746662	C3>B6	253	7	0.183958	0.430341	163.9	92.3	19991	Commd9|76501
chr2:101819563-101820548	C3>B6	986	16	0.603371	0.858571	166.9	125.1	93144	Commd9|76501
chr2:102082339-102082777	B6>C3	439	13	0.749737	0.358163	219.2	123.9	55722	Ldlrad3|241576
chr2:102894943-102895194	B6>C3	252	6	0.926396	0.601732	131.3	115.5	18476	Pdhx|27402
chr2:103049509-103049874	C3>B6	366	6	0.458173	0.750663	217.2	188.5	93479	Ehf|13661
chr2:103279836-103280538	C3>B6	703	16	0.180837	0.514851	185.2	94.7	15611	Elf5|13711
chr2:103334584-103335107	B6>C3	524	12	0.728247	0.437872	194.4	195.8	9274	Cat|12359
chr2:103721213-103721494	C3>B6	282	7	0.331487	0.584	154.7	53.6	19614	Lincred1|100996933
chr2:103840845-103840912	B6>C3	68	7	0.966997	0.750583	86.6	61.3	27044	Fbxo3|57443
chr2:103925407-103925838	B6>C3	432	5	0.916563	0.651389	160.6	144	10120	Cd59a|12509
chr2:103938124-103938520	C3>B6	397	5	0.615499	0.826498	134.2	63.4	2166	Cd59a|12509
chr2:104056304-104056536	C3>B6	233	5	0.403084	0.793103	181.6	40.6	93378	A930018P22Rik|68243
chr2:104161041-104161285	C3>B6	245	5	0.337391	0.618474	230	99.6	89206	D430041D05Rik|241589
chr2:104319129-104319362	C3>B6	234	5	0.341499	0.676471	138.8	81.6	15284	Hipk3|15259
chr2:104324573-104324817	C3>B6	245	5	0.444156	0.708215	154	141.2	9829	Hipk3|15259
chr2:104565464-104565603	C3>B6	140	8	0.644894	0.949704	135.9	42.2	9017	Pin1rt1|241593
chr2:104584262-104584549	C3>B6	288	5	0.359584	0.671664	134.6	133.4	1304	Depdc7|211896
chr2:104690018-104690445	C3>B6	428	11	0.127072	0.412987	164.5	70	11	Prrg4|228413
chr2:104794914-104795690	B6>C3	777	8	0.824134	0.498141	194.8	134.5	61494	Eif3m|98221
chr2:104959376-104959773	B6>C3	398	7	0.733072	0.466248	145.6	91	6894	Wt1os|329480
chr2:105022819-105023029	C3>B6	211	5	0.471204	0.678407	152.8	130.6	41470	Them7|74088
chr2:105075531-105076271	B6>C3	741	11	0.482359	0.235703	180.4	170.1	11032	Them7|74088
chr2:105151536-105153017	C3>B6	1482	30	0.56488	0.821122	193.4	120.6	86459	Rcn1|19672
chr2:105153466-105154016	C3>B6	551	9	0.427669	0.698525	193.6	173.2	85460	Rcn1|19672
chr2:105176635-105177169	C3>B6	535	10	0.460689	0.687791	153.9	107.3	62307	Rcn1|19672
chr2:105273031-105273465	C3>B6	435	8	0.286182	0.653113	190.9	98.4	33555	Rcn1|19672
chr2:105449079-105449503	B6>C3	425	10	0.501425	0.238197	245.7	186.4	51997	Paupar|103164605
chr2:106021901-106022390	C3>B6	490	9	0.383225	0.63709	153.7	125.2	178195	Dnajc24|99349
chr2:106030073-106030408	C3>B6	336	6	0.524523	0.804348	122.3	107.3	186367	Dnajc24|99349
chr2:106035502-106035561	C3>B6	60	5	0.247104	0.470588	51.8	27.2	191796	Dnajc24|99349
chr2:106342854-106343112	B6>C3	259	6	0.803667	0.514938	218.2	189.7	20148	Gm14015|329483
chr2:106482120-106482254	B6>C3	135	8	0.86911	0.50625	191	80	51362	Mpped2|77015
chr2:106506884-106507172	B6>C3	289	6	0.558824	0.298893	141.7	135.5	26444	Mpped2|77015
chr2:106597501-106597778	C3>B6	278	6	0.232323	0.647966	181.5	118.8	61743	Mpped2|77015
chr2:106696316-106696711	C3>B6	396	7	0.38482	0.621495	214.6	91.7	113837	Arl14ep|212772
chr2:106794267-106794552	C3>B6	286	6	0.679537	0.923372	172.7	87	15996	Arl14ep|212772
chr2:107127114-107127609	C3>B6	496	5	0.691193	0.901993	179.4	120.4	3137	Kcna4|16492
chr2:108872139-108872192	B6>C3	54	5	0.896396	0.544643	133.2	44.8	246255	Mettl15|76894
chr2:109327506-109327784	C3>B6	279	5	0.304668	0.648649	244.2	74	187073	Bdnf|12064
chr2:109386797-109387219	C3>B6	423	7	0.370805	0.62426	170.3	144.9	127638	Bdnf|12064
chr2:109566164-109566827	C3>B6	664	11	0.275245	0.522208	213.4	143.3	3086	Bdnf|12064
chr2:109587092-109587423	C3>B6	332	5	0.533671	0.838974	276.2	195	24014	Bdnf|12064
chr2:109766793-109767946	C3>B6	1154	13	0.47613	0.738605	182.1	82.7	8989	Lgr4|107515
chr2:109831307-109831586	C3>B6	280	7	0.453085	0.919575	169	94.1	26388	Ccdc34|68201
chr2:109848110-109848194	C3>B6	85	6	0.573333	0.783237	175	57.7	9780	Ccdc34|68201
chr2:110146711-110147290	C3>B6	580	5	0.545226	0.963115	159.2	146.4	829	Bbox1|170442
chr2:110240352-110241974	B6>C3	1623	6	0.90261	0.512552	166	79.7	37202	Fibin|67606
chr2:110348500-110350137	B6>C3	1638	9	0.839818	0.350444	219.9	175.3	87319	Slc5a12|241612
chr2:110829977-110830162	B6>C3	186	5	0.520042	0.206294	189.6	171.6	39576	Ano3|228432
chr2:111355508-111356066	B6>C3	559	11	0.754533	0.476812	205.5	188.2	21536	Olfr1290|257662
chr2:112201507-112201779	C3>B6	273	5	0.400922	0.675373	173.6	160.8	6405	Emc4|68032
chr2:112431091-112431726	C3>B6	636	13	0.453319	0.848205	216.7	141.4	31252	Aven|74268
chr2:112450064-112450509	C3>B6	446	5	0.247644	0.45	233.4	188	50225	Aven|74268
chr2:112510591-112510915	C3>B6	325	8	0.669565	0.899774	215.6	165.9	110752	Aven|74268
chr2:112640244-112640812	C3>B6	569	8	0.125396	0.32737	197.4	69.9	229676	Ryr3|20192
chr2:112988889-112989342	B6>C3	454	7	0.742323	0.371715	214	114.1	67898	Ryr3|20192
chr2:113162310-113163121	B6>C3	812	7	0.68979	0.389073	183.3	86.3	4772	Fmn1|14260
chr2:113163334-113163940	B6>C3	607	11	0.539474	0.313894	179.6	106	3953	Fmn1|14260
chr2:113168498-113168599	B6>C3	102	5	0.639939	0.22043	132.2	74.4	605	Fmn1|14260
chr2:113306011-113306457	B6>C3	447	8	0.868565	0.653257	206.4	195.8	24790	Fmn1|14260
chr2:113389263-113389654	B6>C3	392	5	0.869281	0.491582	122.4	118.8	108042	Fmn1|14260
chr2:113669406-113669664	B6>C3	259	5	0.435143	0.230769	217.4	85.8	158	Scg5|20394
chr2:115886556-115888917	C3>B6	2362	85	0.4287	0.65123	144	117.6	1440	Meis2|17536
chr2:116880126-116880599	C3>B6	474	7	0.515614	0.767502	196.7	165.3	66208	Spred1|114715
chr2:117947930-117948930	C3>B6	1001	16	0.641299	0.919104	234.9	164.6	10318	Thbs1|21825
chr2:118082963-118083367	B6>C3	405	7	0.828685	0.514803	107.6	86.9	261	Fsip1|71313
chr2:118126714-118127112	C3>B6	399	6	0.63377	0.926214	216.2	85.8	3538	1700054M17Rik|73358
chr2:118231472-118231913	C3>B6	442	7	0.539167	0.77688	171.4	176.7	16624	Eif2ak4|27103
chr2:118268001-118268355	C3>B6	355	6	0.449153	0.821931	196.7	177.8	37077	Srp14|20813
chr2:118274004-118274231	C3>B6	228	10	0.759344	0.963107	152.5	103	31201	Srp14|20813
chr2:118326796-118327105	B6>C3	310	5	0.857595	0.324094	189.6	93.8	21364	Srp14|20813
chr2:118474954-118475827	B6>C3	874	10	0.908046	0.706587	165.3	116.9	13486	Pak6|214230
chr2:118499402-118500637	B6>C3	1236	23	0.59049	0.308493	155.4	104.4	2345	Pak6|214230
chr2:118577714-118577951	C3>B6	238	5	0.391468	0.607634	159.4	131	6220	Inafm2|100043272
chr2:118678885-118679401	B6>C3	517	13	0.837048	0.313531	155.3	93.2	8335	Ivd|56357
chr2:118713312-118713519	B6>C3	208	8	0.664303	0.357388	158.6	36.4	13832	Bahd1|228536
chr2:118937534-118937789	B6>C3	256	7	0.798339	0.597032	120.4	125.1	764	Rad51|19361
chr2:118997327-118997707	B6>C3	381	6	0.821593	0.587137	217.7	80.3	2538	Gm14137|623781
chr2:119173269-119173742	C3>B6	474	6	0.547689	0.751317	169.5	158.2	3236	Chac1|69065
chr2:119195853-119196471	C3>B6	619	9	0.461393	0.77947	234.6	197	18875	Chac1|69065
chr2:119301906-119302198	C3>B6	293	5	0.179598	0.402235	139.2	35.8	1167	Ino80|68142
chr2:119368252-119368629	C3>B6	378	7	0.733587	0.945055	150.1	39	4734	Exd1|241624
chr2:119394053-119394680	C3>B6	628	8	0.402889	0.730303	155.8	82.5	20610	Chp1|56398
chr2:119644491-119644860	C3>B6	370	7	0.608159	0.859626	150.6	106.9	19241	Tyro3|22174
chr2:119654056-119654415	B6>C3	360	9	0.701863	0.381818	89.4	36.7	28806	Tyro3|22174
chr2:119820613-119820741	C3>B6	129	5	0.38385	0.829077	180.8	101.8	22178	Mapkbp1|26390
chr2:119880626-119881281	C3>B6	656	8	0.604167	0.933333	192	108.8	21457	Pla2g4b|211429
chr2:120122594-120123719	C3>B6	1126	5	0.504147	0.779503	217	64.4	7789	Pla2g4d|78390
chr2:120289149-120290131	C3>B6	983	19	0.686346	0.898343	216.6	142.9	0	Capn3|12335
chr2:120435734-120436089	C3>B6	356	5	0.231788	0.504545	151	44	403	Haus2|66296
chr2:120466469-120466707	C3>B6	239	5	0.422222	0.712121	180	184.8	31138	Haus2|66296
chr2:120676673-120676937	B6>C3	265	7	0.288693	0.085747	178.1	123.3	281	AV039307|100502700
chr2:120799235-120799414	C3>B6	180	13	0.392177	0.601385	149.5	77.8	2784	Ubr1|22222
chr2:120803577-120803832	B6>C3	256	7	0.53992	0.258503	143.1	63	779	Tmem62|96957
chr2:120917823-120918190	C3>B6	368	5	0.426716	0.654639	215.6	116.4	6328	Tgm5|74176
chr2:120966999-120967628	B6>C3	630	14	0.754849	0.306189	173.1	131.6	201	Adal|75894
chr2:121131870-121133019	C3>B6	1150	39	0.52498	0.752575	130.4	107.1	10680	Map1a|17754
chr2:121270372-121270714	B6>C3	343	9	0.866473	0.35	153.1	46.7	2035	Ell3|269344
chr2:121516203-121516471	C3>B6	269	6	0.546781	0.892236	194.2	143.8	116322	Frmd5|228564
chr2:121602189-121602697	B6>C3	509	14	0.690722	0.47667	173.2	78.1	30096	Frmd5|228564
chr2:121655906-121656489	C3>B6	584	5	0.614916	0.829897	131.4	77.6	23113	Frmd5|228564
chr2:121660363-121660846	C3>B6	484	11	0.241477	0.463107	96	93.6	27570	Frmd5|228564
chr2:121900962-121901286	C3>B6	325	6	0.599024	0.882292	170.8	160	42836	Spg11|214585
chr2:122155305-122155561	B6>C3	257	5	0.648688	0.373626	137.2	109.2	13897	Duox1|99439
chr2:122448181-122449056	C3>B6	876	7	0.665122	0.874535	215.9	153.7	7305	Spata5l1|214616
chr2:122454101-122456052	C3>B6	1952	21	0.316724	0.60452	152.9	101.1	309	Spata5l1|214616
chr2:124979906-124980532	B6>C3	627	20	0.748048	0.402852	166.5	112.2	1570	Slc12a1|20495
chr2:125088355-125089847	C3>B6	1493	24	0.401818	0.728617	160.4	64.8	15104	Dut|110074
chr2:125142356-125142660	B6>C3	305	6	0.829134	0.521516	211.7	162.7	69105	Dut|110074
chr2:125172066-125172401	B6>C3	336	8	0.800348	0.593939	215.4	41.2	98815	Dut|110074
chr2:125449021-125449924	B6>C3	904	12	0.772353	0.1584	131.4	52.1	925	Cep152|99100
chr2:125711540-125712432	C3>B6	893	6	0.725176	0.952904	166.2	106.2	19581	Galk2|69976
chr2:126042493-126042646	B6>C3	154	5	0.74856	0.348485	208.4	39.6	64616	Dtwd1|69185
chr2:126045747-126046252	B6>C3	506	6	0.713208	0.434959	176.7	82	67870	Dtwd1|69185
chr2:126103997-126104402	C3>B6	406	10	0.65308	0.880972	215.9	119.3	126120	Dtwd1|69185
chr2:126199700-126200317	B6>C3	618	10	0.575742	0.311111	198.7	117	116972	Atp8b4|241633
chr2:126241861-126242509	B6>C3	649	7	0.793103	0.481523	182.3	127.6	74780	Atp8b4|241633
chr2:126295969-126296439	B6>C3	471	7	0.900744	0.617834	115.1	89.7	20850	Atp8b4|241633
chr2:126345681-126346375	B6>C3	695	11	0.720276	0.371226	171.3	51.2	28392	Atp8b4|241633
chr2:126376656-126377206	C3>B6	551	12	0.392298	0.699143	127.7	77.8	1554	Slc27a2|26458
chr2:126400251-126400841	C3>B6	591	11	0.508854	0.762585	174.5	133.6	21491	Slc27a2|26458
chr2:126406657-126407252	C3>B6	596	14	0.651454	0.881944	159.6	144	27897	Slc27a2|26458
chr2:126419310-126420355	C3>B6	1046	28	0.646009	0.935945	148.1	145	24059	Hdc|15186
chr2:126422336-126422979	C3>B6	644	7	0.454411	0.937864	192.7	73.6	21435	Hdc|15186
chr2:126512501-126512941	B6>C3	441	6	0.903548	0.510405	150.3	152.2	10428	Gabpb1|14391
chr2:126516625-126516915	C3>B6	291	5	0.686927	0.930233	174.4	51.6	14552	Gabpb1|14391
chr2:126554308-126554916	B6>C3	609	5	0.568485	0.336352	165	154.6	21244	Usp8|84092
chr2:126571775-126572419	B6>C3	645	10	0.882755	0.512931	175.7	46.4	36777	Usp50|75083
chr2:126573238-126573545	B6>C3	308	7	0.917371	0.490593	152.1	98.7	35651	Usp50|75083
chr2:126598953-126600026	B6>C3	1074	11	0.66648	0.268839	161.9	133.9	9170	Usp50|75083
chr2:126601486-126601893	B6>C3	408	6	0.545353	0.341927	148.8	122.8	7303	Usp50|75083
chr2:126604609-126605327	B6>C3	719	5	0.438786	0.142132	204.2	78.8	3869	Usp50|75083
chr2:126613652-126614148	B6>C3	497	7	0.445283	0.239726	151.4	146	4456	Usp50|75083
chr2:126718493-126719085	B6>C3	593	6	0.744242	0.487973	137.5	48.5	9036	Mir3473g|102466258
chr2:126722768-126724048	B6>C3	1281	24	0.447107	0.211407	163.5	134.4	4073	Mir3473g|102466258
chr2:126735473-126736498	B6>C3	1026	19	0.955556	0.642501	165.8	116.2	7352	Mir3473g|102466258
chr2:126830990-126831286	C3>B6	297	5	0.708571	0.925234	105	21.4	3161	Ap4e1|108011
chr2:126895442-126895843	B6>C3	402	7	0.457861	0.145019	176.3	113.3	550	Blvra|109778
chr2:127075714-127075778	C3>B6	65	5	0.712276	0.927565	156.4	99.4	2003	Tmem127|69470
chr2:127193349-127193802	C3>B6	454	7	0.193739	0.56506	168.9	118.6	4327	Adra2b|11552
chr2:127196021-127196188	C3>B6	168	6	0.441624	0.773707	197	77.3	6999	Adra2b|11552
chr2:127201520-127202063	C3>B6	544	6	0.457404	0.757785	164.3	48.2	12498	Adra2b|11552
chr2:127224390-127224885	C3>B6	496	7	0.296547	0.618086	190.3	162.7	26050	Gpat2|215456
chr2:127275273-127275901	C3>B6	629	9	0.307481	0.651163	161.9	33.4	4972	Fahd2a|68126
chr2:127288405-127288752	B6>C3	348	8	0.51584	0.276941	181.5	107.9	18104	Fahd2a|68126
chr2:127322906-127323246	B6>C3	341	8	0.712615	0.509489	149.6	85.6	14671	Kcnip3|56461
chr2:127331481-127331807	C3>B6	327	6	0.383838	0.635135	231	111	15321	Kcnip3|56461
chr2:127403565-127404617	B6>C3	1053	13	0.871095	0.57975	194.5	110.9	5796	Zfp661|72180
chr2:127434936-127435473	C3>B6	538	6	0.409696	0.730612	175.3	40.8	21774	Mrps5|77721
chr2:127553882-127554169	B6>C3	288	6	0.687339	0.432222	193.5	150	1464	Mall|228576
chr2:127664352-127664883	B6>C3	532	11	0.494808	0.255487	175.1	161.5	6757	Bub1|12235
chr2:127730724-127731032	C3>B6	309	9	0.639284	0.848485	179.9	58.7	50360	Acoxl|74121
chr2:128006110-128006407	B6>C3	298	5	0.645649	0.404848	158.6	165	52799	Bcl2l11|12125
chr2:128012430-128012629	B6>C3	200	5	0.914938	0.650897	192.8	122.6	59119	Bcl2l11|12125
chr2:128059177-128059837	C3>B6	661	12	0.634178	0.884956	190.7	141.2	105866	Bcl2l11|12125
chr2:128091539-128092337	C3>B6	799	5	0.588123	0.848178	208.8	98.8	138228	Bcl2l11|12125
chr2:128122728-128123176	B6>C3	449	8	0.688295	0.482407	196.5	135	131911	Gm14005|100043424
chr2:128165180-128165440	B6>C3	261	5	0.376506	0.157895	66.4	34.2	89647	Gm14005|100043424
chr2:128203998-128204488	B6>C3	491	5	0.371795	0.171053	156	106.4	50599	Gm14005|100043424
chr2:128217572-128218402	C3>B6	831	17	0.496437	0.741425	123.8	66.9	36685	Gm14005|100043424
chr2:128298407-128299064	B6>C3	658	19	0.645304	0.40904	213.5	189.8	43320	Gm14005|100043424
chr2:128392975-128393702	C3>B6	728	13	0.360094	0.73785	130.3	52.2	24375	Spdye4c|241634
chr2:128434815-128435256	C3>B6	442	6	0.467521	0.802353	195	70.8	16738	Spdye4c|241634
chr2:128439233-128439358	C3>B6	126	5	0.391489	0.635048	141	124.4	21156	Spdye4c|241634
chr2:128563429-128563701	C3>B6	273	6	0.515483	0.834049	183	116.5	38696	Mertk|17289
chr2:128906729-128907292	C3>B6	564	16	0.717398	0.930939	197.9	158.4	15046	Ttl|69737
chr2:128955939-128956454	B6>C3	516	14	0.537443	0.21165	156.4	147.1	503	Chchd5|66170
chr2:129069348-129069669	C3>B6	322	7	0.452719	0.725071	120.9	100.3	24643	A730036I17Rik|329513
chr2:129094063-129094448	C3>B6	386	7	0.394799	0.828272	181.3	136.4	28500	Ckap2l|70466
chr2:129095880-129096772	C3>B6	893	14	0.326607	0.918632	152.2	60.6	26176	Ckap2l|70466
chr2:129123590-129123780	C3>B6	191	6	0.193742	0.418033	138.5	61	484	Gm14023|100503468
chr2:129833777-129834309	B6>C3	533	5	0.662368	0.340604	170.6	119.2	3767	Tgm3|21818
chr2:130298526-130298698	B6>C3	173	5	0.656066	0.413212	169.8	154.4	22512	Ptpra|19262
chr2:131134806-131135396	C3>B6	591	8	0.260972	0.510669	159.5	175.8	21018	Mir103-2|723825
chr2:131634440-131635117	C3>B6	678	12	0.502433	0.72866	205.5	147.4	38275	5330413P13Rik|414081
chr2:132103066-132103386	C3>B6	321	7	0.487635	0.945148	184.9	33.9	8289	Cds2|110911
chr2:132112148-132112506	C3>B6	359	7	0.699341	0.89983	173.4	168.3	473	Cds2|110911
chr2:132114941-132115330	C3>B6	390	7	0.536871	0.793852	158.9	158	3266	Cds2|110911
chr2:132230499-132230636	B6>C3	138	6	0.928096	0.726531	125.2	40.8	19316	Prokr2|246313
chr2:132463948-132464247	C3>B6	300	7	0.645611	0.848845	174.1	204.1	40016	AU019990|767814
chr2:132510030-132510477	C3>B6	448	6	0.339378	0.706349	128.7	42	5542	1110034G24Rik|73747
chr2:132706966-132707626	C3>B6	661	7	0.421759	0.679151	191.7	114.4	368	Lrrn4|320974
chr2:132740807-132741174	C3>B6	368	9	0.395417	0.625612	227.9	158.8	30598	Fermt1|241639
chr2:132748220-132748771	C3>B6	552	9	0.71404	0.924389	193.9	195.4	23001	Fermt1|241639
chr2:133059706-133059806	B6>C3	101	10	0.788215	0.476336	117.1	65.5	287934	Fermt1|241639
chr2:133307412-133307871	C3>B6	460	5	0.427705	0.6875	197.8	182.4	70024	Bmp2|12156
chr2:135570468-135571242	B6>C3	775	17	0.544481	0.248502	159.4	147.2	2902	Plcb4|18798
chr2:144947802-144949354	B6>C3	1553	69	0.920501	0.594525	99.5	129.2	118993	Slc24a3|94249
chr2:145676156-145676728	B6>C3	573	10	0.54591	0.281641	179.7	143.8	52249	Naa20|67877
chr2:145681232-145681884	C3>B6	653	12	0.352834	0.62049	227.9	187.1	47093	Naa20|67877
chr2:146119350-146119691	B6>C3	342	10	0.512622	0.212458	194.1	179.8	34328	A930019D19Rik|77806
chr2:146240829-146241390	C3>B6	562	7	0.538825	0.891753	211.6	166.3	96350	Ralgapa2|241694
chr2:146295669-146296169	C3>B6	501	10	0.297108	0.591928	214.4	156.1	41571	Ralgapa2|241694
chr2:146372088-146372709	C3>B6	622	16	0.554509	0.767003	172.6	49.6	3421	4933406D12Rik|74065
chr2:146535070-146535423	B6>C3	354	8	0.772158	0.26593	249.6	147.1	146202	Kiz|228730
chr2:146592281-146592686	B6>C3	406	6	0.828047	0.294872	199.7	117	88939	Kiz|228730
chr2:147276576-147276758	B6>C3	183	6	0.440851	0.209888	195.8	178.7	85846	Pax1|18503
chr2:147288893-147289227	C3>B6	335	6	0.530696	0.73817	122.2	52.8	98163	Pax1|18503
chr2:148345656-148345895	B6>C3	240	7	0.644017	0.412088	237.6	234	76385	Cd93|17064
chr2:149315670-149315869	C3>B6	200	17	0.660777	0.907658	66.6	78.4	84685	Cst10|58214
chr2:149466674-149466869	B6>C3	196	10	0.949454	0.701863	146.4	32.2	189650	Syndig1|433485
chr2:152458952-152459980	C3>B6	1029	28	0.401307	0.65681	131.2	119.6	6208	Rem1|19700
chr2:152478402-152478947	B6>C3	546	9	0.587216	0.376553	186	143.1	16250	H13|14950
chr2:152487005-152487202	B6>C3	198	6	0.357479	0.154589	177.2	172.5	7995	H13|14950
chr2:152550780-152551386	C3>B6	607	16	0.326797	0.575099	162.6	94.9	10601	Id1|15901
chr2:152559162-152560315	C3>B6	1154	7	0.404321	0.60962	138.9	127.7	1672	Id1|15901
chr2:152903000-152903786	C3>B6	787	10	0.269808	0.640575	193.1	125.2	11309	Ccm2l|228788
chr2:152904244-152904375	C3>B6	132	8	0.691841	0.910266	185.4	164.4	12553	Ccm2l|228788
chr2:152906368-152907156	B6>C3	789	30	0.497213	0.267241	137.6	85.1	14677	Ccm2l|228788
chr2:153432036-153432442	B6>C3	407	5	0.635081	0.404393	198.4	154.8	26075	Commd7|99311
chr2:154431399-154431945	B6>C3	547	7	0.793674	0.449353	198.7	265.1	1990	Pxmp4|59038
chr2:154587644-154588130	B6>C3	487	6	0.696143	0.401304	177.2	179	28716	Raly|19383
chr2:154645307-154645531	C3>B6	225	5	0.414545	0.671429	110	56	28461	Raly|19383
chr2:154782168-154782518	C3>B6	351	12	0.317266	0.68733	190.2	184.2	56788	a|50518
chr2:154796927-154797262	B6>C3	336	7	0.763948	0.516031	199.7	93.6	42044	a|50518
chr2:154845982-154846742	B6>C3	761	24	0.685221	0.465951	171.4	147.5	6676	a|50518
chr2:154877431-154877629	C3>B6	199	5	0.204713	0.520833	135.8	57.6	22604	Ahcy|269378
chr2:154913914-154914571	B6>C3	658	9	0.662525	0.156275	169.9	137.2	11244	2310005A03Rik|100504268
chr2:154916386-154917081	B6>C3	696	12	0.607271	0.263298	139.8	62.7	8734	2310005A03Rik|100504268
chr2:154924323-154924506	B6>C3	184	5	0.93134	0.406015	180.6	159.6	1309	2310005A03Rik|100504268
chr2:155090665-155091129	C3>B6	465	5	0.600208	0.907407	192.6	54	10971	Map1lc3a|66734
chr2:155146306-155146639	C3>B6	334	5	0.244024	0.732541	200.8	134.6	35914	Mir695|735287
chr2:155201722-155202405	B6>C3	684	15	0.846522	0.431763	153.3	110.4	5187	Trp53inp2|68728
chr2:155342743-155343470	C3>B6	728	18	0.110649	0.354559	173.7	147.4	309	Acss2|60525
chr2:155347311-155348057	C3>B6	747	7	0.421862	0.785226	176.4	104.4	3532	Acss2|60525
chr2:155440617-155441002	C3>B6	386	5	0.608343	0.910774	172.6	118.8	3638	Myh7b|668940
chr2:155450428-155450847	C3>B6	420	8	0.56271	0.790393	186.4	57.2	1812	Mir499|735275
chr2:155489012-155489247	C3>B6	236	6	0.323864	0.95022	176	113.8	28873	Trpc4ap|56407
chr2:155652674-155653947	C3>B6	1274	20	0.21004	0.678261	211.2	115	13	Eif6|16418
chr2:155729260-155729916	C3>B6	657	10	0.531284	0.852446	182.2	130.8	26130	Uqcc1|56046
chr2:156049451-156050122	B6>C3	672	8	0.615957	0.250192	184.9	162.4	27068	Phf20|228829
chr2:156050757-156051182	B6>C3	426	6	0.781546	0.343931	211.3	115.3	28374	Phf20|228829
chr2:156061479-156062030	B6>C3	552	9	0.893663	0.631229	103.4	66.9	39096	Phf20|228829
chr2:156068980-156069067	B6>C3	88	7	0.917993	0.577381	116.7	24	46597	Phf20|228829
chr2:156170563-156170948	B6>C3	386	7	0.472167	0.263626	143.7	128.4	32123	Scand1|19018
chr2:156325971-156326384	B6>C3	414	9	0.823746	0.519912	150.7	150.7	24701	Epb41l1|13821
chr2:156404271-156404591	C3>B6	321	5	0.310797	0.534296	198.2	55.4	30959	Aar2|68295
chr2:157415687-157416768	C3>B6	1082	22	0.498047	0.728294	139.6	133.5	23590	Blcap|53619
chr2:157521736-157522434	C3>B6	699	15	0.679949	0.920375	155.6	85.4	40703	Ctnnbl1|66642
chr2:157530653-157531602	C3>B6	950	31	0.393099	0.610663	147.7	144	31535	Ctnnbl1|66642
chr2:157643995-157644870	B6>C3	876	21	0.608502	0.364973	171.4	149	80858	Ctnnbl1|66642
chr2:157727050-157727527	C3>B6	478	23	0.432938	0.859367	172.1	175.9	12862	Vstm2l|277432
chr2:160052872-160053583	C3>B6	712	7	0.656539	0.85809	216.3	215.4	99647	Gm826|329554
chr2:161168986-161169185	B6>C3	200	5	0.631274	0.39207	207.2	181.6	234164	Chd6|71389
chr2:161238044-161238448	B6>C3	405	10	0.683619	0.436078	169.1	184.6	303222	Chd6|71389
chr2:161336972-161337849	C3>B6	878	34	0.394463	0.944156	166.8	152.7	402150	Chd6|71389
chr2:162311428-162311632	B6>C3	205	9	0.764961	0.510067	128.1	66.2	94879	Ptprtos|77645
chr2:163725249-163725854	C3>B6	606	16	0.473343	0.791453	134.8	36.6	18565	Rims4|241770
chr2:164137359-164137776	B6>C3	418	5	0.797802	0.516234	182	61.6	4711	Svs6|20945
chr2:164186121-164187302	C3>B6	1182	19	0.374647	0.65046	223.8	160.2	3878	Slpi|20568
chr2:164211669-164213234	C3>B6	1566	32	0.248844	0.556682	162.2	151.1	15460	Rbpjl|19668
chr2:164222460-164223250	B6>C3	791	22	0.794956	0.453623	138.8	94.1	5444	Rbpjl|19668
chr2:164277602-164278100	B6>C3	499	10	0.610561	0.25641	90.9	42.9	8371	Sys1|66460
chr2:164501238-164501480	B6>C3	243	5	0.920179	0.687204	223	42.2	1651	Wfdc11|629761
chr2:164762774-164763250	B6>C3	477	13	0.880976	0.662034	157.7	121.8	10469	Mmp9|17395
chr2:164777806-164778328	C3>B6	523	15	0.519096	0.779335	123.9	128.4	4087	Mmp9|17395
chr2:165613550-165613731	C3>B6	182	6	0.160828	0.412451	209.3	171.3	69942	Zmynd8|228880
chr2:165683318-165685086	C3>B6	1769	38	0.311581	0.561702	127	111.3	0	Zmynd8|228880
chr2:165702844-165703333	C3>B6	490	8	0.372016	0.601703	151.9	132.1	604	Zmynd8|228880
chr2:165713808-165714891	C3>B6	1084	20	0.447802	0.652269	145.6	137.8	3470	Zmynd8|228880
chr2:165725868-165726120	B6>C3	253	13	0.371766	0.109296	136.8	61.2	15530	Zmynd8|228880
chr2:165752556-165753827	B6>C3	1272	32	0.909724	0.365485	152.7	119.9	42218	Zmynd8|228880
chr2:165796350-165796831	C3>B6	482	7	0.599306	0.80786	164.7	130.9	21306	Ncoa3|17979
chr2:166241312-166241513	B6>C3	202	6	0.743849	0.511029	115.2	90.7	31438	5031425F14Rik|319684
chr2:168093659-168094729	C3>B6	1071	59	0.438803	0.650556	142.2	128	102	Kcng1|241794
chr2:168792098-168792383	B6>C3	286	6	0.582418	0.330089	227.5	205.5	11011	Zfp64|22722
chr2:169276980-169277210	B6>C3	231	7	0.904832	0.698895	195.1	51.7	181936	Tshz2|228911
chr2:169373292-169373826	B6>C3	535	10	0.594413	0.27076	193.3	171	85320	Tshz2|228911
chr2:169375057-169375350	B6>C3	294	6	0.784716	0.566998	178.8	134.3	83796	Tshz2|228911
chr2:169460429-169462077	B6>C3	1649	32	0.396856	0.136117	163	143.7	1283	Tshz2|228911
chr2:169504651-169505149	C3>B6	499	10	0.717733	0.920043	95.3	93.8	45505	Tshz2|228911
chr2:169540120-169540448	B6>C3	329	8	0.794344	0.440843	194.5	77.1	80974	Tshz2|228911
chr2:169689578-169690453	B6>C3	876	22	0.901445	0.694101	173	124.8	98234	AY702102|446211
chr2:169753458-169753753	B6>C3	296	7	0.602859	0.275246	179.9	159.9	34934	AY702102|446211
chr2:169754871-169755113	B6>C3	243	5	0.704819	0.500489	199.2	204.6	33574	AY702102|446211
chr2:169774107-169774459	C3>B6	353	6	0.606702	0.877005	189	187	14228	AY702102|446211
chr2:169786632-169787913	B6>C3	1282	38	0.478838	0.27687	138.7	99.9	774	AY702102|446211
chr2:169874737-169875147	C3>B6	411	9	0.639747	0.854132	140.3	131.8	21024	A630075F10Rik|100043910
chr2:169916359-169916475	C3>B6	117	5	0.375972	0.620504	231.4	222.4	20081	A630075F10Rik|100043910
chr2:169919692-169920652	C3>B6	961	39	0.559186	0.851999	112.2	90.4	23414	A630075F10Rik|100043910
chr2:169920965-169921307	C3>B6	343	9	0.443902	0.781525	205	75.8	24687	A630075F10Rik|100043910
chr2:171246833-171247076	B6>C3	244	6	0.660786	0.444656	207.8	174.7	541223	1700028P15Rik|75655
chr2:171501632-171502113	B6>C3	482	11	0.616268	0.404788	197.8	167.1	286186	1700028P15Rik|75655
chr2:172048943-172049440	B6>C3	498	6	0.802597	0.554276	192.5	202.7	24552	Mc3r|17201
chr2:172058433-172058645	B6>C3	213	8	0.768856	0.547475	154.1	61.9	15347	Mc3r|17201
chr2:172576782-172577316	B6>C3	535	12	0.836847	0.608936	181.8	166	188506	Bmp7|12162
chr2:172612981-172613508	C3>B6	528	26	0.118505	0.342694	168.8	94.5	152314	Bmp7|12162
chr2:172766534-172766887	C3>B6	354	6	0.193437	0.44	96.5	33.3	712	Bmp7|12162
chr2:172770297-172770451	B6>C3	155	5	0.616225	0.349057	128.2	63.6	4475	Bmp7|12162
chr2:172789420-172790160	B6>C3	741	19	0.800065	0.552941	160.8	102.9	15183	Spo11|26972
chr2:172799993-172800381	C3>B6	389	13	0.387547	0.593156	143.3	121.4	4962	Spo11|26972
chr2:173247116-173249501	B6>C3	2386	11	0.860478	0.60994	163.5	120.7	98592	1700021F07Rik|72221
chr2:173304568-173304846	C3>B6	279	12	0.585941	0.877688	183.8	62	43247	1700021F07Rik|72221
chr2:173332587-173332660	B6>C3	74	11	0.954008	0.602564	69.2	28.4	15433	1700021F07Rik|72221
chr2:173458990-173459856	B6>C3	867	37	0.51143	0.303292	79.2	69	25184	Ppp4r1l-ps|100043911
chr2:175541700-175541807	C3>B6	108	8	0.301282	0.57971	19.5	17.2	73526	2210418O10Rik|100504263,Gm14296|102639598
chr2:176786044-176786151	C3>B6	108	8	0.281046	0.528662	19.1	19.6	63956	Gm14405|626877
chr2:177037762-177038015	B6>C3	254	8	0.779439	0.568627	66.9	70.1	187655	Gm14405|626877
chr2:178365717-178365972	C3>B6	256	7	0.478571	0.710422	180	179.6	200497	Cdh26|381409
chr2:178406932-178407164	C3>B6	233	5	0.644512	0.929936	198.6	125.6	241712	Cdh26|381409
chr2:178419002-178419768	C3>B6	767	10	0.228556	0.55244	191.2	178.3	253782	Cdh26|381409
chr2:179264076-179264300	B6>C3	225	6	0.710963	0.508507	200.7	176.3	86940	Cdh4|12561
chr2:180563638-180564133	C3>B6	496	9	0.313043	0.708259	191.7	123.8	52033	Bhlhe23|140489
chr2:180925961-180927174	C3>B6	1214	7	0.581204	0.841254	156.6	141.3	3913	Ppdpf|66496
chr2:181183178-181183456	C3>B6	279	5	0.705281	0.918534	117.4	98.2	10675	Zbtb46|72147
chr2:181253519-181253780	C3>B6	262	5	0.584807	0.929696	192.2	190.6	1410	Dnajc5|13002
chr3:7365492-7366011	B6>C3	520	9	0.528185	0.298199	250.3	253	593	Pkia|18767
chr3:8986681-8987754	C3>B6	1074	19	0.632799	0.857694	220.2	109.1	16761	Tpd52|21985
chr3:9479588-9479961	B6>C3	374	6	0.728261	0.389389	214.7	166.5	76510	C030034L19Rik|320088
chr3:9497729-9497999	C3>B6	271	10	0.641321	0.848772	199.9	179.2	94651	C030034L19Rik|320088
chr3:9523118-9523994	C3>B6	877	19	0.633333	0.939444	203.7	160.8	86091	Zfp704|170753
chr3:9530277-9530707	B6>C3	431	8	0.769986	0.264726	178.2	180.4	79378	Zfp704|170753
chr3:9556315-9556581	C3>B6	267	6	0.452561	0.763107	198.5	171.7	53504	Zfp704|170753
chr3:9558030-9558618	B6>C3	589	7	0.876636	0.299486	152.9	111.1	51467	Zfp704|170753
chr3:9562986-9563190	C3>B6	205	7	0.274434	0.551459	220.7	93	46895	Zfp704|170753
chr3:9974147-9974866	C3>B6	720	23	0.1794	0.848467	179.8	75.2	37719	Fabp5|16592
chr3:10091918-10092148	C3>B6	231	7	0.329229	0.571956	220.4	116.1	3641	Gm9833|100041480
chr3:10126929-10127498	B6>C3	570	13	0.696464	0.40519	193.6	183.8	38652	Gm9833|100041480
chr3:10481830-10482723	B6>C3	894	15	0.74425	0.506207	171	166.5	41700	Snx16|74718
chr3:14866656-14866913	B6>C3	258	9	0.641329	0.389776	197.3	69.6	3118	Car3|12350
chr3:16651972-16652327	B6>C3	356	6	0.667373	0.373922	157.3	154.7	568789	Ythdf3|229096
chr3:18594291-18594502	B6>C3	212	7	0.831858	0.613527	209.9	88.7	213814	4930433B08Rik|73959
chr3:19141102-19141444	B6>C3	343	10	0.879824	0.60844	204.7	203.8	23564	Pde7a|18583
chr3:19185834-19186232	B6>C3	399	9	0.858967	0.282822	200.1	192.1	20826	Pde7a|18583
chr3:27105421-27106036	B6>C3	616	11	0.903243	0.485082	171	94.5	23495	Nceh1|320024
chr3:27126968-27127881	C3>B6	914	9	0.358063	0.790665	181.2	78.6	45042	Nceh1|320024
chr3:27215749-27220756	B6>C3	5008	23	0.443626	0.109981	177	115.4	0	Tnfsf10|22035
chr3:27237360-27237747	C3>B6	388	6	0.255234	0.469613	167.2	150.8	21361	Tnfsf10|22035
chr3:27372717-27372968	B6>C3	252	7	0.908156	0.577519	194.4	36.9	102444	Ghsr|208188
chr3:27373647-27373768	C3>B6	122	5	0.246411	0.493261	167.2	148.4	103374	Ghsr|208188
chr3:27893903-27894173	B6>C3	271	13	0.886404	0.682831	86	58.7	10810	Pld1|18805
chr3:28239606-28239767	B6>C3	162	6	0.880734	0.608579	90.8	62.2	77470	Tnik|665113
chr3:28602589-28602965	B6>C3	377	5	0.521036	0.295575	123.6	113	5764	Slc2a2|20526
chr3:28638974-28639642	C3>B6	669	8	0.511111	0.822759	180	124.1	40591	Eif5a2|208691
chr3:29762500-29763090	B6>C3	591	9	0.728891	0.479913	193.4	204.7	26849	Mannr|102636083
chr3:30327768-30328095	B6>C3	328	5	0.487264	0.175799	243.4	175.2	80314	Mecom|14013
chr3:30665213-30665548	C3>B6	336	6	0.320548	0.570833	182.5	80	19998	Samd7|75953
chr3:30671475-30672132	C3>B6	658	7	0.540673	0.771795	203.7	167.1	19666	Sec62|69276
chr3:31867032-31867421	C3>B6	390	10	0.22449	0.486905	132.3	84	65407	Kcnmb2|72413
chr3:31915767-31915841	B6>C3	75	5	0.77801	0.576694	191	168.2	114142	Kcnmb2|72413
chr3:31952451-31952730	B6>C3	280	8	0.825279	0.6122	67.2	57.4	150826	Kcnmb2|72413
chr3:32471266-32471804	C3>B6	539	6	0.537338	0.831633	102.7	65.3	42862	Mfn1|67414
chr3:32832907-32833094	B6>C3	188	5	0.738348	0.263158	244.6	60.8	50907	Pex5l|58869
chr3:34489278-34489520	B6>C3	243	8	0.903774	0.525641	66.2	19.5	29975	Sox2ot|320478
chr3:36112639-36113268	C3>B6	630	12	0.585642	0.823789	198.5	37.8	7929	Qrfpr|229214
chr3:36450877-36451129	C3>B6	253	9	0.040606	0.258454	205.2	92	399	Exosc9|50911
chr3:36516209-36516443	C3>B6	235	6	0.458934	0.759615	231.3	52	3898	Bbs7|71492
chr3:36517273-36517742	C3>B6	470	7	0.384686	0.70778	154.9	75.3	4962	Bbs7|71492
chr3:36734533-36734985	C3>B6	453	12	0.533518	0.782166	210.1	65.4	27043	4932438A13Rik|229227
chr3:36763607-36763947	C3>B6	341	5	0.311983	0.683983	193.6	46.2	1579	4932438A13Rik|229227
chr3:37081348-37081769	B6>C3	422	7	0.640239	0.432633	191	115.6	49789	Il21|60505
chr3:37104263-37104476	C3>B6	214	6	0.484749	0.807443	202.2	103	27082	Il21|60505
chr3:37278955-37279276	B6>C3	322	9	0.577258	0.323684	204.2	84.4	31380	Fgf2|14173
chr3:37511993-37512476	B6>C3	484	6	0.90706	0.706294	186.5	95.3	359	4930594O21Rik|75947
chr3:37567439-37567640	B6>C3	202	5	0.8487	0.635088	169.2	57	28570	Spry1|24063
chr3:37796432-37797240	B6>C3	809	9	0.872881	0.395892	157.3	119	495	Gm20755|626410
chr3:38127170-38127627	B6>C3	458	15	0.757962	0.489157	177.9	83	20129	5430434I15Rik|71342
chr3:38156468-38156784	B6>C3	317	11	0.3445	0.115966	181.8	54.1	49427	5430434I15Rik|71342
chr3:38158177-38158382	B6>C3	206	6	0.413534	0.213235	221.7	68	51136	5430434I15Rik|71342
chr3:38782507-38782916	B6>C3	410	9	0.510945	0.291971	192.9	121.8	2946	Fat4|329628
chr3:38806554-38807251	C3>B6	698	14	0.474898	0.782171	192.1	99.4	20692	Fat4|329628
chr3:38845282-38845915	C3>B6	634	9	0.329468	0.569822	210.8	187.8	59420	Fat4|329628
chr3:40223151-40223448	B6>C3	298	6	0.742816	0.401019	232	229	198386	1700017G19Rik|100040882
chr3:40500961-40501416	C3>B6	456	5	0.63895	0.945652	182.8	147.2	11377	Slc25a31|73333
chr3:40696589-40697158	C3>B6	570	5	0.510226	0.819137	185.8	171.4	1041	Abhd18|269423
chr3:41123721-41124234	B6>C3	514	5	0.814218	0.354223	211	146.8	172887	Platr4|78706
chr3:45101399-45101682	B6>C3	284	9	0.80551	0.605081	201.7	192.4	80500	2610316D01Rik|72511
chr3:50743556-50744023	C3>B6	468	6	0.601097	0.885428	212.7	149.8	284346	Noct|12457
chr3:50758089-50758452	C3>B6	364	5	0.519105	0.820669	214.6	65.8	269917	Noct|12457
chr3:51008359-51008583	B6>C3	225	5	0.624286	0.263158	140	64.6	19786	Noct|12457
chr3:51034193-51034351	B6>C3	159	6	0.586299	0.354641	187.3	190.3	5824	Noct|12457
chr3:51041323-51041702	B6>C3	380	5	0.736127	0.267857	176.6	33.6	12954	Noct|12457
chr3:51060384-51061052	C3>B6	669	20	0.622191	0.837477	180.2	164.9	19631	4930577N17Rik|67746
chr3:51182071-51182765	C3>B6	695	22	0.366423	0.685415	186.8	69.5	17704	Mgarp|67749
chr3:51469026-51469174	B6>C3	149	10	0.773913	0.390977	46	39.9	3925	Mgst2|211666
chr3:52578395-52578961	B6>C3	567	11	0.955362	0.750746	177.2	60.9	34749	Gm2447|329639
chr3:52726439-52726871	C3>B6	433	9	0.577767	0.881898	222.9	100.7	4717	Gm20750|622124
chr3:53016309-53016603	C3>B6	295	6	0.540785	0.967871	165.5	124.5	170840	Lhfp|108927
chr3:53092363-53092853	C3>B6	491	6	0.582965	0.869668	150.7	70.3	174327	Nhlrc3|212114
chr3:53136103-53136520	B6>C3	418	5	0.543405	0.283208	177.4	79.8	130660	Nhlrc3|212114
chr3:53175888-53176119	B6>C3	232	7	0.44549	0.177391	182.1	82.1	91061	Nhlrc3|212114
chr3:53235326-53236080	B6>C3	755	8	0.88824	0.661327	171.1	109.2	31100	Nhlrc3|212114
chr3:53462354-53463079	B6>C3	726	13	0.457123	0.134378	225.2	186.6	1077	Frem2|242022
chr3:54466513-54466714	B6>C3	202	5	0.457766	0.201413	220.2	226.4	30313	Supt20|56790
chr3:54720233-54721091	C3>B6	859	15	0.264564	0.540526	179.7	126.7	424	Sertm1|329641
chr3:54870197-54870562	C3>B6	366	7	0.170306	0.396825	130.9	99	11033	4931419H13Rik|70970
chr3:54871899-54872144	C3>B6	246	5	0.285207	0.546218	169	95.2	12735	4931419H13Rik|70970
chr3:58294552-58295014	B6>C3	463	14	0.831461	0.610451	178	60.1	34729	Eif2a|229317
chr3:58479461-58479830	B6>C3	370	9	0.642257	0.373898	185.1	189	16480	Siah2|20439
chr3:59066087-59067158	B6>C3	1072	16	0.682721	0.120239	229.7	198.6	0	P2ry12|70839
chr3:60312396-60312808	B6>C3	413	6	0.721445	0.3696	143	104.2	7295	Mbnl1|56758
chr3:60408028-60408572	C3>B6	545	8	0.331277	0.789625	202.6	43.4	102927	Mbnl1|56758
chr3:60409436-60409574	B6>C3	139	8	0.974026	0.440497	115.5	70.4	104335	Mbnl1|56758
chr3:60634225-60634425	B6>C3	201	7	0.88806	0.504146	191.4	86.1	172282	P2ry1|18441
chr3:60674093-60674396	B6>C3	304	6	0.927782	0.725309	196.2	54	132311	P2ry1|18441
chr3:61072353-61072647	B6>C3	295	5	0.642157	0.35443	204	173.8	95782	Rap2b|74012
chr3:63995045-63996634	B6>C3	1590	22	0.644968	0.404286	196.9	188.8	53643	Vmn2r2|100125586
chr3:67868604-67868906	B6>C3	303	13	0.348273	0.140801	209.4	197.8	0	Schip1|30953
chr3:67960506-67960890	C3>B6	385	7	0.474798	0.759729	229.6	84.4	91782	Schip1|30953
chr3:68893267-68893346	B6>C3	80	12	0.923077	0.62199	112.7	103.8	37668	Kpna4|16649
chr3:68998447-68998729	C3>B6	283	6	0.587205	0.848421	247.5	237.5	27612	Arl14|71619
chr3:69391641-69392888	C3>B6	1248	20	0.534825	0.862107	178.8	136.7	9994	B3galnt1|26879
chr3:72284915-72285206	B6>C3	292	6	0.882583	0.675676	85.2	61.7	485582	Sis|69983
chr3:78549543-78549812	B6>C3	270	11	0.920719	0.690632	86	41.7	398997	Rapgef2|76089
chr3:78905747-78906377	C3>B6	631	10	0.5806	0.836152	216.5	171.5	42432	Rapgef2|76089
chr3:79007841-79008550	C3>B6	710	15	0.442329	0.68719	182.1	161.3	8291	4921511C10Rik|70924
chr3:79031441-79032007	B6>C3	567	14	0.90656	0.601817	187.3	94.4	14600	4921511C10Rik|70924
chr3:79035162-79035580	B6>C3	419	5	0.71692	0.238612	184.4	92.2	18321	4921511C10Rik|70924
chr3:79043019-79043535	B6>C3	517	9	0.600746	0.181425	178.7	102.9	26178	4921511C10Rik|70924
chr3:79048268-79048736	B6>C3	469	11	0.490689	0.169928	180.6	88.3	31427	4921511C10Rik|70924
chr3:79615267-79616243	B6>C3	977	6	0.688372	0.293852	215	184.3	30341	Tmem144|70652
chr3:79822779-79823385	B6>C3	607	19	0.935155	0.734205	129.1	48.3	132927	Fam198b|68659
chr3:81056937-81057150	B6>C3	214	8	0.902017	0.422222	43.4	22.5	216599	Pdgfc|54635
chr3:81800386-81801895	B6>C3	1510	14	0.623629	0.272578	143.3	130.5	0	Asic5|58170
chr3:81803526-81803778	B6>C3	253	8	0.708301	0.496689	161.1	169.9	2682	Asic5|58170
chr3:81878874-81878961	B6>C3	88	8	0.900208	0.689076	60.1	29.8	241	Gucy1b3|54195
chr3:82799107-82799241	B6>C3	135	6	0.439866	0.19337	149.7	30.2	12405	Fgg|99571
chr3:82858613-82858974	B6>C3	362	16	0.430108	0.161426	168.6	59.6	486	Plrg1|53317
chr3:83671405-83671535	B6>C3	131	6	0.847407	0.455102	225	81.7	25875	Tlr2|24088
chr3:84003318-84003710	B6>C3	393	10	0.7151	0.433794	105.3	101.2	13050	Trim2|80890
chr3:84921955-84922406	C3>B6	452	7	0.387431	0.678826	206.9	180.1	152453	Dear1|654362
chr3:84930933-84931300	B6>C3	368	6	0.804303	0.463351	162.7	63.7	161431	Dear1|654362
chr3:84987953-84988375	C3>B6	423	7	0.358067	0.638182	209.9	157.1	133066	1700036G14Rik|73283
chr3:84990356-84991118	B6>C3	763	26	0.871488	0.617519	167	141.4	130323	1700036G14Rik|73283
chr3:85568309-85569045	C3>B6	737	14	0.500386	0.772142	185	188.7	18178	Fam160a1|229488
chr3:85637132-85637504	C3>B6	373	6	0.526688	0.864979	212.3	197.5	53936	Glt28d2|320302
chr3:85662310-85662846	C3>B6	537	7	0.41791	0.66087	172.3	115	28594	Glt28d2|320302
chr3:85663388-85664240	C3>B6	853	7	0.33589	0.929348	93.1	26.3	27200	Glt28d2|320302
chr3:86629507-86629879	B6>C3	373	7	0.867359	0.613333	123.9	128.6	94927	Dclk2|70762
chr3:87180880-87181451	C3>B6	572	13	0.474083	0.714121	192.9	133.5	571	Fcrl1|229499
chr3:87282738-87283926	B6>C3	1189	15	0.82756	0.508258	177.1	125.1	43034	Fcrl5|329693
chr3:87360611-87360800	C3>B6	190	6	0.314655	0.57545	193.3	148	31111	Etv3|27049
chr3:87369595-87369949	C3>B6	355	7	0.646559	0.86	168.1	171.4	40095	Etv3|27049
chr3:87549131-87549858	C3>B6	728	25	0.445711	0.680795	133.4	60.4	2687	Lrrc71|74485
chr3:87811151-87811704	B6>C3	554	8	0.829287	0.456716	159.6	41.9	6873	Bcan|12032
chr3:87836241-87836665	B6>C3	425	6	0.78902	0.559767	154.8	57.2	4808	Hapln2|73940
chr3:87836928-87837352	B6>C3	425	8	0.516269	0.205696	172.9	39.5	5495	Hapln2|73940
chr3:88262782-88263056	C3>B6	275	14	0.489478	0.694149	78.1	80.6	0	Sema4a|20351
chr3:88398057-88398288	C3>B6	232	6	0.486974	0.775161	166.3	155.7	14464	Ssr2|66256
chr3:88453926-88454139	B6>C3	214	8	0.87738	0.597303	164.1	64.9	2925	Rxfp4|242093
chr3:89047350-89047923	B6>C3	574	23	0.536728	0.221248	111.9	44.6	1012	Trim46|360213
chr3:89102810-89102993	B6>C3	184	7	0.475799	0.240076	156.4	151.1	17937	Efna1|13636
chr3:93269057-93269276	B6>C3	220	5	0.678356	0.347748	165.4	111	3400	Tchhl1|71325
chr3:93356932-93357136	B6>C3	205	5	0.67827	0.476651	189.6	124.2	1903	S100a10|20194
chr3:93404523-93404993	C3>B6	471	6	0.498353	0.844776	151.8	111.7	45484	S100a10|20194
chr3:93467377-93467949	B6>C3	573	5	0.835269	0.599602	189.4	200.8	10769	Tdpoz2|399673
chr3:93548570-93548749	B6>C3	180	8	0.916825	0.657648	196.9	240.2	51571	Tdpoz4|399675
chr3:93641638-93641838	B6>C3	201	6	0.854027	0.651635	198.7	147.8	11696	Tdpoz3|399674
chr3:93843220-93843545	B6>C3	326	8	0.924542	0.710758	177.2	70.9	15262	Gm9125|668359
chr3:94268298-94268393	B6>C3	96	6	0.457462	0.173077	119.5	60.7	9120	Riiad1|66353
chr3:94468728-94469385	C3>B6	658	10	0.699208	0.914027	113.7	88.4	1689	BC021767|545551
chr3:94497899-94498077	C3>B6	179	5	0.443719	0.655652	122.6	115	404	Selenbp2|20342
chr3:94499199-94499781	C3>B6	583	7	0.367769	0.605566	172.9	148.9	1704	Selenbp2|20342
chr3:94501262-94501650	C3>B6	389	9	0.527197	0.777696	159.3	151.4	3767	Selenbp2|20342
chr3:94560897-94561461	C3>B6	565	10	0.184971	0.495895	69.2	60.9	28976	Cgn|70737
chr3:94588720-94588997	C3>B6	278	7	0.448583	0.659409	176.4	183.7	1440	Cgn|70737
chr3:94754138-94754595	C3>B6	458	6	0.736527	0.94599	139.2	101.8	4342	Rfx5|53970
chr3:95497039-95497821	B6>C3	783	8	0.774362	0.533724	191.1	170.5	5199	Adamtsl4|229595
chr3:96010687-96011104	B6>C3	418	7	0.825637	0.581259	207.3	97.6	9178	Bola1|69168
chr3:96077525-96078189	B6>C3	665	17	0.86293	0.406322	212	128.4	3902	Hist2h2bb|319189
chr3:96088043-96088573	C3>B6	531	13	0.263136	0.482095	185.9	171.8	9319	Fcgr1|14129
chr3:96166471-96166863	C3>B6	393	11	0.371921	0.792144	184.5	166.6	51893	Terc|21748
chr3:96194065-96194293	C3>B6	229	7	0.110837	0.319328	174	51	24463	Terc|21748
chr3:96207766-96210360	C3>B6	2595	85	0.336699	0.670653	153.8	118.1	8396	Terc|21748
chr3:96227926-96228133	C3>B6	208	9	0.374942	0.663236	239.4	194.3	9170	Terc|21748
chr3:96231174-96231606	C3>B6	433	6	0.530594	0.773417	190.7	186.8	12418	Terc|21748
chr3:96298652-96298870	B6>C3	219	7	0.9456	0.632829	89.3	66.1	30238	Hfe2|69585
chr3:96352791-96352971	C3>B6	181	6	0.537583	0.849083	175.2	118.2	8909	Txnip|56338
chr3:96362653-96363099	C3>B6	447	10	0.391329	0.603251	175.3	166.1	773	Txnip|56338
chr3:96406796-96407046	C3>B6	251	5	0.343243	0.615385	222	215.8	1740	Lix1l|280411
chr3:96483720-96485141	C3>B6	1422	23	0.571572	0.841524	173.1	157.5	9666	Ankrd35|213121
chr3:100590209-100591223	B6>C3	1015	6	0.560354	0.312065	150.5	143.7	38159	Vtcn1|242122
chr3:100601881-100602567	B6>C3	687	8	0.724213	0.400402	230.2	186.4	26815	Vtcn1|242122
chr3:100921760-100922218	C3>B6	459	12	0.407678	0.942651	182.3	219.4	7671	Ptgfrn|19221
chr3:101308207-101309000	B6>C3	794	8	0.732657	0.490722	221.6	181.9	99630	Atp1a1|11928
chr3:101309113-101310313	B6>C3	1201	11	0.59132	0.34065	150.8	111.8	98317	Atp1a1|11928
chr3:101324809-101325024	C3>B6	216	6	0.608301	0.946746	128.5	84.5	83606	Atp1a1|11928
chr3:101519959-101520121	B6>C3	163	6	0.954545	0.719665	77	39.8	111329	Atp1a1|11928
chr3:101635756-101636003	B6>C3	248	6	0.491614	0.198565	159	69.7	4143	Mab21l3|242125
chr3:101726973-101727223	B6>C3	251	5	0.655106	0.340888	207.6	220.6	1153	Slc22a15|242126
chr3:101756788-101756988	B6>C3	201	5	0.650602	0.238532	215.8	87.2	28412	Slc22a15|242126
chr3:101822277-101822555	B6>C3	279	8	0.891142	0.362559	117.1	52.8	8209	Nhlh2|18072
chr3:101963475-101964063	B6>C3	589	13	0.724593	0.4449	174.8	131.2	44553	Vangl1|229658
chr3:102336148-102336449	B6>C3	302	6	0.917127	0.698276	90.5	38.7	62306	Ngf|18049
chr3:102518662-102519548	C3>B6	887	22	0.200986	0.411447	193.6	185	19145	Tspan2|70747
chr3:103247220-103248073	C3>B6	854	11	0.643772	0.872452	177.4	138.3	131132	Syt6|54524
chr3:103541761-103542026	C3>B6	266	8	0.131968	0.339066	109.9	50.9	0	Olfml3|99543
chr3:104219590-104219787	B6>C3	198	8	0.742349	0.480418	175.6	47.9	96054	Lrig2|269473
chr3:104234949-104235451	B6>C3	503	12	0.657962	0.443163	162.8	101.2	80390	Lrig2|269473
chr3:104237616-104238769	C3>B6	1154	18	0.147654	0.457038	112.5	91.2	77072	Lrig2|269473
chr3:104555636-104556401	C3>B6	766	34	0.437035	0.885701	106.7	62.5	24064	Fam19a3|329731
chr3:104701908-104701979	B6>C3	72	6	0.910314	0.620438	74.3	68.5	34484	Capza1|12340,St7l|229681
chr3:105266456-105266923	B6>C3	468	7	0.704197	0.408791	214.4	195	4722	Kcnd3|56543
chr3:105715072-105715256	C3>B6	185	5	0.408553	0.770557	219.8	150.8	7733	Adora3|11542
chr3:105806334-105806994	C3>B6	661	23	0.710029	0.922211	179.5	169.9	1919	Pifo|100503311
chr3:105905863-105906720	B6>C3	858	11	0.611739	0.250869	168.8	183	9580	Chia1|81600
chr3:107746163-107746490	C3>B6	328	11	0.398721	0.609776	127.9	113.5	177	Gstm6|14867
chr3:108828832-108829089	C3>B6	258	10	0.281572	0.52431	106.9	76.1	1436	Fam102b|329739
chr3:108850779-108851160	C3>B6	382	6	0.356824	0.601877	186.8	124.3	20254	Fam102b|329739
chr3:109798124-109798441	C3>B6	318	5	0.506048	0.774805	198.4	179.4	147949	Ntng1|80883
chr3:112871052-112871254	B6>C3	203	5	0.602564	0.137566	171.6	75.6	88391	Amy2b|545562
chr3:113768998-113769617	B6>C3	620	14	0.47517	0.250101	220.1	177.6	35540	Col11a1|12814
chr3:115376463-115377225	C3>B6	763	20	0.318881	0.526682	230.7	201.4	40748	S1pr1|13609
chr3:115457528-115457757	C3>B6	230	7	0.541629	0.924759	159.6	163.3	39555	S1pr1|13609
chr3:115461352-115462288	C3>B6	937	17	0.240401	0.722546	134.8	110.9	43379	S1pr1|13609
chr3:115678959-115679403	C3>B6	445	7	0.716727	0.942171	158.9	160.6	3417	Mir669n|100316705
chr3:115695689-115696333	C3>B6	645	13	0.602746	0.915688	179.3	144.2	12869	Mir669n|100316705
chr3:115829538-115829949	C3>B6	412	7	0.42455	0.681373	182.7	174.9	2657	Vcam1|22329
chr3:116325703-116326212	B6>C3	510	10	0.822126	0.541494	92.2	96.4	8198	Trmt13|229780
chr3:116462599-116463306	B6>C3	708	6	0.9217	0.429139	149	125.8	47401	Slc35a3|229782
chr3:116522010-116522163	C3>B6	154	7	0.475703	0.687688	55.9	47.6	10926	Agl|77559
chr3:116535211-116535686	B6>C3	476	7	0.582817	0.221488	161.3	86.4	24127	Agl|77559
chr3:116565953-116566063	C3>B6	111	5	0.19403	0.408716	174.2	169.8	1355	Frrs1|20321
chr3:116657265-116657476	B6>C3	212	8	0.726261	0.482103	168.5	111.8	13709	4930455H04Rik|74654
chr3:116974212-116974290	B6>C3	79	8	0.894569	0.522388	39.1	16.8	89504	Plppr4|229791
chr3:117569858-117570583	B6>C3	726	16	0.725455	0.278706	175.1	175.8	1271	Snx7|76561
chr3:120447717-120448177	C3>B6	461	5	0.615385	0.849558	234	113	141473	6530403H02Rik|320739
chr3:120983026-120983434	B6>C3	409	8	0.846324	0.639781	170	159.6	11301	Alg14|66789
chr3:121115098-121115604	C3>B6	507	9	0.582822	0.823045	199.2	162	13855	Cnn3|71994
chr3:121120966-121121351	B6>C3	386	9	0.788333	0.580122	133.3	54.8	8108	Cnn3|71994
chr3:121137589-121138902	C3>B6	1314	17	0.453543	0.789238	149.4	52.5	8130	Cnn3|71994
chr3:121142568-121143002	C3>B6	435	9	0.257363	0.47012	158.4	111.6	13109	Cnn3|71994
chr3:121150846-121151121	C3>B6	276	7	0.238945	0.453172	184.1	47.3	21387	Cnn3|71994
chr3:122128019-122128430	C3>B6	412	6	0.697466	0.947531	111.8	54	5321	Bcar3|29815
chr3:122564027-122564541	B6>C3	515	6	0.783599	0.581864	146.3	132.3	33449	Fabp2|14079
chr3:122769854-122770098	B6>C3	245	6	0.761298	0.428777	143.8	115.8	31949	Myoz2|59006
chr3:122796067-122796961	C3>B6	895	16	0.171823	0.525626	149.5	52.4	58162	Myoz2|59006
chr3:122807053-122808111	C3>B6	1059	15	0.6143	0.860656	193.9	170.8	69148	Myoz2|59006
chr3:122866081-122866858	B6>C3	778	10	0.601985	0.309288	181.4	110.9	72209	Synpo2|118449
chr3:122882594-122882796	B6>C3	203	8	0.731732	0.519737	244.6	76	56271	Synpo2|118449
chr3:123042510-123042735	B6>C3	226	6	0.692308	0.297619	138.7	28	46173	Mettl14|210529
chr3:123068988-123069287	B6>C3	300	5	0.899805	0.504438	205.6	135.2	19621	Mettl14|210529
chr3:123074644-123075197	C3>B6	554	11	0.38704	0.76308	207.6	92.1	13711	Mettl14|210529
chr3:123505067-123505481	C3>B6	415	5	0.630021	0.83209	189.2	107.2	111297	Ndst3|83398
chr3:123657912-123660054	B6>C3	2143	13	0.780949	0.363452	191.4	75.8	264142	Ndst3|83398
chr3:124688421-124688598	C3>B6	178	5	0.330442	0.589235	230.6	211.8	404412	1700003H04Rik|384775
chr3:125421156-125421631	B6>C3	476	8	0.778116	0.5	205.6	147	219837	Ugt8a|22239
chr3:125466494-125466966	B6>C3	473	7	0.771156	0.464172	239.7	179.4	174502	Ugt8a|22239
chr3:126301526-126301795	C3>B6	270	6	0.518417	0.753304	122.2	75.7	1657	Camk2d|108058
chr3:126370500-126370767	C3>B6	268	5	0.536145	0.846809	232.4	94	70631	Camk2d|108058
chr3:126371742-126372609	C3>B6	868	12	0.523699	0.827879	179.3	68.8	71873	Camk2d|108058
chr3:126396274-126396715	C3>B6	442	8	0.257849	0.650538	187.1	139.5	96405	Camk2d|108058
chr3:126438370-126438878	B6>C3	509	7	0.860465	0.543165	190.4	79.4	138501	Camk2d|108058
chr3:126708486-126709376	C3>B6	891	8	0.226761	0.794279	177.5	113.6	7116	Ank2|109676
chr3:126827215-126828078	C3>B6	864	14	0.241211	0.776957	160.5	96.7	36145	LOC100862268|100862268
chr3:126961402-126961667	C3>B6	266	8	0.361514	0.605222	155.2	158	97179	LOC100862268|100862268
chr3:127048840-127049499	B6>C3	660	9	0.829403	0.516678	221.4	156.6	184617	LOC100862268|100862268
chr3:127051919-127052297	B6>C3	379	8	0.612795	0.349879	222.8	103.2	187696	LOC100862268|100862268
chr3:127155442-127155967	B6>C3	526	14	0.683441	0.467597	210.1	71.6	92179	Mir302b|723948
chr3:127398124-127399065	C3>B6	942	44	0.287677	0.52522	158.8	85.2	62061	Neurog2|11924
chr3:127408234-127409396	C3>B6	1163	36	0.393717	0.671458	177.7	133.3	72171	Neurog2|11924
chr3:127451655-127452833	C3>B6	1179	25	0.456526	0.682483	192.8	156	30612	Alpk1|71481
chr3:127483889-127484216	C3>B6	328	7	0.544786	0.90619	213.7	147.7	444	Alpk1|71481
chr3:127492181-127492553	C3>B6	373	16	0.064979	0.273592	165.4	85.4	278	Tifa|211550
chr3:127538624-127538921	B6>C3	298	5	0.889027	0.68617	160.4	37.6	1489	Ap1ar|211556
chr3:127544035-127544160	C3>B6	126	5	0.532663	0.873684	199	57	3625	Ap1ar|211556
chr3:127546877-127547119	B6>C3	243	5	0.356423	0.139576	158.8	113.2	6467	Ap1ar|211556
chr3:127566516-127567446	C3>B6	931	6	0.47271	0.807339	180.2	127.2	26106	Ap1ar|211556
chr3:127644893-127645968	B6>C3	1076	10	0.818915	0.453258	186.1	35.3	25804	9830132P13Rik|329753
chr3:127684012-127684291	B6>C3	280	5	0.801897	0.511269	189.8	168.6	64923	9830132P13Rik|329753
chr3:127742962-127743339	C3>B6	378	7	0.439288	0.665245	184.7	134	123873	9830132P13Rik|329753
chr3:127770893-127771384	B6>C3	492	8	0.744063	0.484985	189.5	166.5	151804	9830132P13Rik|329753
chr3:127791448-127791626	C3>B6	179	6	0.45348	0.6916	241.8	144.8	142897	D030025E07Rik|402774
chr3:127856041-127856438	B6>C3	398	12	0.827407	0.574491	192.2	77.8	78085	D030025E07Rik|402774
chr3:128983445-128983936	B6>C3	492	9	0.904195	0.658602	177.4	124	51731	Enpep|13809
chr3:129385285-129385893	B6>C3	609	13	0.829311	0.378578	175.3	83.3	42111	Egf|13645
chr3:129674221-129674470	C3>B6	250	7	0.481221	0.922879	121.7	55.6	1097	Ccdc109b|66815
chr3:129794484-129794821	B6>C3	338	6	0.876782	0.651163	163.7	107.5	30659	Sec24b|99683
chr3:129834502-129835156	B6>C3	655	22	0.55995	0.349104	219.5	182.5	48607	Col25a1|77018
chr3:130224938-130225222	C3>B6	285	5	0.677029	0.906011	231.6	183	95144	Etnppl|71760
chr3:130393475-130394947	C3>B6	1473	34	0.152697	0.534201	177.2	140.2	17415	Ostc|66357
chr3:130497278-130497991	C3>B6	714	7	0.521497	0.823529	179.4	70.4	63962	Rpl34|68436
chr3:130640676-130640819	B6>C3	144	5	0.860617	0.606091	213.8	197	172396	Lef1|16842
chr3:131070744-131071019	C3>B6	276	8	0.561644	0.850505	173.4	61.9	22903	Sgms2|74442
chr3:131141694-131142241	C3>B6	548	9	0.570258	0.865622	189.8	134.8	85491	Papss1|23971
chr3:131274240-131274710	B6>C3	471	14	0.971882	0.767003	157.5	56.7	45244	Papss1|23971
chr3:131738326-131738772	B6>C3	447	8	0.816957	0.455194	222.6	157.6	9484	Dkk2|56811
chr3:136084102-136084450	C3>B6	349	6	0.489645	0.694479	225.3	135.8	27863	1700030L20Rik|70055
chr3:136263851-136264404	B6>C3	554	6	0.852187	0.516229	221	107.8	68626	Ppp3ca|19055
chr3:136619557-136619797	B6>C3	241	8	0.743722	0.532576	169.2	165	286527	Ppp3ca|19055
chr3:137430056-137430386	B6>C3	331	5	0.845963	0.342857	161	70	97065	H2afz|51788
chr3:137580617-137581091	C3>B6	475	13	0.27362	0.676449	125.4	104.8	428	Lamtor3|56692
chr3:137632797-137633243	C3>B6	447	12	0.634855	0.877961	180.8	161.8	11270	Dapp1|26377
chr3:137637401-137637653	B6>C3	253	8	0.849233	0.502985	187.4	83.8	6860	Dapp1|26377
chr3:137868202-137868628	B6>C3	427	10	0.926316	0.704294	190	144.4	12109	Adh7|11529
chr3:137875199-137876505	B6>C3	1307	15	0.912687	0.480485	178.7	175.9	4232	Adh7|11529
chr3:137928791-137929303	C3>B6	513	7	0.508503	0.875429	168	125	11306	Adh1|11522
chr3:137972824-137973287	C3>B6	464	10	0.635681	0.896387	213	188.2	2963	Adh6a|69117
chr3:137976628-137977342	B6>C3	715	8	0.864188	0.566728	164.8	68.4	378	Adh6a|69117
chr3:138758988-138759108	B6>C3	121	6	0.925749	0.71452	244.7	203.2	20823	Rap1gds1|229877
chr3:140294229-140294684	B6>C3	456	8	0.828114	0.597461	179.6	137.9	580635	Pdha2|18598
chr3:141652998-141653146	B6>C3	149	7	0.75641	0.427907	211.7	61.4	7770	Bmpr1b|12167
chr3:142374260-142374460	B6>C3	201	5	0.509375	0.306376	128	128.6	10248	Ccbl2|229905
chr3:142375692-142377673	B6>C3	1982	45	0.497259	0.278439	186.5	175.4	11680	Ccbl2|229905
chr3:142611506-142611704	B6>C3	199	9	0.972222	0.612009	116	48.1	66538	Pkn2|109333
chr3:144919718-144919897	C3>B6	180	5	0.498578	0.733831	211	80.4	35539	Col24a1|71355
chr3:145298125-145298523	C3>B6	399	7	0.598291	0.831169	183.9	99	14426	Cyr61|16007
chr3:145436321-145436896	B6>C3	576	12	0.893974	0.231352	183.9	143	14665	Ddah1|69219
chr3:145437258-145437866	B6>C3	609	12	0.807191	0.411939	210.9	168.9	15602	Ddah1|69219
chr3:145701695-145702825	C3>B6	1131	21	0.467769	0.677291	141.1	83.7	50861	Syde2|214804
chr3:145780374-145781028	C3>B6	655	30	0.189854	0.398125	127.5	67.6	3727	Mcoln3|171166
chr3:146105250-146106398	C3>B6	1149	24	0.676129	0.907078	168.8	114.8	7033	Ctbs|74245
chr3:146114019-146114091	B6>C3	73	6	0.447811	0.244012	247.5	222.7	588	Ctbs|74245
chr3:146761074-146761780	C3>B6	707	19	0.499378	0.73434	169.2	139.5	245743	Ttll7|70892
chr3:147763031-147763803	B6>C3	773	6	0.649811	0.254148	220.8	221	853796	Adgrl2|99633
chr3:148282208-148283019	B6>C3	812	7	0.771155	0.551601	194.1	80.3	334580	Adgrl2|99633
chr3:148347606-148347813	C3>B6	208	5	0.548766	0.858289	170.2	74.8	269786	Adgrl2|99633
chr3:148554317-148554695	B6>C3	379	13	0.950459	0.671375	125.8	103.5	62904	Adgrl2|99633
chr3:148622313-148622926	C3>B6	614	14	0.266007	0.58185	137.2	124.4	4714	Adgrl2|99633
chr3:148661430-148661688	B6>C3	259	8	0.558949	0.243942	204.6	77.4	43831	Adgrl2|99633
chr3:148707300-148707734	B6>C3	435	9	0.316597	0.089425	239	142.9	89701	Adgrl2|99633
chr3:148775136-148775655	B6>C3	520	10	0.842391	0.624127	165.6	157.5	157537	Adgrl2|99633
chr3:148832914-148833374	C3>B6	461	9	0.22429	0.431104	226.9	137.9	104327	Gm1653|381482
chr3:148961986-148962396	C3>B6	411	8	0.605769	0.848665	104	84.2	24285	Gm1653|381482
chr3:149078195-149078613	C3>B6	419	7	0.592431	0.875632	196.3	141.3	140494	Gm1653|381482
chr3:150176798-150177018	B6>C3	221	5	0.803002	0.13	213.2	40	509808	Mir3963|100628568
chr3:151971535-151971834	C3>B6	300	7	0.173205	0.397915	193	164.4	31537	Fam73a|215708
chr3:152365326-152365976	C3>B6	651	11	0.52947	0.831349	185.1	183.3	11088	Pigk|329777
chr3:152730993-152731263	B6>C3	271	19	0.905863	0.693969	127.5	129.2	83809	4930482G09Rik|75001
chr3:154404603-154405032	B6>C3	430	8	0.603785	0.341719	198.1	119.2	30506	Erich3|209601
chr3:156732342-156732417	B6>C3	76	7	0.943987	0.589286	86.7	24	464944	Zranb2|53861
chr4:3245712-3247503	B6>C3	1792	12	0.870309	0.481743	126.6	70.8	133260	Vmn1r3|100312471
chr4:3501039-3501368	C3>B6	330	7	0.392143	0.916917	200	142.7	547	Tmem68|72098
chr4:3725200-3725611	C3>B6	412	17	0.590925	0.813112	165.9	156.1	37191	Rps20|67427
chr4:4482857-4483834	B6>C3	978	26	0.733129	0.497023	201.2	187.3	26252	Gm11780|622019
chr4:8854466-8854890	C3>B6	425	7	0.442308	0.713636	148.6	125.7	236913	Chd7|320790
chr4:9496945-9497201	C3>B6	257	5	0.472848	0.910873	151	112.2	73663	Asph|65973
chr4:9584628-9584802	B6>C3	175	8	0.768116	0.53717	94.9	52.1	11507	Asph|65973
chr4:9717652-9717920	C3>B6	269	8	0.457951	0.775076	163.5	164.5	19920	4930412C18Rik|320152
chr4:10787229-10787971	C3>B6	743	12	0.552359	0.797111	144.8	126.9	13674	2610301B20Rik|67157
chr4:11412399-11412686	C3>B6	288	7	0.239264	0.462641	232.9	139.6	419	1110037F02Rik|66185
chr4:11495471-11495965	B6>C3	495	11	0.973206	0.692389	190	172	9404	Rad54b|623474
chr4:13310719-13310845	B6>C3	127	5	0.769651	0.265306	183.2	39.2	359604	Runx1t1|12395
chr4:14560427-14560785	B6>C3	359	14	0.930508	0.679851	84.3	95.7	11502	Slc26a7|208890
chr4:14738345-14738679	C3>B6	335	9	0.594925	0.926237	245.2	238	15055	Otud6b|72201
chr4:17208999-17209362	B6>C3	364	27	0.912134	0.711929	70.8	58.4	571267	Mmp16|17389
chr4:24817202-24817840	B6>C3	639	22	0.670813	0.175821	157.1	139.9	7390	Ndufaf4|68493
chr4:32161219-32162411	C3>B6	1193	27	0.409167	0.660445	198.8	154.8	110137	Map3k7|26409
chr4:32236825-32237142	B6>C3	318	11	0.804211	0.544591	202.9	124.4	185743	Map3k7|26409
chr4:32272302-32272883	B6>C3	582	5	0.928392	0.498294	159.2	117.2	221220	Map3k7|26409
chr4:32285661-32286014	B6>C3	354	8	0.737715	0.490145	195.9	190.2	218396	Bach2|12014
chr4:33196485-33196781	B6>C3	297	5	0.532088	0.269795	246.2	68.2	22750	Gabrr1|14408
chr4:34128278-34128607	B6>C3	330	6	0.713296	0.220231	240.7	288.3	8433	Spaca1|67652
chr4:34361003-34361315	B6>C3	313	7	0.780696	0.324438	233.9	203.4	136549	Akirin2|433693
chr4:34476993-34477482	B6>C3	490	8	0.754705	0.49472	199.2	153.9	20382	Akirin2|433693
chr4:34519629-34519729	C3>B6	101	6	0.53617	0.78308	78.3	76.8	21765	Akirin2|433693
chr4:34560808-34561055	C3>B6	248	7	0.348392	0.620469	186.6	67	1136	Orc3|50793
chr4:34855414-34855727	B6>C3	314	7	0.831487	0.565401	180.6	169.3	3003	Platr9|73696
chr4:34857438-34857823	B6>C3	386	9	0.707568	0.345652	205.6	204.4	907	Platr9|73696
chr4:34861483-34861812	B6>C3	330	11	0.86824	0.573529	92.5	68	2753	Platr9|73696
chr4:34927530-34928088	C3>B6	559	10	0.50226	0.839472	177	143.9	68800	Platr9|73696
chr4:34982102-34982818	C3>B6	717	20	0.683197	0.900431	153.2	104.5	116486	Ifnk|387510
chr4:34997163-34997438	B6>C3	276	5	0.807194	0.570881	139	52.2	101866	Ifnk|387510
chr4:35012676-35013010	B6>C3	335	8	0.362132	0.084746	136	66.4	86294	Ifnk|387510
chr4:38802481-38802742	C3>B6	262	6	0.457813	0.704673	106.7	89.2	594584	1700009N14Rik|75471
chr4:39515502-39515746	B6>C3	245	5	0.549438	0.323246	178	145.4	118176	1700009N14Rik|75471
chr4:39862961-39863807	B6>C3	847	7	0.638638	0.38373	205.6	173.9	226491	Aco1|11428
chr4:40785711-40785936	B6>C3	226	10	0.637725	0.38785	66.8	42.8	11235	Mir5123|100628614
chr4:41448667-41449402	B6>C3	736	13	0.47017	0.200109	162.5	141.1	706	AI464131|329828
chr4:41474920-41475164	B6>C3	245	6	0.377133	0.122888	195.3	108.5	10450	Fam219aos|76992
chr4:41475679-41476867	C3>B6	1189	10	0.588372	0.862774	129	68.5	11209	Fam219aos|76992
chr4:41584575-41585056	B6>C3	482	11	0.637415	0.412907	173	159.2	2279	Enho|69638
chr4:41653095-41653279	B6>C3	185	8	0.824514	0.590262	186.6	166.9	7270	Rpp25l|69961
chr4:41716008-41716215	C3>B6	208	5	0.512121	0.762363	132	145.6	870	Ccl27a|20301
chr4:41720856-41721650	C3>B6	795	14	0.178606	0.736419	147.6	71	0	Ccl27a|20301
chr4:43298500-43298767	B6>C3	268	5	0.919268	0.647453	185.8	149.2	18469	Atp8b5|320571
chr4:43335386-43335955	B6>C3	570	14	0.806702	0.574944	174.8	63.9	55355	Atp8b5|320571
chr4:43362784-43363566	C3>B6	783	9	0.374269	0.655963	190	72.7	31288	Rusc2|100213
chr4:43378479-43378700	B6>C3	222	5	0.748724	0.381503	156.8	69.2	16154	Rusc2|100213
chr4:43516270-43516718	C3>B6	449	9	0.46059	0.738478	207.2	207.3	3180	Car9|230099
chr4:43534016-43535528	C3>B6	1513	22	0.449593	0.761601	145.2	99.9	898	Tpm2|22004
chr4:43546244-43546598	C3>B6	355	10	0.397611	0.6	117.2	111	9818	Tpm2|22004
chr4:43639299-43639741	C3>B6	443	6	0.528662	0.806452	209.3	149.8	5066	Npr2|230103
chr4:45297463-45298119	B6>C3	657	20	0.738821	0.426261	168.8	77.3	11921	Trmt10b|69934
chr4:45320835-45321401	C3>B6	567	14	0.737528	0.95524	158.9	135.6	10795	Trmt10b|69934
chr4:45421868-45422439	C3>B6	572	21	0.00306	0.349333	186.8	125	230	Slc25a51|230125
chr4:45423811-45424252	C3>B6	442	10	0.388051	0.651674	179.1	95.6	2173	Slc25a51|230125
chr4:45463131-45463438	C3>B6	308	10	0.45417	0.761905	145.1	39.9	41493	Slc25a51|230125
chr4:45492338-45492643	C3>B6	306	10	0.543805	0.763246	159.8	149.1	51057	Shb|230126
chr4:45493238-45494572	C3>B6	1335	14	0.418396	0.754575	151.4	132.7	49128	Shb|230126
chr4:45495100-45495881	C3>B6	782	19	0.229387	0.67813	184.5	136.2	47819	Shb|230126
chr4:45593884-45594521	C3>B6	638	11	0.573104	0.89675	116.3	95.1	50184	Shb|230126
chr4:45753921-45754046	B6>C3	126	5	0.431842	0.150052	192.2	190.6	23049	Gm12409|100040567
chr4:45848543-45848884	B6>C3	342	14	0.806774	0.495485	128.6	126.6	8844	Igfbpl1|75426
chr4:45979056-45979407	C3>B6	352	6	0.16144	0.425134	143.5	124.7	849	Tdrd7|100121
chr4:45979627-45980824	C3>B6	1198	13	0.341434	0.547991	193.1	137.8	1420	Tdrd7|100121
chr4:45981007-45982107	C3>B6	1101	10	0.533553	0.768854	181.8	102.1	2800	Tdrd7|100121
chr4:45983175-45983467	C3>B6	293	5	0.540434	0.886297	202.8	68.6	1702	Tdrd7|100121
chr4:46119376-46119924	B6>C3	549	13	0.824655	0.614583	172.8	59.1	31423	Tstd2|272027
chr4:46177314-46177371	B6>C3	58	5	0.935185	0.453846	108	26	25931	Ncbp1|433702
chr4:46309860-46310268	C3>B6	409	6	0.448502	0.765625	178	42.7	46798	Foxe1|110805
chr4:46633078-46633829	C3>B6	752	34	0.336471	0.597736	156.2	124.7	18277	Coro2a|107684
chr4:46676936-46679246	B6>C3	2311	58	0.629201	0.41255	140.1	111	13865	Tbc1d2|381605
chr4:47076310-47076660	B6>C3	351	5	0.630124	0.29724	209.8	188.4	6132	Anks6|75691
chr4:50539734-50540635	B6>C3	902	5	0.811189	0.589577	228.8	184.2	681093	Grin3a|242443
chr4:53023920-53024389	C3>B6	470	10	0.639813	0.869565	171.3	161	407	Nipsnap3b|66536
chr4:53488112-53489075	C3>B6	964	22	0.520288	0.884015	189.3	107.8	34827	Slc44a1|100434
chr4:53791213-53791984	B6>C3	772	26	0.486719	0.279046	107.2	74.2	593	Tal2|21350
chr4:54282269-54282548	B6>C3	280	7	0.457888	0.157804	213.7	166.6	443352	Tmem38b|52076
chr4:54599119-54599913	C3>B6	795	6	0.517094	0.722222	117	72	360904	Zfp462|242466
chr4:54887099-54887593	B6>C3	495	9	0.744681	0.473684	208.9	97.1	73224	Zfp462|242466
chr4:54888555-54888784	B6>C3	230	6	0.854086	0.547337	171.3	56.3	72033	Zfp462|242466
chr4:54986436-54986745	C3>B6	310	6	0.270694	0.733656	223.5	137.7	25619	Zfp462|242466
chr4:55068419-55068883	B6>C3	465	6	0.734951	0.531469	185.5	119.2	107602	Zfp462|242466
chr4:55154927-55155377	C3>B6	451	7	0.278027	0.634364	191.1	207.9	194110	Zfp462|242466
chr4:55444279-55444635	C3>B6	357	5	0.579006	0.785326	181	73.6	12565	Gm12505|100415914
chr4:55447264-55447462	C3>B6	199	6	0.510291	0.746999	234.8	180.5	15550	Gm12505|100415914
chr4:56546537-56547088	B6>C3	552	5	0.533854	0.322481	153.6	129	207209	Actl7b|11471
chr4:56953384-56953773	C3>B6	390	9	0.44611	0.661206	192.8	169.6	6528	Tmem245|242474
chr4:56978499-56978797	C3>B6	299	5	0.442795	0.834568	229	81	18198	Tmem245|242474
chr4:58566836-58567479	C3>B6	644	9	0.596406	0.834351	160.8	145.6	473	Lpar1|14745
chr4:58592835-58593085	B6>C3	251	9	0.752539	0.521064	120.3	100.2	26472	Lpar1|14745
chr4:58880137-58880361	B6>C3	225	5	0.865279	0.402027	182.6	177.6	45236	AI314180|230249
chr4:59022766-59023204	C3>B6	439	6	0.412733	0.651282	151.8	97.5	6701	Dnajc25|72429
chr4:59207722-59207869	B6>C3	148	7	0.707215	0.363967	170.3	157	5300	Ugcg|22234
chr4:59251590-59252779	C3>B6	1190	20	0.458908	0.697005	181.3	170.3	20144	Gm12596|101055769
chr4:59254874-59255484	C3>B6	611	5	0.569804	0.820048	193.4	165.6	17439	Gm12596|101055769
chr4:59472206-59472758	C3>B6	553	13	0.377603	0.69859	195.8	185.5	20701	Susd1|634731
chr4:60152587-60152826	B6>C3	240	5	0.654628	0.448339	88.6	216.8	0	Mup15|100039150
chr4:60225264-60225590	B6>C3	327	5	0.673055	0.399746	177.4	157.6	9881	Mup8|100041687
chr4:60435869-60436385	B6>C3	517	5	0.740902	0.503944	137.4	228.2	1045	Mup9|100038948
chr4:60812187-60812358	B6>C3	172	5	0.785059	0.570552	152.6	65.2	76034	Mup12|100039054
chr4:61794657-61795038	B6>C3	382	8	0.671668	0.401747	216.6	200.4	16837	Mup21|381531
chr4:62364098-62364289	B6>C3	192	5	0.536585	0.262295	164	146.4	29090	Rgs3|50780
chr4:62421810-62422215	B6>C3	406	8	0.771127	0.393897	142	90.1	86802	Rgs3|50780
chr4:62542918-62543244	B6>C3	327	9	0.758537	0.471045	182.2	157.3	83364	Zfp618|72701
chr4:62634284-62634690	B6>C3	407	6	0.730737	0.529718	201.2	159.8	7676	Zfp618|72701
chr4:62887779-62888446	C3>B6	668	11	0.51606	0.835954	169.8	173.5	11333	Col27a1|373864
chr4:73873854-73873924	C3>B6	71	5	0.633333	0.893617	12	9.4	14477	Kdm4c|76804
chr4:86112097-86112344	C3>B6	248	7	0.504114	0.796324	191	194.3	91863	Saxo1|75811
chr4:86297809-86298539	C3>B6	731	15	0.61683	0.871334	170.3	140.9	17424	Plin2|11520
chr4:86503914-86504177	B6>C3	264	13	0.502732	0.100402	126.7	38.3	643	Rps6|20104
chr4:86521409-86522067	C3>B6	659	8	0.523364	0.844477	187.2	86	1091	Acer2|230379
chr4:86576264-86577603	C3>B6	1340	39	0.220214	0.483951	167.4	93.5	55946	Acer2|230379
chr4:86640585-86641140	B6>C3	556	9	0.406397	0.18896	118.1	104.7	120267	Acer2|230379
chr4:86787432-86788159	C3>B6	728	12	0.644986	0.848851	215.2	213.9	85708	Slc24a2|76376
chr4:87013458-87013821	B6>C3	364	11	0.604359	0.401656	246.1	131.7	137014	Slc24a2|76376
chr4:88013431-88014679	B6>C3	1249	14	0.895427	0.461572	201.5	162.6	70151	Hacd4|66775
chr4:88405759-88405993	C3>B6	235	7	0.081683	0.375709	57.7	251.7	685	Gm13283|545645
chr4:88417476-88417638	B6>C3	163	11	0.753277	0.52002	117.9	186.2	2100	Gm13289|545647,Gm13290|545646
chr4:88434878-88435001	C3>B6	124	5	0.342105	0.547904	45.6	66.8	342	Gm13285|545654
chr4:88558032-88558279	C3>B6	248	7	0.43702	0.722841	186	102.6	1466	Mir31|723895
chr4:88931611-88931900	C3>B6	290	7	0.444674	0.645588	207.9	194.3	3515	Cdkn2a|12578
chr4:89362351-89362746	B6>C3	396	7	0.658263	0.368026	204	133.1	7462	Dmrta1|242523
chr4:89551809-89552095	B6>C3	287	6	0.894484	0.66323	69.5	48.5	196920	Dmrta1|242523
chr4:90810768-90810982	B6>C3	215	5	0.665067	0.453305	208.4	190.6	227764	Elavl2|15569
chr4:94270475-94270734	C3>B6	260	9	0.162307	0.390887	186.9	92.7	537	Plaa|18786
chr4:95154101-95155192	C3>B6	1092	6	0.180796	0.794842	192.7	142.2	69006	Fggy|75578
chr4:95833494-95833802	B6>C3	309	5	0.778107	0.568493	135.2	58.4	25651	Cyp2j12|242546
chr4:98444834-98446135	C3>B6	1302	39	0.322025	0.618419	144.4	135.9	14324	Kank4os|399570
chr4:98457089-98457387	C3>B6	299	7	0.315146	0.538314	151.9	149.1	3072	Kank4os|399570
chr4:98797842-98798489	C3>B6	648	16	0.506169	0.771806	182.4	70.9	10236	Dock7|67299
chr4:98845140-98845542	C3>B6	403	7	0.546296	0.803855	185.1	126	15083	Atg4c|242557
chr4:98846278-98846843	B6>C3	566	19	0.820528	0.56841	175.4	99.6	13782	Atg4c|242557
chr4:98893730-98894246	C3>B6	517	7	0.664948	0.874163	194	106.7	32892	Atg4c|242557
chr4:98943166-98943552	C3>B6	387	7	0.710131	0.943744	152.3	147.3	82328	Atg4c|242557
chr4:99867871-99868130	B6>C3	260	10	0.917143	0.689441	70	48.3	99475	Ror1|26563
chr4:99943915-99944399	C3>B6	485	8	0.364918	0.566461	221.6	161.8	175519	Ror1|26563
chr4:100021541-100022083	B6>C3	543	9	0.854545	0.39172	165	174.4	129389	Ube2u|381534
chr4:100199895-100200725	B6>C3	831	21	0.624535	0.270986	205	201.4	48423	Ube2u|381534
chr4:101247405-101247536	C3>B6	132	5	0.489209	0.742765	194.6	62.2	24206	Dnajc6|72685
chr4:101333786-101334133	B6>C3	348	7	0.895833	0.551471	219.4	58.3	13398	Leprot|230514
chr4:102307817-102308370	C3>B6	554	14	0.524823	0.737209	191.4	153.6	45369	Pde4b|18578
chr4:102536101-102536506	C3>B6	406	8	0.427736	0.653012	149.6	155.6	103361	Sgip1|73094
chr4:102900066-102900180	B6>C3	115	5	0.92	0.278607	125	80.4	12577	Slc35d1|242585
chr4:103056106-103056279	B6>C3	174	8	0.904729	0.660571	182.4	170.9	1001	Gm12718|622167
chr4:103857452-103858075	C3>B6	624	7	0.387681	0.799719	236.6	203.3	182068	Dab1|13131
chr4:103934732-103935036	B6>C3	305	6	0.411532	0.09462	211	179.7	105107	Dab1|13131
chr4:103949446-103949814	B6>C3	369	8	0.70388	0.362685	157.9	143.4	90329	Dab1|13131
chr4:104735469-104735829	B6>C3	361	10	0.921053	0.68775	216.6	124.9	46674	Prkaa2|108079
chr4:104749073-104749909	B6>C3	837	15	0.482743	0.263575	148.7	109.3	32594	Prkaa2|108079
chr4:104809502-104809657	B6>C3	156	5	0.596293	0.379068	248.2	227.4	20295	Plpp3|67916
chr4:104917635-104919036	C3>B6	1402	42	0.388095	0.807148	160	102.6	87683	Plpp3|67916
chr4:104925220-104925747	C3>B6	528	5	0.367368	0.774709	190	137.6	95268	Plpp3|67916
chr4:104960089-104960526	C3>B6	438	9	0.453475	0.77977	94.3	86.8	130137	Plpp3|67916
chr4:104998317-104998754	B6>C3	438	7	0.62069	0.394855	157.4	127.7	168365	Plpp3|67916
chr4:105089586-105090206	C3>B6	621	7	0.351429	0.694875	150	119.9	259634	Plpp3|67916
chr4:105916773-105917501	B6>C3	729	24	0.804866	0.463626	167.8	115.1	71317	Usp24|329908
chr4:106279372-106280191	C3>B6	820	18	0.589652	0.869439	124.6	57.4	9652	Lexm|242602
chr4:106428562-106428948	B6>C3	387	7	0.79	0.442088	128.6	87.6	22042	Fam151a|230579
chr4:106436826-106437326	C3>B6	501	7	0.210185	0.492386	154.3	56.3	30306	Fam151a|230579
chr4:106439627-106440758	C3>B6	1132	15	0.413292	0.675983	151.5	128.8	31678	Acot11|329910
chr4:106450551-106450925	C3>B6	375	5	0.23731	0.630792	157.6	133.8	21511	Acot11|329910
chr4:106471448-106472137	C3>B6	690	12	0.367675	0.754595	176.3	154.2	299	Acot11|329910
chr4:106580912-106581506	C3>B6	595	9	0.321282	0.528986	162.9	107.3	2569	Ssbp3|72475
chr4:106686364-106686569	C3>B6	206	7	0.488231	0.81378	212.4	76.7	52902	Mrpl37|56280
chr4:106789744-106789940	C3>B6	197	7	0.606762	0.813559	160.6	143.3	20248	Cdcp2|242603
chr4:106973139-106975347	C3>B6	2209	25	0.382219	0.654148	148.9	142.7	4401	Dio1|13370
chr4:106976029-106979254	C3>B6	3226	28	0.211049	0.514591	165.5	146.9	494	Dio1|13370
chr4:107428612-107429119	B6>C3	508	14	0.682097	0.475591	104.9	90.7	45745	Lrp8|16975
chr4:107751771-107752147	B6>C3	377	17	0.79465	0.561412	142.9	125	7815	Mir6397|102465213
chr4:107776416-107777034	B6>C3	619	12	0.853503	0.605286	143.9	97.8	14118	Scp2|20280
chr4:107790094-107790566	B6>C3	473	9	0.275788	0.054717	155.1	117.8	586	Scp2|20280
chr4:107808682-107809413	C3>B6	732	9	0.570548	0.84899	162.2	126.6	17530	Scp2|20280
chr4:108552842-108553007	B6>C3	166	8	0.873116	0.609254	99.5	48.6	1167	Rab3b|69908
chr4:108562453-108563386	B6>C3	934	16	0.830968	0.611261	198.2	185.4	10778	Rab3b|69908
chr4:108674128-108674453	C3>B6	326	5	0.35625	0.558692	128	134.6	718	Nrd1|230598
chr4:109251101-109251740	B6>C3	640	12	0.553062	0.341705	137.4	126.1	47199	4930522H14Rik|67646
chr4:111367106-111367640	B6>C3	535	21	0.777918	0.548204	151.4	75.6	24975	Spata6|67946
chr4:114315984-114316707	B6>C3	724	24	0.741525	0.336927	186.8	166.2	177618	Gm12830|433746
chr4:115274605-115275004	B6>C3	400	6	0.55204	0.333631	200.2	186.8	1062	Cyp4a32|100040843
chr4:116402162-116404076	C3>B6	1915	12	0.554107	0.824722	191.8	172.6	8602	Tesk2|230661
chr4:116496263-116496691	B6>C3	429	12	0.945757	0.731415	155.2	104.2	2150	Hpdl|242642
chr4:116797537-116797758	B6>C3	222	7	0.374904	0.148915	186.7	144.9	572	Btbd19|78611
chr4:116861457-116861649	C3>B6	193	5	0.426877	0.720058	151.8	138.6	6228	Kif2c|73804
chr4:116980024-116980568	B6>C3	545	11	0.754742	0.490231	139	102.4	17964	Rnf220|66743
chr4:117303775-117304200	C3>B6	426	10	0.340561	0.642857	189.1	103.6	50630	Dmap1|66233
chr4:117645643-117646211	C3>B6	569	15	0.312261	0.513366	139.2	109.7	43275	Artn|11876
chr4:117679314-117680036	B6>C3	723	8	0.889769	0.487961	173.5	77.9	76946	Artn|11876
chr4:117687986-117688826	C3>B6	841	13	0.47739	0.828711	149.7	94.3	85618	Artn|11876
chr4:117703549-117704381	C3>B6	833	10	0.393963	0.690116	125.9	112.3	101181	Artn|11876
chr4:117748112-117748581	C3>B6	470	12	0.571489	0.950726	195.8	131.9	58970	St3gal3|20441
chr4:117782614-117783112	B6>C3	499	14	0.949001	0.591981	103.6	60.6	24439	St3gal3|20441
chr4:117785187-117785787	B6>C3	601	14	0.551922	0.284448	174.7	88.6	21764	St3gal3|20441
chr4:117941046-117943464	B6>C3	2419	49	0.845087	0.491178	170.7	136.5	20538	Ptprf|19268
chr4:117959446-117960116	B6>C3	671	14	0.657862	0.44506	170.4	154.7	3886	Ptprf|19268
chr4:117992082-117992829	C3>B6	748	14	0.547846	0.766104	157.5	93.1	28080	Ptprf|19268
chr4:118009167-118009893	C3>B6	727	9	0.583402	0.847826	133.9	35.8	22711	Hyi|68180
chr4:118010431-118011012	C3>B6	582	6	0.398564	0.692214	185.7	137	21592	Hyi|68180
chr4:118110610-118111067	C3>B6	458	12	0.562816	0.764463	181.1	121	662	Cdc20|107995
chr4:118118470-118119446	B6>C3	977	38	0.399275	0.167324	166.9	133.4	8522	Cdc20|107995
chr4:118170132-118170624	B6>C3	493	22	0.941435	0.55268	165.3	147.5	7678	Tie1|21846
chr4:118221562-118221868	C3>B6	307	5	0.43714	0.74613	173.4	129.2	5231	Tmem125|230678
chr4:118653970-118654216	B6>C3	247	5	0.746231	0.393742	159.2	153.4	19398	Lao1|100470
chr4:118797243-118797871	C3>B6	629	5	0.54321	0.92891	162	42.2	15893	Slc2a1|20525
chr4:118810014-118810426	C3>B6	413	11	0.370757	0.665683	208.9	92.5	28664	Slc2a1|20525
chr4:118899322-118899747	B6>C3	426	11	0.827007	0.442948	124.5	114.7	5582	AU022252|230696
chr4:119031795-119032562	C3>B6	768	28	0.066884	0.452168	164.5	107.9	0	Ccdc30|73332
chr4:119050451-119050710	C3>B6	260	6	0.53271	0.737781	231.8	214.8	5729	Ccdc30|73332
chr4:119138426-119138713	C3>B6	288	6	0.442771	0.802876	221.3	197	26490	Rimkla|194237
chr4:119140181-119141240	C3>B6	1060	29	0.435279	0.668684	190.2	193.7	23963	Rimkla|194237
chr4:119764357-119764576	B6>C3	220	12	0.894005	0.671605	95.9	33.8	69453	Edn2|13615
chr4:120011377-120012192	B6>C3	816	19	0.686491	0.46724	228.3	226.5	51511	Foxo6|329934
chr4:120032717-120033513	B6>C3	797	14	0.533866	0.274043	169.8	153	44373	Scmh1|29871
chr4:120690504-120690659	B6>C3	156	7	0.8625	0.623701	102.9	68.7	652	Smap2|69780
chr4:120723381-120723827	C3>B6	447	6	0.239837	0.46742	205	191.8	11210	Col9a2|12840
chr4:121012200-121012440	C3>B6	241	5	0.555123	0.842105	154.2	41.8	14678	Gm12888|545677
chr4:123776864-123777358	C3>B6	495	11	0.494053	0.724036	198.7	122.5	182188	Rragc|54170
chr4:123811309-123811963	C3>B6	655	6	0.345494	0.633997	155.3	108.8	216633	Rragc|54170
chr4:124001506-124001786	B6>C3	281	6	0.579892	0.326834	185.7	179.5	161416	1700057H15Rik|78460
chr4:124173854-124174000	B6>C3	147	7	0.828534	0.515152	109.1	56.6	10652	1700057H15Rik|78460
chr4:124287674-124287932	B6>C3	259	7	0.538141	0.287521	206	169.4	41252	4933407E24Rik|108809
chr4:124614811-124615152	C3>B6	342	6	0.356006	0.579787	230.3	250.7	519	9930104L06Rik|194268
chr4:125181226-125182457	B6>C3	1232	6	0.523765	0.280745	178.8	134.2	0	Mir692-2|735288,Mir692-3|100124641
chr4:125214120-125214740	C3>B6	621	8	0.318774	0.600733	191.8	136.5	32127	Mir692-2|735288,Mir692-3|100124641
chr4:125249064-125249412	C3>B6	349	7	0.372564	0.5883	183.3	129.4	67071	Mir692-2|735288,Mir692-3|100124641
chr4:125374816-125375250	C3>B6	435	10	0.263438	0.478641	169.3	103	192823	Mir692-2|735288,Mir692-3|100124641
chr4:125496132-125497158	C3>B6	1027	18	0.20651	0.443003	208.2	81.4	102396	2610028E06Rik|72395
chr4:125714499-125714925	C3>B6	427	7	0.523929	0.905116	170.1	153.6	9247	Mrps15|66407
chr4:126794076-126794397	B6>C3	322	5	0.902613	0.479487	168.4	78	8890	Gm12942|100039968
chr4:127712971-127713358	B6>C3	388	6	0.692693	0.362802	232.7	199.8	47683	Csmd2|329942
chr4:128524018-128524260	C3>B6	243	6	0.456543	0.658436	166.8	81	37124	Trim62|67525
chr4:129185075-129185541	C3>B6	467	7	0.364798	0.627577	145.3	110.9	5284	Marcksl1|17357
chr4:129302210-129302482	C3>B6	273	7	0.41674	0.629464	162.1	64	1058	Ccdc28b|66264
chr4:129428650-129429173	C3>B6	524	6	0.593381	0.913907	141	75.5	9103	Khdrbs1|20218
chr4:129458688-129461103	C3>B6	2416	21	0.383354	0.806314	151	89	36620	Ptp4a2|19244
chr4:129500242-129500787	B6>C3	546	5	0.461622	0.181193	185	174.4	2290	Ptp4a2|19244
chr4:129539107-129539489	B6>C3	383	10	0.891928	0.617302	223	68.2	41155	Ptp4a2|19244
chr4:129559154-129559560	C3>B6	407	12	0.425937	0.659055	140.1	156.9	23910	E330017L17Rik|319894
chr4:129559741-129560395	C3>B6	655	13	0.240712	0.467552	147	104.3	23075	E330017L17Rik|319894
chr4:129601066-129601746	C3>B6	681	10	0.458697	0.713699	148.9	73	17596	E330017L17Rik|319894
chr4:129609042-129609489	C3>B6	448	10	0.722321	0.960606	168.9	66	25572	E330017L17Rik|319894
chr4:129713869-129714846	C3>B6	978	24	0.342473	0.646625	155	113	10238	Col16a1|107581
chr4:129754098-129754545	B6>C3	448	12	0.548105	0.303188	171.5	112.4	29014	Col16a1|107581
chr4:129767697-129768187	B6>C3	491	10	0.623907	0.336277	171.5	135.9	16613	Pef1|67898
chr4:132210937-132211443	C3>B6	507	8	0.41047	0.646355	210.1	219.5	15976	Eya3|14050
chr4:132610467-132610615	B6>C3	149	6	0.827843	0.363141	156.8	152.8	43046	Ahdc1|230793
chr4:132648504-132649245	C3>B6	742	20	0.335904	0.682625	129.7	93	37303	Wasf2|242687
chr4:132653571-132653744	B6>C3	174	7	0.44186	0.122449	12.3	7	32804	Wasf2|242687
chr4:132654720-132656905	B6>C3	2186	79	0.776986	0.486888	37.3	14.5	29643	Wasf2|242687
chr4:132658461-132658798	C3>B6	338	5	0.647866	0.90303	131.2	99	27750	Wasf2|242687
chr4:132659915-132660430	B6>C3	516	12	0.411845	0.207352	122.4	88.4	26118	Wasf2|242687
chr4:132734302-132734967	B6>C3	666	6	0.682639	0.432485	212.2	85.2	16603	Mir7017|102466215
chr4:132740808-132741370	C3>B6	563	9	0.235032	0.559289	174.4	112.4	10200	Mir7017|102466215
chr4:132805350-132807678	B6>C3	2329	112	0.494311	0.281414	140.5	117.7	8617	Map3k6|53608
chr4:132812735-132813246	B6>C3	512	24	0.339783	0.132143	107.7	35	5756	Sytl1|269589
chr4:132818190-132819084	C3>B6	895	14	0.565072	0.799662	149.3	126.9	0	Sytl1|269589
chr4:132853544-132853794	C3>B6	251	5	0.628453	0.863271	144.8	74.6	19839	Tmem222|52174
chr4:132858564-132859013	C3>B6	450	8	0.662338	0.880878	211.8	79.8	24859	Tmem222|52174
chr4:132886275-132886658	C3>B6	384	5	0.647325	0.870277	220.6	158.8	8572	Wdtc1|230796
chr4:133049758-133050294	C3>B6	537	17	0.135718	0.378515	120.1	81.6	4171	Trnp1|69539
chr4:133092440-133093067	B6>C3	628	12	0.803134	0.379801	122.3	58.6	8875	Nudc|18221
chr4:133135832-133135986	C3>B6	155	5	0.266764	0.487055	137.2	123.6	4302	Gpn2|100210
chr4:133156522-133158170	C3>B6	1649	62	0.172007	0.427531	149	132.9	0	Sfn|55948
chr4:133171679-133171756	B6>C3	78	5	0.867371	0.482353	170.4	34	13596	Sfn|55948
chr4:133201561-133201907	C3>B6	347	20	0.602151	0.908722	148.8	49.3	12217	Zdhhc18|503610
chr4:133215735-133216286	C3>B6	552	13	0.335668	0.611538	131.8	120	12276	Pigv|230801
chr4:133225763-133226658	B6>C3	896	16	0.531055	0.329938	170.1	141.1	1904	Pigv|230801
chr4:133330735-133331041	B6>C3	307	10	0.608476	0.337984	99.1	64.5	21209	Arid1a|93760
chr4:133376999-133377238	B6>C3	240	6	0.709417	0.447433	185.8	68.2	53408	Rps6ka1|20111
chr4:133435236-133436119	B6>C3	884	19	0.609802	0.245779	140.7	84.2	4590	Rps6ka1|20111
chr4:133438146-133438535	B6>C3	390	5	0.631342	0.273616	177.4	122.8	5177	Rps6ka1|20111
chr4:133440240-133440932	B6>C3	693	7	0.772793	0.565693	197.4	117.4	2780	Rps6ka1|20111
chr4:133441219-133443245	B6>C3	2027	23	0.446809	0.116483	149.2	94.4	467	Rps6ka1|20111
chr4:133459213-133459540	C3>B6	328	8	0.661085	0.881203	186.6	83.1	15501	Rps6ka1|20111
chr4:133463225-133463712	C3>B6	488	6	0.312073	0.576512	73.2	46.8	19513	Rps6ka1|20111
chr4:133465674-133466332	C3>B6	659	9	0.311836	0.640187	146.4	95.1	21962	Rps6ka1|20111
chr4:133565652-133566148	C3>B6	497	8	0.258988	0.541361	170.4	119.4	8583	Lin28a|83557
chr4:133616240-133616899	C3>B6	660	26	0.469231	0.705829	120	126	7468	Aim1l|230806
chr4:133698803-133699116	C3>B6	314	6	0.307326	0.619549	175.2	110.8	14135	Sh3bgrl3|73723
chr4:133707509-133709875	C3>B6	2367	13	0.397194	0.789549	175.5	107.5	22841	Sh3bgrl3|73723
chr4:133720760-133722134	C3>B6	1375	10	0.225324	0.766522	200.6	184.6	20866	Cep85|70012
chr4:133850691-133851055	B6>C3	365	7	0.678799	0.412811	157	40.1	6930	Pdik1l|230809
chr4:133918339-133919414	C3>B6	1076	23	0.594284	0.797089	155.2	101.6	9048	Extl1|56219
chr4:133957881-133959059	C3>B6	1179	28	0.334112	0.682683	153	110.8	0	Pafah2|100163
chr4:134011654-134011884	B6>C3	231	6	0.57267	0.350682	211	134.5	5568	1700021N21Rik|69409
chr4:134038196-134038784	B6>C3	589	12	0.515421	0.249221	178.3	133.8	13892	Paqr7|71904
chr4:134041878-134042113	C3>B6	236	6	0.306569	0.57513	137	96.5	10563	Paqr7|71904
chr4:134053681-134054149	B6>C3	469	9	0.429056	0.190131	163.7	153.1	725	Paqr7|71904
chr4:134143442-134143795	C3>B6	354	7	0.292735	0.787836	133.7	101	19676	Mir6403|102465216
chr4:134447891-134448436	B6>C3	546	9	0.801132	0.217432	157	118.6	22395	Tmem50a|71817
chr4:134452826-134453177	B6>C3	352	7	0.647059	0.385714	216.1	210	17654	Tmem50a|71817
chr4:134471432-134471968	C3>B6	537	9	0.337472	0.787736	98.4	23.6	601	Tmem50a|71817
chr4:134551497-134551598	B6>C3	102	5	0.688596	0.300654	91.2	30.6	64602	Syf2|68592
chr4:134704670-134705617	C3>B6	948	12	0.182082	0.389479	200.9	164.8	28110	Runx3|12399
chr4:134712920-134713884	C3>B6	965	14	0.223617	0.448537	182.1	131.9	36360	Runx3|12399
chr4:134820177-134820506	B6>C3	330	5	0.825269	0.487915	148.8	132.4	8169	Clic4|29876
chr4:134976773-134977448	C3>B6	676	16	0.442122	0.745062	161.4	136.1	4225	Mir700|735285
chr4:135309788-135309945	B6>C3	158	7	0.945137	0.726744	57.3	24.6	5685	Myom3|242702
chr4:135590991-135591609	C3>B6	619	6	0.592016	0.897407	171.2	147.8	13427	Tceb3|27224
chr4:135603602-135604023	C3>B6	422	5	0.328784	0.631148	161.2	97.6	5263	Rpl11|67025
chr4:135645975-135646756	B6>C3	782	10	0.637749	0.324803	170.6	101.6	36689	Rpl11|67025
chr4:135728821-135729732	C3>B6	912	35	0.017973	0.325843	127.2	78.8	632	E2f2|242705
chr4:135802430-135802652	C3>B6	223	8	0.202082	0.475	144.1	50	1220	Tcea3|21401
chr4:135826412-135827479	B6>C3	1068	18	0.751935	0.369249	129.2	91.8	14505	Zfp46|22704
chr4:135843143-135843806	B6>C3	664	15	0.846059	0.464495	217.4	204.7	1159	Zfp46|22704
chr4:135913090-135913340	C3>B6	251	6	0.537959	0.824923	204.2	161.8	46233	Hnrnpr|74326
chr4:136005452-136005946	B6>C3	495	6	0.66982	0.28	176.2	58.3	19730	Luzp1|269593
chr4:136194283-136195460	C3>B6	1178	22	0.291203	0.79159	163.3	98.4	15747	Lactbl1|242707
chr4:136231427-136232162	C3>B6	736	11	0.422929	0.848402	188.7	133.7	52891	Lactbl1|242707
chr4:136233270-136233457	C3>B6	188	8	0.463142	0.685227	167.9	110	54734	Lactbl1|242707
chr4:136235507-136235814	C3>B6	308	8	0.461856	0.723898	181.9	53.9	56971	Lactbl1|242707
chr4:136275919-136276232	B6>C3	314	9	0.749833	0.549498	166.1	154.9	97383	Lactbl1|242707
chr4:136280335-136281055	B6>C3	721	22	0.658211	0.281494	166.6	81.5	101799	Lactbl1|242707
chr4:136286396-136286757	B6>C3	362	10	0.794074	0.582278	135	94.8	105170	Ephb2|13844
chr4:136386383-136386702	B6>C3	320	8	0.589923	0.363861	178.6	101	5225	Ephb2|13844
chr4:136394791-136395816	B6>C3	1026	10	0.465267	0.224293	185.7	144.9	2864	Ephb2|13844
chr4:136443953-136444345	C3>B6	393	7	0.391304	0.777429	141.3	45.6	1861	C1qb|12260
chr4:136467022-136467511	C3>B6	490	18	0.203324	0.428151	170.5	113.3	12263	C1qa|12259
chr4:136470666-136470878	C3>B6	213	5	0.128596	0.552147	118.2	65.2	15907	C1qa|12259
chr4:136487061-136487492	C3>B6	432	19	0.541771	0.761731	146.8	86.4	25239	Epha8|13842
chr4:136523309-136523639	C3>B6	331	11	0.433311	0.650253	134.3	125.5	10578	Epha8|13842
chr4:136595459-136595874	C3>B6	416	6	0.363062	0.823383	211.2	201	8736	Zbtb40|230848
chr4:136597269-136597673	C3>B6	405	8	0.312347	0.583393	204.5	174.6	6937	Zbtb40|230848
chr4:136623968-136625009	C3>B6	1042	19	0.417574	0.694707	130.6	55.7	19358	Zbtb40|230848
chr4:136633809-136634184	B6>C3	376	6	0.62551	0.394619	163.3	111.5	29199	Zbtb40|230848
chr4:136695284-136695765	B6>C3	482	12	0.525641	0.264279	162.5	86.1	25216	Gm13003|100503595
chr4:136715181-136715988	B6>C3	808	15	0.821867	0.563536	162.8	60.3	4993	Gm13003|100503595
chr4:136925933-136926290	C3>B6	358	9	0.431229	0.660969	167.2	78	12259	Cdc42|12540
chr4:136927847-136928590	C3>B6	744	20	0.447439	0.843506	168.8	154	14173	Cdc42|12540
chr4:136929597-136929915	C3>B6	319	5	0.678532	0.887168	179.8	90.4	15923	Cdc42|12540
chr4:136936809-136937264	C3>B6	456	9	0.50065	0.839127	170.9	137.4	23135	Cdc42|12540
chr4:136976606-136976978	C3>B6	373	9	0.523407	0.889465	170.9	64.3	9457	Cela3b|67868
chr4:136979093-136979205	B6>C3	113	8	0.806038	0.604895	165.6	143	7230	Cela3b|67868
chr4:137015156-137015397	C3>B6	242	6	0.678676	0.878788	226.7	55	5945	1700013G24Rik|69380
chr4:137017782-137018312	B6>C3	531	15	0.591098	0.334736	176.7	142.6	6406	Hspg2|15530
chr4:137034643-137035027	C3>B6	385	9	0.647376	0.882614	165.1	100.3	9925	Hspg2|15530
chr4:137036387-137036466	C3>B6	80	5	0.316249	0.654891	183.4	73.6	11669	Hspg2|15530
chr4:137037816-137038245	C3>B6	430	8	0.463346	0.689702	133	92.2	13098	Hspg2|15530
chr4:137114527-137115361	C3>B6	835	24	0.356806	0.908157	159.2	146.1	15734	Ldlrad2|435811
chr4:137119102-137119340	C3>B6	239	6	0.363313	0.577562	187.2	120.3	11755	Ldlrad2|435811
chr4:137197149-137198088	C3>B6	940	12	0.342353	0.636364	203.2	172.3	22553	Rap1gap|110351
chr4:137199850-137200217	C3>B6	368	6	0.758545	0.968326	151.2	36.8	20424	Rap1gap|110351
chr4:137206504-137206847	C3>B6	344	5	0.262448	0.666667	192.8	131.4	13794	Rap1gap|110351
chr4:137208395-137208996	C3>B6	602	9	0.646961	0.961825	201.1	119.3	11645	Rap1gap|110351
chr4:137214334-137214652	C3>B6	319	5	0.683533	0.904645	217.4	81.8	5989	Rap1gap|110351
chr4:137236825-137237300	B6>C3	476	8	0.564839	0.233843	143.6	106.4	282	Rap1gap|110351
chr4:137240343-137241005	B6>C3	663	14	0.658628	0.43083	189.6	162.6	2761	Rap1gap|110351
chr4:137251788-137252223	C3>B6	436	6	0.154574	0.468144	158.5	60.2	14206	Rap1gap|110351
chr4:137255495-137256035	C3>B6	541	14	0.274689	0.511059	86.1	61.4	17913	Rap1gap|110351
chr4:137380356-137380673	C3>B6	318	7	0.538786	0.817029	169.4	157.7	28057	Alpl|11647
chr4:137391238-137391669	B6>C3	432	13	0.57158	0.315294	145.6	65.4	26483	Ece1|230857
chr4:137403617-137403826	C3>B6	210	7	0.664645	0.895028	164.9	129.3	14326	Ece1|230857
chr4:137413121-137413518	B6>C3	398	9	0.694538	0.349497	164.8	121.4	4634	Ece1|230857
chr4:137426385-137426877	B6>C3	493	9	0.713521	0.412354	166	133.1	8233	Ece1|230857
chr4:137428285-137429367	B6>C3	1083	23	0.828838	0.5321	167.7	79.9	10133	Ece1|230857
chr4:137442018-137442325	B6>C3	308	11	0.908908	0.604423	135.7	74	23866	Ece1|230857
chr4:137455885-137456412	B6>C3	528	11	0.827801	0.612698	131.5	28.6	37733	Ece1|230857
chr4:137497247-137497996	B6>C3	750	14	0.728489	0.47156	197.6	116.8	51375	Eif4g3|230861
chr4:137573639-137574225	B6>C3	587	10	0.621021	0.397219	135.1	100.7	24268	Eif4g3|230861
chr4:137612895-137613653	B6>C3	759	14	0.932035	0.689028	172.4	137.4	63524	Eif4g3|230861
chr4:137618152-137618460	B6>C3	309	6	0.868988	0.300912	201	54.8	68781	Eif4g3|230861
chr4:137735571-137736073	B6>C3	503	5	0.915523	0.60479	189.4	100.2	16447	Mir6399|102466907
chr4:137741313-137742308	C3>B6	996	11	0.405131	0.772804	170.1	107.6	22189	Mir6399|102466907
chr4:137757031-137757896	B6>C3	866	9	0.865127	0.657708	149.1	140.6	14631	Hp1bp3|15441
chr4:137823774-137824053	C3>B6	280	8	0.569684	0.819578	174	65.1	5608	Kif17|16559
chr4:137876143-137876913	B6>C3	771	20	0.831303	0.590389	188.8	87.4	4028	Mir7019|102466788
chr4:137887712-137888065	B6>C3	354	7	0.74017	0.512727	185.3	39.3	5501	Pink1|68943
chr4:137892993-137893540	C3>B6	548	10	0.291863	0.563847	169.6	60.3	10782	Pink1|68943
chr4:137909662-137909854	C3>B6	193	5	0.61532	0.854473	237.6	149.8	14016	Cda|72269
chr4:137911779-137912690	B6>C3	912	20	0.856086	0.321383	148.7	39	11180	Cda|72269
chr4:137983192-137983602	C3>B6	411	9	0.269959	0.75718	164.2	85.1	6985	Mul1|68350
chr4:137998040-137998837	C3>B6	798	17	0.625664	0.894899	143.9	95.7	7453	Mul1|68350
chr4:138004258-138005072	B6>C3	815	20	0.734799	0.512877	136.5	68	5991	Camk2n1|66259
chr4:138026988-138027554	C3>B6	567	13	0.527163	0.802672	152.9	74.8	15925	Camk2n1|66259
chr4:138032560-138032894	C3>B6	335	7	0.462446	0.673591	133.1	96.3	21497	Camk2n1|66259
chr4:138038796-138038917	B6>C3	122	5	0.363636	0.156452	134.2	124	27733	Camk2n1|66259
chr4:138153684-138154032	C3>B6	349	5	0.249366	0.544747	236.6	51.4	25875	Vwa5b1|75718
chr4:138221145-138221520	B6>C3	376	16	0.812427	0.436236	106.6	71.1	41238	Vwa5b1|75718
chr4:138256665-138256886	B6>C3	222	6	0.628543	0.316742	164.7	110.5	23885	Ubxn10|212190
chr4:138356279-138356740	C3>B6	462	10	0.540523	0.806428	156.7	136.9	18432	Pla2g5|18784
chr4:138415052-138416100	C3>B6	1049	27	0.29206	0.64391	184.3	95.5	3284	Pla2g5|18784
chr4:138437875-138438778	C3>B6	904	24	0.485006	0.878096	144.5	63.9	4018	Pla2g2e|26970
chr4:138461991-138462335	B6>C3	345	10	0.955036	0.728571	111.2	42	7527	Otud3|73162
chr4:138477055-138477473	C3>B6	419	12	0.309814	0.675472	157.1	88.3	7193	Otud3|73162
chr4:138497796-138498332	C3>B6	537	9	0.509776	0.834081	153.4	99.1	24695	Rnf186|66825
chr4:138499763-138500674	B6>C3	912	19	0.5435	0.061155	159.1	92.9	22353	Rnf186|66825
chr4:138536593-138537372	C3>B6	780	13	0.63732	0.89578	138.9	89.3	7773	Tmco4|77056
chr4:138542191-138542463	C3>B6	273	6	0.593236	0.886468	182.3	145.3	13371	Tmco4|77056
chr4:138624345-138624606	C3>B6	262	5	0.385526	0.605263	152	76	6098	Htr6|15565
chr4:138651843-138652563	B6>C3	721	11	0.625714	0.261688	190.9	149.7	2958	Nbl1|17965
chr4:138757592-138757793	C3>B6	202	5	0.36351	0.754505	143.6	88.8	7566	Capzb|12345
chr4:138789537-138789653	B6>C3	117	6	0.86194	0.64825	134	90.5	39511	Capzb|12345
chr4:138791492-138791957	B6>C3	466	6	0.936871	0.630607	182.2	63.2	41466	Capzb|12345
chr4:138806695-138807210	C3>B6	516	9	0.458333	0.719767	186.7	95.6	56669	Capzb|12345
chr4:138856617-138858221	B6>C3	1605	27	0.79053	0.331857	158.8	108.7	8394	Pqlc2|212555
chr4:138887132-138887826	C3>B6	695	8	0.324086	0.82618	198.2	58.2	20473	Akr7a5|110198
chr4:138899010-138899605	C3>B6	596	6	0.415162	0.684825	138.5	42.8	8886	Mrto4|69902
chr4:138901259-138901837	C3>B6	579	21	0.514519	0.873296	146	59.4	6654	Mrto4|69902
chr4:138942251-138942535	C3>B6	285	8	0.38624	0.600162	183.5	154.1	5677	Ubr4|69116
chr4:138948939-138949290	C3>B6	352	7	0.643714	0.912961	226.1	151	12365	Ubr4|69116
chr4:139075160-139075639	C3>B6	480	8	0.194578	0.514493	207.5	51.8	10824	Iffo2|212632
chr4:139091806-139092151	C3>B6	346	9	0.43	0.720865	144.4	118.2	5343	Iffo2|212632
chr4:139092732-139093097	C3>B6	366	10	0.51513	0.942006	138.8	127.6	6269	Iffo2|212632
chr4:139094252-139095164	C3>B6	913	12	0.501876	0.934666	199.9	108.4	7789	Iffo2|212632
chr4:139096651-139096850	C3>B6	200	6	0.264151	0.656672	185.5	111.2	10188	Iffo2|212632
chr4:139106271-139107197	C3>B6	927	16	0.538641	0.807503	160.9	101.6	19808	Iffo2|212632
chr4:139134566-139135198	C3>B6	633	14	0.333048	0.56085	167.1	97.4	3931	Iffo2|212632
chr4:139154827-139155526	C3>B6	700	14	0.126702	0.484791	136.4	75.1	23283	Aldh4a1|212647
chr4:139158820-139159047	C3>B6	228	6	0.501427	0.790654	175.2	89.2	19762	Aldh4a1|212647
chr4:139184853-139185154	C3>B6	302	5	0.600877	0.801887	182.4	106	6044	Aldh4a1|212647
chr4:139203682-139204037	C3>B6	356	6	0.587845	0.873479	150.8	68.5	3725	Mir7020|102465617
chr4:139206197-139206553	B6>C3	357	13	0.600368	0.370445	167.1	114	2900	Tas1r2|83770
chr4:139306413-139306807	B6>C3	395	17	0.785317	0.561616	158.6	87.4	82076	Pax7|18509
chr4:139345925-139346071	B6>C3	147	5	0.825397	0.6	201.6	54	42812	Pax7|18509
chr4:139346343-139347703	C3>B6	1361	18	0.246979	0.511132	197.7	119.8	41180	Pax7|18509
chr4:139351616-139354043	B6>C3	2428	37	0.742857	0.434632	169.3	132.5	34840	Pax7|18509
chr4:139355552-139357650	B6>C3	2099	26	0.732819	0.516998	174.6	125.6	31233	Pax7|18509
chr4:139363293-139364338	B6>C3	1046	25	0.573692	0.352184	141.4	102.6	24545	Pax7|18509
chr4:139364729-139366118	B6>C3	1390	20	0.66833	0.373083	130.2	88	22765	Pax7|18509
chr4:139374053-139374330	B6>C3	278	8	0.32	0.111111	78.1	65.2	14553	Pax7|18509
chr4:139528805-139529411	C3>B6	607	10	0.536909	0.881598	173.4	140.2	4864	Klhdc7a|242721
chr4:139529865-139530310	B6>C3	446	11	0.723561	0.410714	184.8	152.7	5924	Klhdc7a|242721
chr4:139640306-139640939	C3>B6	634	14	0.299957	0.561213	165.5	124.9	116365	Klhdc7a|242721
chr4:139650014-139650386	B6>C3	373	11	0.817881	0.563536	164.7	32.9	126073	Klhdc7a|242721
chr4:140369768-140371058	C3>B6	1291	48	0.277709	0.490547	150.9	142.1	2860	Gm13032|100049161
chr4:141067562-141068068	B6>C3	507	12	0.794872	0.553106	126.8	83.2	26444	Spen|56381
chr4:141079748-141080671	C3>B6	924	6	0.28	0.636066	104.2	50.8	13841	Spen|56381
chr4:141123425-141123923	B6>C3	499	8	0.859406	0.639816	189.4	108.6	21348	B330016D10Rik|320456
chr4:141125207-141125306	B6>C3	100	5	0.934871	0.69469	147.4	90.4	23130	B330016D10Rik|320456
chr4:141126127-141127346	B6>C3	1220	7	0.427203	0.110106	149.1	94.7	24050	B330016D10Rik|320456
chr4:141127726-141128134	B6>C3	409	13	0.908877	0.668966	97.9	78.1	25649	B330016D10Rik|320456
chr4:141177022-141177571	C3>B6	550	13	0.507857	0.750228	122.4	84.4	2178	Slc25a34|384071
chr4:141180041-141180666	B6>C3	626	12	0.619948	0.332809	127.8	105.9	292	Slc25a34|384071
chr4:141212882-141213192	C3>B6	311	8	0.435814	0.952569	152.9	31.6	6838	Plekhm2|69582
chr4:141237760-141238077	C3>B6	318	6	0.564977	0.834928	180.8	69.7	3554	Rsc1a1|69994
chr4:141250846-141251066	C3>B6	221	7	0.571782	0.861702	115.4	40.3	9215	Rsc1a1|69994
chr4:141325798-141326022	C3>B6	225	7	0.261957	0.904723	194.1	175.4	20537	Dnajc16|214063
chr4:141354734-141355154	B6>C3	421	14	0.646087	0.41269	181.6	131.7	5207	Casp9|12371
chr4:141365195-141365799	C3>B6	605	8	0.530303	0.926587	181.5	126	15668	Casp9|12371
chr4:141372831-141373421	B6>C3	591	14	0.659302	0.37402	184.3	63.8	8497	Cela2a|13706
chr4:141419531-141419644	C3>B6	114	5	0.445196	0.735726	147.8	122.6	11191	Efhd2|27984
chr4:141453073-141453290	B6>C3	218	7	0.712975	0.472393	109	46.6	22238	Efhd2|27984
chr4:141471639-141472156	C3>B6	518	13	0.440891	0.723645	158.8	129.2	40804	Efhd2|27984
chr4:141555856-141556142	C3>B6	287	5	0.25895	0.677419	167.6	80.6	11424	Fhad1|329977
chr4:141563113-141563396	C3>B6	284	8	0.538371	0.746047	213.4	126.5	4170	Fhad1|329977
chr4:141609654-141610142	C3>B6	489	7	0.326052	0.62949	176.6	75.6	30071	Tmem51os1|100038693
chr4:141619122-141619495	C3>B6	374	6	0.542783	0.792079	192.8	67.3	20718	Tmem51os1|100038693
chr4:141627771-141628015	C3>B6	245	5	0.109053	0.321782	194.4	80.8	12198	Tmem51os1|100038693
chr4:141637413-141637835	C3>B6	423	9	0.392417	0.630885	117.2	59	2378	Tmem51os1|100038693
chr4:141645910-141646148	B6>C3	239	5	0.877095	0.529197	179	109.6	5691	Tmem51|214359
chr4:141651723-141652211	B6>C3	489	8	0.649324	0.377976	185	84	11504	Tmem51|214359
chr4:141653684-141654225	C3>B6	542	10	0.018038	0.308634	177.4	147.1	13465	Tmem51|214359
chr4:141672252-141672531	B6>C3	280	11	0.593903	0.33296	167	81.1	32033	Tmem51|214359
chr4:141722290-141722760	C3>B6	471	8	0.423119	0.717949	114.6	29.2	43363	Kazn|71529
chr4:141740437-141741590	C3>B6	1154	18	0.633926	0.905945	178.2	125.2	24533	Kazn|71529
chr4:141911418-141911799	C3>B6	382	7	0.505523	0.755627	219.9	88.9	116102	Kazn|71529
chr4:142086061-142087187	C3>B6	1127	27	0.508377	0.773023	185.7	39.8	290745	Kazn|71529
chr4:142284617-142285242	B6>C3	626	14	0.646411	0.356098	175.1	117.1	440823	Mir7021|102465618
chr4:142360012-142360440	C3>B6	429	11	0.419488	0.629944	198.7	128.7	365625	Mir7021|102465618
chr4:142366502-142367017	B6>C3	516	10	0.543342	0.333104	223.8	145.3	359048	Mir7021|102465618
chr4:142499634-142499754	C3>B6	121	7	0.621691	0.833766	167.3	55	226311	Mir7021|102465618
chr4:144521047-144521544	B6>C3	498	9	0.858604	0.251684	184.7	132	38007	Dhrs3|20148
chr4:144613610-144614001	C3>B6	392	6	0.630568	0.901099	190.8	75.8	130570	Dhrs3|20148
chr4:144951218-144951415	C3>B6	198	5	0.25023	0.534426	217.4	61	46168	Tnfrsf8|21941
chr4:146255290-146255895	B6>C3	606	6	0.826403	0.59375	160.3	128	130199	Zfp600|667666
chr4:146319638-146320335	B6>C3	698	10	0.786626	0.467613	195.9	112.7	75624	Rex2|100043034
chr4:146792056-146792774	B6>C3	719	6	0.791715	0.291096	430.5	146	134612	Gm13154|433804
chr4:146823055-146823890	C3>B6	836	15	0.512731	0.849843	361.3	148.7	103496	Gm13154|433804
chr4:147118798-147119003	B6>C3	206	8	0.842571	0.630193	268.4	123.4	42058	Zfp534|100503584
chr4:147170452-147171249	B6>C3	798	11	0.884279	0.625	208.2	148.4	12648	Gm13157|100041677
chr4:147171784-147172086	B6>C3	303	5	0.836879	0.550296	197.4	67.6	11811	Gm13157|100041677
chr4:147214949-147216433	B6>C3	1485	11	0.975647	0.463415	179.2	55.9	6051	Zfp933|242747
chr4:147242892-147244345	C3>B6	1454	36	0.131207	0.349783	200.3	179	0	Fv1|14349
chr4:147264189-147265362	C3>B6	1174	15	0.557884	0.794155	194.1	157.4	13445	Mfn2|170731
chr4:147288816-147289147	C3>B6	332	7	0.678973	0.910656	178	174.3	9798	Mfn2|170731
chr4:147445640-147446055	B6>C3	416	6	0.3549	0.151329	175.2	163	16118	Agtrap|11610
chr4:147458426-147458597	C3>B6	172	5	0.368932	0.59276	103	88.4	3576	Agtrap|11610
chr4:147474974-147475425	C3>B6	452	12	0.542991	0.774194	159.9	36.2	12801	Agtrap|11610
chr4:147524401-147524864	C3>B6	464	6	0.549346	0.788462	140.2	121.3	1170	Fbxo6|50762
chr4:147532501-147533471	B6>C3	971	27	0.704529	0.315032	151.3	151.8	0	Fbxo44|230903
chr4:147578350-147578748	C3>B6	399	6	0.555844	0.765354	192.5	105.8	43573	Fbxo2|230904
chr4:147580070-147581196	B6>C3	1127	13	0.406226	0.194525	197.7	132.1	45293	Fbxo2|230904
chr4:147591933-147592193	B6>C3	261	7	0.683912	0.342546	201.6	170.6	57156	Fbxo2|230904
chr4:147592387-147593010	C3>B6	624	12	0.359775	0.70794	192.2	176.3	57610	Fbxo2|230904
chr4:147594380-147595571	C3>B6	1192	21	0.308299	0.620879	187	121.3	59603	Fbxo2|230904
chr4:147769118-147769631	B6>C3	514	7	0.55316	0.33658	192.1	132	49229	Ubiad1|71707
chr4:147805717-147806154	B6>C3	438	7	0.93028	0.633624	209	180.1	12706	Ubiad1|71707
chr4:147807218-147808084	C3>B6	867	27	0.456283	0.863372	141.5	127.4	10776	Ubiad1|71707
chr4:147816196-147816561	C3>B6	366	6	0.407407	0.677188	193.5	116.2	2299	Ubiad1|71707
chr4:147842646-147844218	B6>C3	1573	37	0.927725	0.650981	200.8	135	19955	Mtor|56717
chr4:147846837-147848085	B6>C3	1249	15	0.512847	0.29156	192	182.5	24146	Mtor|56717
chr4:148024997-148025773	C3>B6	777	14	0.46277	0.723338	178.4	92.4	7571	Gm572|230909
chr4:148044974-148045884	C3>B6	911	23	0.333851	0.552609	139.9	100	27548	Gm572|230909
chr4:148087618-148087850	B6>C3	233	10	0.32025	0.107184	175.8	87.7	70192	Gm572|230909
chr4:148144540-148144601	B6>C3	62	5	0.545	0.336066	120	24.4	33900	Casz1|69743
chr4:148159128-148159731	B6>C3	604	8	0.744891	0.493776	177.4	120.5	18770	Casz1|69743
chr4:148161866-148162082	B6>C3	217	13	0.707558	0.429773	140.5	91.5	16419	Casz1|69743
chr4:148336606-148336864	B6>C3	259	5	0.927476	0.724919	143.4	123.6	137057	Pex14|56273
chr4:148353237-148353652	C3>B6	416	7	0.509901	0.815615	202	172	120269	Pex14|56273
chr4:148393526-148394210	C3>B6	685	14	0.406057	0.69317	219.4	133.9	79711	Pex14|56273
chr4:148436862-148437148	C3>B6	287	7	0.510175	0.846154	203.6	170.9	36773	Pex14|56273
chr4:148453599-148453858	C3>B6	260	6	0.429648	0.642562	199	161.3	20063	Pex14|56273
chr4:148520521-148520717	C3>B6	197	6	0.313131	0.879859	165	47.2	8812	Apitd1|69928
chr4:148523141-148525287	C3>B6	2147	47	0.399976	0.767985	174.2	148.5	11432	Apitd1|69928
chr4:148669683-148669850	B6>C3	168	7	0.801932	0.286467	177.4	81.3	11957	Kif1b|16561
chr4:148711547-148712234	C3>B6	688	16	0.466913	0.798328	169.1	119.6	2799	Ube4bos3|74310
chr4:148830882-148831379	B6>C3	498	6	0.578448	0.34399	193.3	130.3	1805	Rbp7|63954
chr4:148863235-148864548	B6>C3	1314	21	0.912968	0.653407	165.2	129.3	3793	Lzic|69151
chr4:148876226-148877205	B6>C3	980	9	0.946651	0.66951	187.4	104.2	15145	Ctnnbip1|67087
chr4:148902586-148902950	B6>C3	365	6	0.839344	0.52957	101.7	62	9022	Mir5616|100885828
chr4:149356050-149358634	C3>B6	2585	66	0.521837	0.812205	141.5	112.2	18711	H6pd|100198
chr4:149366974-149367239	B6>C3	266	10	0.773214	0.385106	112	141	10106	H6pd|100198
chr4:149370894-149371186	C3>B6	293	6	0.256629	0.482103	176	149	6159	H6pd|100198
chr4:149389678-149390130	B6>C3	453	6	0.735849	0.225664	132.5	37.7	6546	H6pd|100198
chr4:149423671-149424288	C3>B6	618	11	0.569231	0.795122	88.6	74.5	18275	Mir34a|723848
chr4:149503680-149504066	B6>C3	387	7	0.819688	0.577941	146.6	97.1	10227	Slc2a5|56485
chr4:149521154-149522243	C3>B6	1090	24	0.463578	0.72168	136.7	111.1	838	Slc2a7|435818
chr4:149538779-149539714	C3>B6	936	24	0.611676	0.849959	155.6	151.6	15698	Slc2a7|435818
chr4:149561186-149562811	B6>C3	1626	33	0.544335	0.19029	159.9	124.2	12433	Car6|12353
chr4:149631884-149632221	C3>B6	338	5	0.325641	0.702174	156	92	20451	Eno1b|433182
chr4:149635014-149635290	C3>B6	277	6	0.533195	0.848083	160.7	113	20735	Rere|68703
chr4:149862059-149862831	C3>B6	773	14	0.346322	0.577172	212.6	199	163452	Slc45a1|242773
chr4:149867638-149867887	B6>C3	250	6	0.683398	0.382536	172.7	160.3	158396	Slc45a1|242773
chr4:150003493-150004219	B6>C3	727	20	0.610195	0.366022	166.8	108.6	22064	Slc45a1|242773
chr4:150030552-150031103	B6>C3	552	10	0.878853	0.502834	139.5	123.5	4269	Slc45a1|242773
chr4:150084903-150085538	C3>B6	636	12	0.752905	0.964344	107.6	51.4	58620	Slc45a1|242773
chr4:150091356-150091887	B6>C3	532	17	0.795217	0.449664	157.4	131.5	65073	Slc45a1|242773
chr4:150154692-150154906	B6>C3	215	6	0.484195	0.146727	116	73.8	74152	1700045H11Rik|73348
chr4:150155832-150156663	B6>C3	832	16	0.62011	0.313575	182.1	138.1	72395	1700045H11Rik|73348
chr4:150248706-150249057	C3>B6	352	6	0.490405	0.758721	78.2	57.3	19506	Errfi1|74155
chr4:150314101-150315066	B6>C3	966	27	0.742411	0.45371	125.7	56.4	11993	Tnfrsf9|21942
chr4:150473558-150473759	B6>C3	202	5	0.732047	0.461305	186.6	131.8	9879	Gm13090|105704528
chr4:150598087-150598249	B6>C3	163	6	0.758379	0.545752	213.8	102	134408	Gm13090|105704528
chr4:150674310-150675353	C3>B6	1044	29	0.322038	0.625403	145.5	149.9	210631	Gm13090|105704528
chr4:150742428-150743366	B6>C3	939	23	0.805273	0.453593	222.6	145.2	278749	Gm13090|105704528
chr4:150894933-150895171	C3>B6	239	6	0.5	0.736434	48.7	43	340706	Camta1|100072
chr4:151280438-151281105	C3>B6	668	17	0.228936	0.436606	69.1	61.7	26724	Dnajc11|230935
chr4:152578592-152579291	B6>C3	700	12	0.648578	0.410256	222.7	136.5	277648	Ajap1|230959
chr4:153201607-153202746	B6>C3	1140	29	0.730293	0.40448	192	183.2	121839	BC039966|407793
chr4:154254560-154255368	B6>C3	809	8	0.67068	0.333793	207.6	90.6	10866	Mmel1|27390
chr4:154289009-154289727	B6>C3	719	9	0.752948	0.166227	197.9	42.1	12459	Tnfrsf14|230979
chr4:154307434-154308144	C3>B6	711	16	0.397582	0.881395	186.1	134.4	5248	Tnfrsf14|230979
chr4:154315991-154317130	B6>C3	1140	11	0.799762	0.392857	153	86.5	13805	Tnfrsf14|230979
chr4:154320781-154321018	B6>C3	238	15	0.216403	0.00838	67.5	71.6	14014	Hes5|15208
chr4:154342109-154342481	C3>B6	373	8	0.540496	0.834158	151.2	101	3877	Pank4|269614
chr4:154616053-154616601	C3>B6	549	10	0.568822	0.904542	191.8	151.9	7474	Faap20|67513
chr4:155165059-155165528	C3>B6	470	6	0.525097	0.829448	172.7	135.8	5076	Tmem88b|320587
chr4:155181835-155182250	C3>B6	416	5	0.547445	0.9	219.2	86	4108	Mrpl20|66448
chr4:155222888-155223457	B6>C3	570	7	0.6311	0.406007	172.7	128.4	1462	Dvl1|13542
chr4:155232377-155232550	C3>B6	174	5	0.524729	0.868852	165.8	97.6	4912	Tas1r3|83771
chr4:155250392-155250512	B6>C3	121	5	0.966387	0.615385	95.2	28.6	6716	Cpsf3l|71957
chr4:155263109-155263250	B6>C3	142	5	0.93038	0.704698	189.6	119.2	2621	Pusl1|433813
chr4:155313996-155314602	C3>B6	607	5	0.524931	0.824042	144.4	114.8	3320	Ube2j2|140499
chr4:155336153-155337066	C3>B6	914	44	0.309439	0.589385	89.1	40.7	0	Fam132a|67389
chr4:155508906-155512356	B6>C3	3451	181	0.94485	0.492241	116.4	45.6	7309	Rnf223|100045778
chr5:3938645-3939454	C3>B6	810	11	0.619838	0.906475	202.5	189.5	10459	Akap9|100986
chr5:4052240-4052674	B6>C3	435	6	0.862275	0.603383	83.5	88.7	52023	Cyp51|13121
chr5:4052998-4053953	B6>C3	956	14	0.904025	0.606849	69.2	52.1	50744	Cyp51|13121
chr5:4894552-4894922	C3>B6	371	7	0.492662	0.751801	204.4	178.4	136336	Fzd1|14362
chr5:5557066-5557685	B6>C3	620	14	0.722452	0.447162	172.4	154.8	1816	Gtpbp10|207704
chr5:5573458-5574715	C3>B6	1258	41	0.2136	0.526074	180.4	159.5	0	Gm8773|667705
chr5:8334126-8334596	B6>C3	471	17	0.633345	0.384643	164.8	162.4	33564	Adam22|11496
chr5:13201766-13202287	B6>C3	522	6	0.555416	0.172922	132.3	124.3	194497	Sema3a|20346
chr5:14964119-14964437	B6>C3	319	20	0.88353	0.673772	152.4	161.8	14462	Gm10354|100503549
chr5:20625495-20626033	B6>C3	539	8	0.841455	0.535328	192.4	150.4	63880	Ptpn12|19248
chr5:21178756-21179402	B6>C3	647	21	0.422441	0.201342	184.2	106.4	26954	Armc10|67211
chr5:21203329-21203723	B6>C3	395	6	0.852217	0.55414	169.2	52.3	3440	Napepld|242864
chr5:21244095-21244405	B6>C3	311	6	0.671545	0.395722	205	187	1117	Pmpcb|73078
chr5:21514383-21515417	B6>C3	1035	9	0.82882	0.298926	217.4	186.2	142961	Slc26a5|80979
chr5:22885155-22885852	C3>B6	698	29	0.741795	0.952566	142.9	141.8	54319	5031425E22Rik|269630
chr5:24090782-24091091	C3>B6	310	7	0.695175	0.908576	195.4	176.6	1477	Chpf2|100910
chr5:24366481-24367519	B6>C3	1039	14	0.711676	0.465135	160.3	87.1	18302	Rheb|19744
chr5:24471778-24472363	B6>C3	586	7	0.950545	0.641318	196.4	112.7	29208	Prkag2|108099
chr5:24520514-24520915	C3>B6	402	7	0.645337	0.893543	209.9	81.9	18943	Prkag2|108099
chr5:24748856-24749263	B6>C3	408	6	0.845126	0.583475	212	195.7	20145	Galnt11|231050
chr5:27068583-27068839	B6>C3	257	13	0.817713	0.607353	89.5	52.3	75058	Dpp6|13483
chr5:28443167-28444386	B6>C3	1220	20	0.454068	0.235215	171.4	148.8	45215	Insig1|231070
chr5:28445667-28446724	B6>C3	1058	10	0.435993	0.20854	107.8	100.7	45512	En2|13799
chr5:31258332-31258702	B6>C3	371	8	0.817595	0.610778	154.9	146.1	3998	Preb|50907
chr5:31494025-31494161	C3>B6	137	5	0.52952	0.798054	108.4	82.2	1351	Eif2b4|13667
chr5:32381216-32381654	C3>B6	439	7	0.58327	0.896091	187.9	138.9	57191	Fosl2|14284
chr5:32391813-32392241	C3>B6	429	6	0.468933	0.722222	142.2	162	46604	Fosl2|14284
chr5:32498064-32498930	C3>B6	867	12	0.216341	0.658928	162.2	150.8	36151	Plb1|665270
chr5:32585814-32586478	C3>B6	665	6	0.473445	0.927093	219.7	185.2	44357	Plb1|665270
chr5:32695349-32695691	B6>C3	343	8	0.919554	0.600962	202	156	39396	Plb1|665270
chr5:33917198-33918349	C3>B6	1152	18	0.574269	0.788505	190	172.1	53935	Fam53a|74504
chr5:34275259-34276958	B6>C3	1700	11	0.610329	0.326144	174.3	139.1	1949	Nelfa|24116
chr5:34431328-34432245	B6>C3	918	5	0.672101	0.381089	220.8	209.4	29144	4930557J02Rik|75357
chr5:34980345-34980849	C3>B6	505	7	0.267728	0.580205	197.4	83.7	582	Mfsd10|68294
chr5:35722928-35725817	C3>B6	2890	34	0.167563	0.378053	191.5	180.6	5949	Hmx1|15371
chr5:36465691-36465968	B6>C3	278	9	0.620632	0.38869	200.3	186.7	80702	Psapl1|76943
chr5:37355072-37355235	C3>B6	164	5	0.47786	0.700121	216.8	165.4	24986	Wfs1|22393
chr5:37728710-37729584	B6>C3	875	13	0.467532	0.250423	201.4	136.4	133	Evc2|68525
chr5:38100727-38101979	B6>C3	1253	9	0.52924	0.176775	228	150.2	6413	Stk32b|64293
chr5:38172596-38172706	B6>C3	111	5	0.708042	0.480874	228.8	219.6	39097	Msx1os|93895
chr5:38190366-38190616	C3>B6	251	6	0.471658	0.672611	155.8	130.8	21187	Msx1os|93895
chr5:38266503-38267178	B6>C3	676	21	0.719334	0.517607	188.7	179.9	50679	Msx1|17701
chr5:38464353-38464825	B6>C3	473	7	0.863712	0.636552	170.9	137.6	33884	Stx18|71116
chr5:38677057-38677854	B6>C3	798	13	0.685806	0.269981	215.7	78.9	8414	Otop1|21906
chr5:38867384-38867588	B6>C3	205	6	0.871041	0.656604	73.7	88.3	3957	Slc2a9|117591
chr5:38868450-38868919	B6>C3	470	24	0.89677	0.564698	65.8	66.3	2626	Slc2a9|117591
chr5:39046773-39047007	B6>C3	235	9	0.747266	0.415556	182.9	50	29058	Zfp518b|100515
chr5:39143789-39144258	C3>B6	470	7	0.372697	0.662848	170.6	87.3	67724	Zfp518b|100515
chr5:42172422-42173433	B6>C3	1012	24	0.819538	0.590515	148	144.1	16963	Nkx3-2|12020
chr5:44635172-44636046	B6>C3	875	17	0.633364	0.207838	189	183.1	17327	Tapt1|231225
chr5:45831305-45831409	B6>C3	105	5	0.875445	0.518797	56.2	26.6	10059	Qdpr|110391
chr5:46246692-46247167	B6>C3	476	10	0.364583	0.14591	153.6	163.8	624	Lcorl|209707
chr5:46525710-46526088	C3>B6	379	6	0.679872	0.895879	155.7	153.7	202062	4930405L22Rik|78106
chr5:47000106-47000813	C3>B6	708	6	0.519677	0.844913	165.2	134.3	676458	4930405L22Rik|78106
chr5:47292427-47292916	B6>C3	490	5	0.677419	0.438137	167.4	137.4	968779	4930405L22Rik|78106
chr5:48633651-48633944	C3>B6	294	5	0.416582	0.698975	197.8	214.6	18470	Mir218-1|723822
chr5:53001217-53001326	C3>B6	110	5	0.516636	0.759868	216.4	60.8	8924	8030423F21Rik|211001
chr5:53004303-53005120	C3>B6	818	10	0.355932	0.720865	188.8	106.4	5130	8030423F21Rik|211001
chr5:53059762-53060151	C3>B6	390	5	0.46049	0.721393	146.8	80.4	789	Sepsecs|211006
chr5:53133915-53134341	B6>C3	427	5	0.614765	0.334661	149	150.6	1102	Pi4k2b|67073
chr5:53166175-53167086	B6>C3	912	17	0.814839	0.609977	183.9	175.7	0	Zcchc4|78796
chr5:53556876-53557422	C3>B6	547	10	0.631678	0.877078	159.1	168.4	47269	Sel1l3|231238
chr5:54065524-54066028	B6>C3	505	7	0.77356	0.569704	218.3	236.7	32915	Cckar|12425
chr5:54727243-54727454	B6>C3	212	14	0.947282	0.598639	86.7	42	13777	Gm10440|330086
chr5:54739697-54740014	C3>B6	318	5	0.42638	0.805026	260.8	230.8	1217	Gm10440|330086
chr5:56183436-56183686	B6>C3	251	6	0.740392	0.526357	212.5	215	1442205	Gm10440|330086
chr5:58497387-58498109	B6>C3	723	8	0.638368	0.376085	226.8	129.6	346128	4930459L07Rik|78163
chr5:59168354-59168667	B6>C3	314	5	0.906468	0.646302	201	186.6	324117	4930459L07Rik|78163
chr5:64213060-64213432	C3>B6	373	9	0.35953	0.581053	179.6	158.3	9326	0610040J01Rik|76261
chr5:64213925-64214332	B6>C3	408	7	0.52458	0.202623	220.9	217.9	10191	0610040J01Rik|76261
chr5:64373478-64373912	C3>B6	435	12	0.594122	0.813278	209.8	200.8	13342	Rell1|100532
chr5:64436916-64437019	B6>C3	104	5	0.345455	0.144124	154	90.2	704	5830416I19Rik|74757
chr5:64728139-64728526	C3>B6	388	6	0.193634	0.62234	188.5	125.3	106543	Tbc1d1|57915
chr5:65014457-65015529	C3>B6	1073	15	0.568798	0.771078	137.6	124.9	12519	Gm3716|100042198
chr5:65066384-65066722	B6>C3	339	7	0.926766	0.449126	220.4	139	64446	Gm3716|100042198
chr5:65129834-65130236	B6>C3	403	10	0.49689	0.270193	144.7	139.9	64526	Klf3|16599
chr5:65350113-65351388	B6>C3	1276	36	0.803239	0.472466	185.2	154.9	0	Tlr6|21899
chr5:65429493-65429900	C3>B6	408	10	0.495657	0.729254	184.2	119.3	67936	Mir574|100124451
chr5:65522155-65523198	C3>B6	1044	33	0.518708	0.737328	189.5	160.8	0	Klhl5|71778
chr5:65840309-65840985	C3>B6	677	11	0.420306	0.719974	166.5	139.3	13228	Ugdh|22235
chr5:65845749-65846256	C3>B6	508	10	0.457785	0.803977	182.4	105.6	18668	Ugdh|22235
chr5:66545014-66545173	B6>C3	160	13	0.891326	0.679402	77.2	46.3	1821	Rbm47|245945
chr5:66630255-66630564	B6>C3	310	6	0.540354	0.327511	169.3	152.7	20573	Nsun7|70918
chr5:66631150-66631894	B6>C3	745	10	0.57672	0.245114	151.2	122.8	19243	Nsun7|70918
chr5:66719632-66720499	C3>B6	868	20	0.622287	0.875038	207.3	164.8	8405	Apbb2|11787
chr5:67235669-67236213	C3>B6	545	10	0.680628	0.924606	229.2	145.9	98590	Limch1|77569
chr5:67855041-67855575	B6>C3	535	17	0.819026	0.556484	183.6	176	0	C330024D21Rik|320479
chr5:67915549-67916123	B6>C3	575	5	0.780711	0.309417	197	133.8	60412	C330024D21Rik|320479
chr5:67953629-67953801	C3>B6	173	8	0.572327	0.83	59.6	25	45321	Shisa3|330096
chr5:67972450-67972787	B6>C3	338	7	0.512125	0.295302	247.4	149	26335	Shisa3|330096
chr5:71153339-71153460	B6>C3	122	10	0.875	0.605263	5.6	3.8	80396	Gabrg1|14405
chr5:72832505-72832941	C3>B6	437	11	0.3587	0.62161	237.7	207.8	62506	Corin|53419
chr5:72956649-72957891	B6>C3	1243	26	0.677792	0.318053	179.8	135.9	5765	Nfxl1|100978
chr5:72972870-72973242	B6>C3	373	8	0.89103	0.587843	207.6	150.1	547	Zar1|317755
chr5:73184799-73185460	C3>B6	662	13	0.240835	0.589258	180.5	150.4	40783	Txk|22165
chr5:73218284-73218453	C3>B6	170	5	0.536394	0.863777	178.6	64.6	41234	Tec|21682
chr5:73539892-73540287	B6>C3	396	13	0.695735	0.352453	202	111.3	107570	Fryl|72313
chr5:73571252-73571582	C3>B6	331	8	0.553951	0.800592	147.1	126.6	76275	Fryl|72313
chr5:73619655-73619789	C3>B6	135	5	0.604013	0.923773	189.4	154.8	28068	Fryl|72313
chr5:73632484-73632953	B6>C3	470	12	0.775888	0.56455	166.6	157.5	14904	Fryl|72313
chr5:73730121-73730281	B6>C3	161	6	0.524184	0.199248	148.2	44.3	0	Ociad2|433904
chr5:73738067-73738439	C3>B6	373	6	0.657676	0.867234	241	195.8	7881	Ociad2|433904
chr5:73744789-73745041	B6>C3	253	6	0.761905	0.509091	182	137.5	14603	Ociad2|433904
chr5:74005430-74005620	C3>B6	191	5	0.659681	0.863874	200.4	38.2	18040	Lrrc66|231296
chr5:74029184-74029864	C3>B6	681	13	0.450355	0.658719	173.5	112.9	5524	Lrrc66|231296
chr5:74039691-74041723	C3>B6	2033	17	0.286108	0.511587	192.2	134.5	721	Sgcb|24051
chr5:74095096-74095714	C3>B6	619	20	0.417638	0.688889	167.2	76.5	52477	Spata18|73472
chr5:74112811-74113815	B6>C3	1005	24	0.679707	0.296943	199.2	171.8	70192	Spata18|73472
chr5:74120171-74120393	C3>B6	223	5	0.708223	0.92126	150.8	50.8	77552	Spata18|73472
chr5:74148377-74148681	B6>C3	305	7	0.718978	0.488294	195.7	85.4	105758	Spata18|73472
chr5:74214568-74215010	B6>C3	443	6	0.725704	0.283401	183.5	123.5	171949	Spata18|73472
chr5:74215522-74215991	B6>C3	470	7	0.712143	0.194952	200	164.1	172903	Spata18|73472
chr5:74225681-74226279	B6>C3	599	8	0.909847	0.491228	180.2	149.6	183062	Spata18|73472
chr5:74245089-74245546	C3>B6	458	10	0.165138	0.495541	196.2	78.5	202470	Spata18|73472
chr5:74426111-74426672	C3>B6	562	6	0.439683	0.820513	210	39	37764	Usp46|69727
chr5:74444561-74444855	C3>B6	295	5	0.352525	0.77261	198	77.4	19581	Usp46|69727
chr5:74457410-74458570	B6>C3	1161	25	0.755545	0.297865	169.5	119.9	5866	Usp46|69727
chr5:74466876-74467618	C3>B6	743	7	0.431518	0.66782	173.1	123.9	2440	Usp46|69727
chr5:74521901-74523564	B6>C3	1664	46	0.663626	0.306399	150.1	86.6	32346	Snora26|100313943
chr5:74539697-74540010	B6>C3	314	5	0.731947	0.432735	182.8	89.2	50142	Snora26|100313943
chr5:74568227-74568663	B6>C3	437	14	0.793223	0.591342	185.5	165	22688	Rasl11b|68939
chr5:74586017-74586401	C3>B6	385	9	0.350634	0.666144	192.7	70.9	4950	Rasl11b|68939
chr5:74620523-74620728	C3>B6	206	5	0.554856	0.770042	222.4	94.8	29172	Rasl11b|68939
chr5:74637487-74637777	C3>B6	291	5	0.477358	0.797153	212	168.6	46136	Rasl11b|68939
chr5:74712869-74714066	B6>C3	1198	13	0.832708	0.52837	184.4	169.5	121518	Rasl11b|68939
chr5:75135295-75135622	B6>C3	328	7	0.726935	0.4848	192	89.3	36367	Lnx1|16924
chr5:75481827-75482895	C3>B6	1069	11	0.351311	0.625494	121.4	92	10201	Gsx2|14843
chr5:77265660-77266297	B6>C3	638	13	0.706188	0.213452	147.9	112.1	3327	C530008M17Rik|320827
chr5:77360575-77360646	C3>B6	72	11	0	0.909091	1.3	1	19790	Paics|67054
chr5:77370611-77370889	C3>B6	279	6	0.54531	0.759358	104.8	93.5	9547	Paics|67054
chr5:77430339-77432635	B6>C3	2297	52	0.854493	0.558894	158.6	153	445	Arl9|384185
chr5:77583243-77583651	B6>C3	409	6	0.669084	0.377254	183.8	120.2	39095	Hopx|74318
chr5:77584166-77584516	B6>C3	351	6	0.486854	0.196388	183.8	147.7	40018	Hopx|74318
chr5:77586069-77586159	B6>C3	91	5	0.815511	0.601732	170.2	92.4	41921	Hopx|74318
chr5:84676306-84676516	C3>B6	211	12	0.633249	0.85503	65.7	56.3	169891	Epha5|13839
chr5:84726651-84726720	B6>C3	70	5	0.727273	0.469072	39.6	38.8	119687	Epha5|13839
chr5:86502510-86502877	B6>C3	368	9	0.779964	0.557064	248.4	221	1739	Stap1|56792
chr5:86619427-86619796	C3>B6	370	8	0.664967	0.916905	171.6	43.6	7130	Gnrhr|14715
chr5:89428940-89429538	B6>C3	599	7	0.821155	0.601284	205.3	200.3	112655	Slc4a4|54403
chr5:89444799-89445101	B6>C3	303	7	0.857352	0.53616	195.3	171.9	128514	Slc4a4|54403
chr5:89875915-89876802	C3>B6	888	6	0.236038	0.585641	158.2	162.5	10121	Gc|14473
chr5:89954828-89955649	C3>B6	822	11	0.177186	0.378735	194.5	103.5	805	Npffr2|104443
chr5:90923597-90923931	B6>C3	335	9	0.747111	0.500503	163.4	110.6	3857	Afp|11576
chr5:91016846-91017599	B6>C3	754	9	0.884805	0.669776	202.6	119.1	26611	5830473C10Rik|622307
chr5:91189498-91189730	C3>B6	233	5	0.203046	0.50641	157.6	62.4	1174	Cxcl5|20311
chr5:92297343-92297539	B6>C3	197	9	0.854759	0.542044	179.8	85.9	94043	Rchy1|68098
chr5:92525666-92525964	C3>B6	299	7	0.504788	0.753521	104.4	60.9	12896	G3bp2|23881
chr5:92541274-92541420	C3>B6	147	5	0.408357	0.614458	210.6	116.2	25544	Uso1|56041
chr5:92792821-92793023	C3>B6	203	6	0.504098	0.735484	122	51.7	499	Cxcl11|56066
chr5:92821158-92822448	C3>B6	1291	62	0.425646	0.639697	182.8	146.9	3998	Art3|109979
chr5:93237778-93238623	C3>B6	846	33	0.431038	0.632045	159.7	102.7	0	Shroom3|27428
chr5:93296579-93297072	C3>B6	494	8	0.30146	0.610942	171.2	82.2	29947	Shroom3|27428
chr5:93354541-93355136	C3>B6	596	7	0.456562	0.811486	154.6	114.4	27522	Shroom3|27428
chr5:93418059-93418223	B6>C3	165	7	0.640509	0.434298	134.7	64.1	55825	Sowahb|78088
chr5:93437418-93438275	C3>B6	858	16	0.323464	0.555233	223.8	86	35773	Sowahb|78088
chr5:93460724-93461134	C3>B6	411	5	0.262469	0.732816	244.6	180.4	12914	Sowahb|78088
chr5:93461321-93462073	C3>B6	753	7	0.533141	0.84471	198.3	167.4	11975	Sowahb|78088
chr5:93527132-93527533	B6>C3	402	9	0.713259	0.377061	170.1	155	4690	Sept11|52398
chr5:93578947-93579763	C3>B6	817	10	0.368203	0.616627	217	167.2	55758	Ccni|12453
chr5:93694743-93695525	C3>B6	783	13	0.448816	0.710597	181.8	143	1074	Ccng2|12452
chr5:93738085-93738889	C3>B6	805	5	0.521181	0.847458	155.8	35.4	41486	Ccng2|12452
chr5:96402785-96403638	C3>B6	854	48	0.507362	0.737583	123.1	125.8	16827	Cxcl13|55985
chr5:96801703-96802173	C3>B6	471	10	0.632766	0.851163	199.6	86	801	Fras1|231470
chr5:97397829-97397981	C3>B6	153	6	0.160572	0.365735	209.7	137.2	28727	Bmp2k|140780
chr5:98632453-98633032	B6>C3	580	8	0.83288	0.527202	184	193	22565	Prdm8|77630
chr5:98641487-98642275	B6>C3	789	10	0.823779	0.473483	188.4	182.9	31599	Prdm8|77630
chr5:99618017-99618647	B6>C3	631	16	0.730598	0.510884	196.5	183.8	63299	Rasgef1b|320292
chr5:99701220-99701406	B6>C3	187	5	0.818868	0.58061	212	183.6	19274	Rasgef1b|320292
chr5:100127954-100128195	C3>B6	242	5	0.675229	0.877841	109	70.4	29884	A930011G23Rik|319818
chr5:100335011-100335876	C3>B6	866	57	0.198445	0.500069	130.8	126.5	72081	Hnrnpd|11991
chr5:100477785-100478076	C3>B6	292	5	0.442604	0.739414	169	61.4	8772	Enoph1|67870
chr5:100483215-100483487	C3>B6	273	7	0.600188	0.928425	151.9	69.9	14202	Enoph1|67870
chr5:100549451-100550409	C3>B6	959	26	0.255039	0.554857	198.5	152.8	38418	Tmem150c|231503
chr5:100569664-100570049	B6>C3	386	9	0.868235	0.604758	236.1	121.4	18778	Tmem150c|231503
chr5:100985698-100986282	C3>B6	585	15	0.309274	0.721178	152.4	131.3	14942	Plac8|231507
chr5:100986399-100987020	C3>B6	622	16	0.638327	0.899852	185.2	126.7	14204	Plac8|231507
chr5:101072204-101072844	C3>B6	641	12	0.334583	0.626058	200	49.2	30431	Coq2|71883
chr5:101276850-101277360	B6>C3	511	12	0.860171	0.574556	224.1	140.8	1602	Agpat9|231510
chr5:101325525-101326249	B6>C3	725	16	0.596894	0.348571	177.1	98.4	50277	Agpat9|231510
chr5:104190752-104191072	C3>B6	321	9	0.385373	0.750139	214.2	200.1	7160	Aff1|17355
chr5:104334434-104334829	B6>C3	396	5	0.792383	0.408759	162.8	109.6	5419	Klhl8|246293
chr5:104408262-104408876	B6>C3	615	7	0.916499	0.679028	142	111.7	1855	Hsd17b13|243168
chr5:104766433-104766664	C3>B6	232	5	0.489407	0.752926	188.8	153.8	12085	Mepe|94111
chr5:104816011-104816499	B6>C3	489	6	0.664165	0.328984	177.7	178.8	47631	Spp1|20750
chr5:104861824-104862385	B6>C3	562	15	0.39519	0.174115	185.7	71.6	1745	Spp1|20750
chr5:104863279-104863665	C3>B6	387	7	0.436652	0.675845	189.4	114.1	465	Spp1|20750
chr5:104864185-104864369	C3>B6	185	5	0.431397	0.713249	161.8	110.2	55	Spp1|20750
chr5:104865081-104865758	C3>B6	678	11	0.348256	0.758454	174.6	112.9	0	Spp1|20750
chr5:104882684-104883058	C3>B6	375	7	0.531569	0.761228	237.6	190.9	5418	Pkd2|18764
chr5:104899754-104900636	C3>B6	883	6	0.562167	0.86478	187.7	106	11278	Pkd2|18764
chr5:104909404-104909934	C3>B6	531	8	0.698487	0.954967	214.8	94.4	20928	Pkd2|18764
chr5:104999688-105001313	C3>B6	1626	22	0.114546	0.55867	189.7	69.7	44934	D930016D06Rik|100662
chr5:105231043-105231820	C3>B6	778	6	0.692743	0.963333	176.8	50	57267	Zfp951|626391
chr5:106171334-106172510	C3>B6	1177	18	0.350433	0.826151	160.3	113.4	41505	Lrrc8d|231549
chr5:106174322-106174672	C3>B6	351	12	0.605611	0.816167	157.4	63.9	44493	Lrrc8d|231549
chr5:106205724-106206070	C3>B6	347	7	0.410156	0.627886	182.9	160.9	75895	Lrrc8d|231549
chr5:106212378-106212957	B6>C3	580	11	0.97422	0.539452	67	56.5	82549	Lrrc8d|231549
chr5:106244744-106245474	B6>C3	731	16	0.781841	0.279083	148.7	106.4	60113	Zfp326|54367
chr5:106247300-106248263	B6>C3	964	15	0.857548	0.634708	188.1	139.1	57324	Zfp326|54367
chr5:106257805-106258240	B6>C3	436	9	0.644382	0.316492	197.8	191.3	47347	Zfp326|54367
chr5:106259535-106259972	C3>B6	438	17	0.590713	0.902573	217.9	107.5	45615	Zfp326|54367
chr5:106263127-106263512	C3>B6	386	9	0.518121	0.866972	82.8	72.7	42075	Zfp326|54367
chr5:106785093-106785601	B6>C3	509	7	0.816814	0.586601	161.4	174.9	101584	Barhl2|104382
chr5:107155340-107155520	B6>C3	181	13	0.917496	0.506048	131.5	38.2	29491	Zfp644|52397
chr5:107185579-107187532	C3>B6	1954	52	0.17189	0.511455	163.2	124.2	59730	Zfp644|52397
chr5:107220241-107221227	C3>B6	987	18	0.318153	0.803119	176.9	85.5	94392	Zfp644|52397
chr5:107230452-107231446	C3>B6	995	20	0.199815	0.506858	162.4	156.8	104603	Zfp644|52397
chr5:107658132-107658603	C3>B6	472	8	0.518088	0.853783	193.5	196.6	60011	Tgfbr3|21814
chr5:107703965-107704241	B6>C3	277	8	0.907137	0.619433	145.4	61.8	14373	Tgfbr3|21814
chr5:107733343-107733514	B6>C3	172	5	0.758811	0.401786	181.6	44.8	14729	Tgfbr3|21814
chr5:108433897-108434091	C3>B6	195	5	0.623457	0.853862	97.2	95.8	17801	Fam69a|67266
chr5:108714507-108714815	C3>B6	309	9	0.448679	0.778049	180.8	91.1	16591	Dr1|13486
chr5:109002039-109002432	B6>C3	394	6	0.879738	0.482703	228.7	207.2	22993	Cplx1|12889
chr5:109678700-109679036	B6>C3	337	8	0.80257	0.57329	107	38.4	25059	Vmn2r14|231591
chr5:110329105-110329561	B6>C3	457	6	0.931684	0.709229	141.5	131.8	33021	Gm15446|100642166
chr5:110452077-110452916	C3>B6	840	17	0.576697	0.796494	210.5	154.4	26531	Zfp932|69504
chr5:110816509-110816781	C3>B6	273	6	0.519584	0.817919	208.5	115.3	363	Fbrsl1|381668
chr5:110850464-110850889	B6>C3	426	7	0.803865	0.510885	199.6	98.4	26633	Fbrsl1|381668
chr5:111228775-111229321	B6>C3	547	10	0.646144	0.270492	154.3	73.2	9779	Ulk1|22241
chr5:111503292-111503621	C3>B6	330	8	0.522433	0.768566	125.4	72.4	70129	Mir701|735278
chr5:111542688-111542942	B6>C3	255	6	0.363036	0.117103	202	216.3	109525	Mir701|735278
chr5:111608724-111609481	C3>B6	758	18	0.29354	0.544718	186.6	198.8	150236	Pitpnb|56305
chr5:111683780-111684034	B6>C3	255	6	0.791801	0.56705	207.3	174	75683	Pitpnb|56305
chr5:111699926-111700058	C3>B6	133	5	0.23518	0.592899	205.8	169	59659	Pitpnb|56305
chr5:111870260-111870462	C3>B6	203	7	0.594527	0.837209	114.9	67.6	23074	Mn1|433938
chr5:111899941-111900639	C3>B6	699	9	0.379567	0.895197	149	76.3	52755	Mn1|433938
chr5:112721097-112722083	B6>C3	987	27	0.712678	0.430627	161.3	144.1	15370	Tpst2|22022
chr5:112811386-112811976	B6>C3	591	13	0.591538	0.299699	94.5	51.1	9257	Asphd2|72898
chr5:112987609-112988036	B6>C3	428	9	0.747868	0.534074	182.4	150	18182	Sez6l|56747
chr5:113056803-113057609	C3>B6	807	19	0.240722	0.548209	160.3	95.5	37787	1700034G24Rik|67325
chr5:113147872-113148146	B6>C3	275	8	0.611285	0.354504	199.4	192.9	74166	1700095B10Rik|67360
chr5:113315637-113316439	C3>B6	803	17	0.564353	0.824394	162.7	160.1	8943	Myo18b|74376
chr5:113442197-113442724	C3>B6	528	11	0.527555	0.802978	158.4	79.4	1834	Adrbk2|320129
chr5:113890557-113891443	C3>B6	887	32	0.288208	0.524306	168.3	99	28024	Wscd2|320916
chr5:114000139-114001416	B6>C3	1278	39	0.347191	0.13362	161.6	101.5	80672	Wscd2|320916
chr5:114085928-114086203	B6>C3	276	8	0.626856	0.264856	185.2	73.6	14196	Cmklr1|14747
chr5:114278368-114278748	C3>B6	381	7	0.273517	0.550861	98.7	91.3	1762	Selplg|20345
chr5:114282703-114283271	C3>B6	569	8	0.508165	0.769799	191.4	186.2	2193	Selplg|20345
chr5:114337486-114337953	C3>B6	468	8	0.435252	0.650047	173.8	132.9	20762	Coro1c|23790
chr5:114379807-114380402	B6>C3	596	11	0.448534	0.19641	145.7	86.1	21092	Coro1c|23790
chr5:114425608-114426244	C3>B6	637	10	0.173287	0.378816	201.4	160.5	17522	Ssh1|231637
chr5:114432084-114432400	B6>C3	317	6	0.802013	0.594595	149	129.5	11366	Ssh1|231637
chr5:114438910-114440400	B6>C3	1491	35	0.459979	0.226021	162.1	146.3	3366	Ssh1|231637
chr5:114474813-114475386	C3>B6	574	11	0.3	0.746377	100.9	25.1	19996	Dao|13142
chr5:114603463-114603847	C3>B6	385	14	0.334891	0.550373	137.6	114.9	11680	Acacb|100705
chr5:114624262-114624379	C3>B6	118	5	0.211454	0.451883	45.4	47.8	8735	Acacb|100705
chr5:114870676-114871248	C3>B6	573	18	0.577688	0.791784	164.8	158.2	16199	Mir7027|102465621
chr5:115044709-115045254	B6>C3	546	18	0.722581	0.43457	163.6	113.8	26449	Fam222a|433940
chr5:115335867-115336796	C3>B6	930	8	0.378844	0.635664	203.2	194.9	10147	Oasl2|23962
chr5:115723045-115723712	C3>B6	668	14	0.374205	0.816193	157.3	97.9	141	Rnf10|50849
chr5:115924117-115924896	B6>C3	780	27	0.768993	0.565954	192.1	174.9	7842	Pla2g1b|18778
chr5:116453041-116453513	B6>C3	473	8	0.600746	0.376779	167.5	166.9	20924	Prkab1|19079
chr5:116643997-116644782	C3>B6	786	27	0.341862	0.620089	156.3	157.4	94212	Ccdc60|269693
chr5:116800741-116801297	C3>B6	557	20	0.523901	0.761663	103.5	98.6	38372	B230112J18Rik|77846
chr5:118417627-118418082	C3>B6	456	6	0.288229	0.531818	151.5	73.3	8697	Fbxo21|231670
chr5:118430526-118430932	C3>B6	407	6	0.399297	0.607073	142.3	84.8	3747	Fbxo21|231670
chr5:119041648-119042300	C3>B6	653	12	0.44557	0.727519	197.5	184.4	30920	Med13l|76199
chr5:119046222-119046885	B6>C3	664	10	0.606915	0.284535	188	133.2	35494	Med13l|76199
chr5:119069863-119070326	B6>C3	464	8	0.839399	0.442323	158	157.1	59135	Med13l|76199
chr5:119072554-119072894	B6>C3	341	6	0.778605	0.418406	179.2	175.7	61826	Med13l|76199
chr5:119583461-119583857	C3>B6	397	14	0.540061	0.808669	164.9	163.1	25216	1700081H04Rik|73477
chr5:119606773-119607065	B6>C3	293	8	0.505974	0.176067	209.2	164	42962	Gm7538|665194
chr5:119623375-119623698	C3>B6	324	8	0.485636	0.803922	182.8	44.6	26329	Gm7538|665194
chr5:120425615-120425843	B6>C3	229	7	0.930939	0.526316	155.1	46.1	140679	Rbm19|74111
chr5:121440517-121440752	B6>C3	236	7	0.739339	0.436293	237.9	185	17741	Rph3a|19894
chr5:123689469-123690072	B6>C3	604	15	0.929862	0.508156	154.9	134.9	11270	Psmd9|67151
chr5:123951556-123951686	B6>C3	131	6	0.56567	0.362519	128.2	108.5	8783	B3gnt4|231727
chr5:124294476-124294865	B6>C3	390	14	0.695323	0.4258	216.9	147.3	20660	Hcar2|80885
chr5:124308584-124308881	C3>B6	298	6	0.346124	0.611784	217.2	206.5	6644	Hcar2|80885
chr5:124648294-124648802	C3>B6	509	11	0.5	0.727456	191.5	135.1	11103	Pitpnm2|19679
chr5:124693488-124693789	B6>C3	302	6	0.768836	0.380995	194.7	184.2	5980	Pitpnm2|19679
chr5:124903038-124903511	B6>C3	474	16	0.736607	0.53015	140	129.6	6325	Setd8|67956
chr5:125289656-125290625	B6>C3	970	9	0.787986	0.239362	188.7	146.2	51966	Ccdc92|215707
chr5:125393594-125393885	B6>C3	292	8	0.664058	0.46084	207.6	110.1	50519	Zfp664|269704
chr5:125459833-125460064	B6>C3	232	5	0.761375	0.462527	197.8	186.8	23781	Fam101a|73121
chr5:125483189-125483481	C3>B6	293	6	0.334537	0.560137	138.5	97	364	Fam101a|73121
chr5:125614796-125615663	C3>B6	868	17	0.486125	0.742138	118.7	102.9	43921	Ncor2|20602
chr5:125617981-125618670	B6>C3	690	19	0.71732	0.44911	175.9	156.7	40914	Ncor2|20602
chr5:125669418-125669769	C3>B6	352	6	0.380637	0.584348	125.7	95.8	9834	Ncor2|20602
chr5:126030165-126030631	C3>B6	467	11	0.387734	0.674099	179.4	159	17377	Tmem132b|208151
chr5:126069279-126069534	C3>B6	256	7	0.127723	0.449315	144.3	52.1	56491	Tmem132b|208151
chr5:126613596-126614030	B6>C3	435	5	0.582814	0.253713	160.6	161.6	600808	Tmem132b|208151
chr5:127708816-127709192	C3>B6	377	11	0.287836	0.547368	159.2	60.5	13004	Tmem132c|208213
chr5:128354704-128355177	B6>C3	474	9	0.816977	0.575283	226.4	205.9	242072	Glt1d1|319804
chr5:128970006-128970661	C3>B6	656	13	0.28712	0.6344	179.8	96.2	31069	Tmem132d|243274
chr5:129033234-129033360	B6>C3	127	7	0.310954	0.106061	40.4	37.7	73202	5930412G12Rik|319616
chr5:131194241-131194645	B6>C3	405	10	0.54559	0.323292	200.7	185.9	269579	Caln1|140904
chr5:132867435-132868236	B6>C3	802	16	0.726209	0.208776	197.7	176.6	149977	Auts2|319974
chr5:132982727-132983256	B6>C3	530	7	0.835058	0.604046	220.9	197.7	34957	Auts2|319974
chr5:132986089-132986381	B6>C3	293	5	0.79634	0.494155	251.4	188.2	31832	Auts2|319974
chr5:136433878-136434121	B6>C3	244	5	0.393651	0.184751	126	68.2	16225	Ssc4d|109267
chr5:136488496-136488652	B6>C3	157	6	0.933898	0.7098	196.7	175.2	17826	Dtx2|74198
chr5:137350094-137350622	B6>C3	529	10	0.506709	0.233221	156.5	59.6	8355	Col26a1|140709
chr5:137355998-137356284	B6>C3	287	8	0.607949	0.389769	138.4	102.6	2693	Col26a1|140709
chr5:137364901-137365232	B6>C3	332	10	0.703678	0.465147	146.8	74.6	5924	Col26a1|140709
chr5:137396396-137396938	C3>B6	543	12	0.337046	0.784641	172.1	49.9	1380	4933404O12Rik|66752
chr5:137398559-137400017	C3>B6	1459	20	0.697937	0.932773	150.3	71.4	3543	4933404O12Rik|66752
chr5:137578341-137578780	B6>C3	440	8	0.789161	0.554124	168.4	48.5	13297	Trim56|384309
chr5:137598994-137599343	C3>B6	350	13	0.457095	0.804613	137.2	56.7	6917	Trim56|384309
chr5:137606498-137606762	C3>B6	265	5	0.378924	0.669014	178.4	85.2	14421	Trim56|384309
chr5:138529184-138529464	B6>C3	281	6	0.703843	0.443529	177.8	141.7	2872	Zkscan1|74570
chr5:138890059-138890483	B6>C3	425	7	0.911679	0.569665	195.7	162	7355	Zfp157|72154
chr5:138891308-138891695	B6>C3	388	6	0.869018	0.645161	198.5	201.5	8604	Zfp157|72154
chr5:138899848-138900156	B6>C3	309	5	0.974501	0.631849	180.4	116.8	17144	Zfp157|72154
chr5:138904871-138905225	C3>B6	355	9	0.516667	0.862917	166.7	63.2	22167	Zfp157|72154
chr5:139179799-139180469	B6>C3	671	26	0.777094	0.545572	156.2	148.5	50566	Fam20c|80752
chr5:140420321-140420946	B6>C3	626	13	0.733099	0.490887	109.2	63.3	36424	Elfn1|243312
chr5:140421451-140422517	C3>B6	1067	16	0.365599	0.752683	167.9	133.9	37554	Elfn1|243312
chr5:140438015-140438265	B6>C3	251	5	0.751825	0.152174	109.6	36.8	54118	Elfn1|243312
chr5:142247396-142247641	B6>C3	246	5	0.901222	0.623064	196.4	116.2	529908	Sdk1|330222
chr5:142346959-142347555	B6>C3	597	9	0.525902	0.276831	169.4	130.4	529896	Foxk1|17425
chr5:142411116-142411771	C3>B6	656	7	0.665821	0.869347	225.3	170.6	465680	Foxk1|17425
chr5:142451006-142451331	B6>C3	326	23	0.843899	0.633663	109.7	48.3	426120	Foxk1|17425
chr5:144253520-144254045	C3>B6	526	16	0.48059	0.837037	114.3	75.9	28159	Daglb|231871
chr5:144580759-144581056	B6>C3	298	16	0.499141	0.241812	181.9	89.7	2098	Eif2ak1|15467
chr5:144653745-144654186	C3>B6	442	6	0.591195	0.806769	159	152.7	1750	Ankrd61|66729
chr5:144830735-144830865	C3>B6	131	5	0.616628	0.854875	173.2	88.2	19257	Ocm|18261
chr5:145046803-145046944	C3>B6	142	8	0.590164	0.804721	38.1	58.2	8873	Gm15708|100504231
chr5:145131647-145131860	B6>C3	214	7	0.252546	0.05036	70.1	39.7	12253	Dmr|100579137
chr5:145156314-145156989	B6>C3	676	21	0.771555	0.453019	182.8	161.7	36920	Dmr|100579137
chr5:145224885-145224975	B6>C3	91	6	0.625998	0.357639	146.2	48	81781	Nptx2|53324
chr5:145984288-145984633	C3>B6	346	12	0.380483	0.619211	186.2	145.8	7951	Zfp655|72611
chr5:146176172-146176824	B6>C3	653	13	0.788469	0.482759	197.5	207.5	53768	Cyp3a16|13114
chr5:146930061-146930208	B6>C3	148	5	0.789916	0.315436	47.6	29.8	39227	Cyp3a59|100041449
chr5:146976117-146976610	B6>C3	494	6	0.837875	0.481633	122.3	122.5	20270	1700001J03Rik|69282
chr5:147353199-147353647	B6>C3	449	8	0.871622	0.629991	129.5	140.9	3975	Gm3409|100041566
chr5:147410267-147410598	B6>C3	332	12	0.759859	0.483686	236.7	145.6	13452	Gpr12|14738
chr5:147448362-147448828	C3>B6	467	7	0.677715	0.884886	202.6	182.4	51547	Gpr12|14738
chr5:147566879-147567338	B6>C3	460	11	0.942436	0.701839	135.8	93.9	39194	Usp12|22217
chr5:147640925-147641603	C3>B6	679	12	0.531356	0.844617	221.9	75.1	2863	Rpl21|19933
[truncated: 4,420 more rows]

## Sheet: B6-vs-C3 DMRs, Metilene
#B6-vs-C3 DMRs by Metilene
#Group 1 = B6 (parents), 6 animals
#Group 2 = C3 (parents), 6 animals
#DMR coordinates (mm9)	DMR type	length (bp)	validated CpG sites	weighted methylation, B6	weighted methylation, C3	mean CpG depth, B6	mean CpG depth, C3	distance to nearest TSS (bp)	gene(s) of nearest TSS
chr1:4679223-4679711	B6>C3	489	22	0.489843	0.098398	176.8	39.7	96096	Mrpl15|27395
chr1:5036560-5037134	B6>C3	575	19	0.754355	0.423757	120.8	95.3	23232	Rgs20|58175
chr1:8400510-8401221	C3>B6	712	32	0.379718	0.942014	177.2	175.7	888737	Sntg1|71096
chr1:8705855-8706237	C3>B6	383	5	0.660978	0.914286	175.8	210	583721	Sntg1|71096
chr1:8926309-8926816	C3>B6	508	13	0.526103	0.898165	170.9	129.9	363142	Sntg1|71096
chr1:8926885-8927707	C3>B6	823	19	0.711208	0.940322	180.8	101.4	362251	Sntg1|71096
chr1:8929083-8929277	C3>B6	195	11	0.320352	0.815661	72.4	55.7	360681	Sntg1|71096
chr1:9267898-9268313	B6>C3	416	5	0.712575	0	133.6	32.6	21645	Sntg1|71096
chr1:9898624-9899009	C3>B6	386	21	0.354953	0.581818	161.5	131	0	Mcmdc2|240697
chr1:11154764-11154774	B6>C3	11	5	0.982726	0.588921	104.2	68.6	99270	Prex2|109294
chr1:13226057-13226663	C3>B6	607	9	0.381648	0.866667	213.1	131.7	108813	Prdm14|383491
chr1:13232440-13232858	C3>B6	419	10	0.172658	0.658294	169.7	171.2	115196	Prdm14|383491
chr1:13631272-13631442	B6>C3	171	10	0.792222	0.53436	180	181.9	19148	Lactb2|212442
chr1:16284426-16285096	C3>B6	671	16	0.505013	0.7239	187	171.8	188463	Rdh10|98711
chr1:20929896-20930762	C3>B6	867	15	0.390856	0.925333	148.7	50	10945	Efhc1|71877
chr1:21070123-21070496	B6>C3	374	14	0.732299	0.372751	179.6	83.4	817	Tram2|170829
chr1:21092885-21093170	B6>C3	286	7	0.486556	0.132806	223.1	180.7	23579	Tram2|170829
chr1:23954206-23954352	C3>B6	147	8	0.256138	0.630525	224	181	24986	Smap1|98366
chr1:24460514-24460536	B6>C3	23	5	0.716931	0.051195	75.6	58.6	133740	Col19a1|12823
chr1:25121208-25121412	C3>B6	205	7	0.414568	0.756065	209.9	212	213387	Gm20172|100504323
chr1:27321562-27321588	B6>C3	27	5	0.804688	0.030769	76.8	39	577257	4931408C20Rik|210940
chr1:30858529-30858738	B6>C3	210	5	0.959732	0.252366	238.4	126.8	61363	Phf3|213109
chr1:34186693-34186795	C3>B6	103	5	0.537288	0.879573	236	131.2	12489	Mir6896|102466987
chr1:34723211-34723788	B6>C3	578	16	0.854369	0.483396	180.2	148.7	30156	AA619741|241051
chr1:35497775-35498280	B6>C3	506	7	0.572459	0.203338	217.9	188.3	590971	Plekhb2|226971
chr1:35926436-35927011	B6>C3	576	13	0.673697	0.306001	193.3	129.5	198234	Hs6st1|50785
chr1:36095470-36095863	B6>C3	394	14	0.831067	0.545899	136.6	131.5	29382	Hs6st1|50785
chr1:36864692-36865260	C3>B6	569	11	0.376297	0.740094	166.5	135.4	28863	Zap70|22637
chr1:37371363-37371581	C3>B6	219	5	0.319095	0.747586	159.2	145	14680	Inpp4a|269180
chr1:37376317-37376345	B6>C3	29	5	0.531532	0.122093	177.6	68.8	19634	Inpp4a|269180
chr1:37726375-37726385	B6>C3	11	5	0.966387	0.560345	71.4	23.2	50271	2010300C02Rik|72097
chr1:38232992-38233277	C3>B6	286	7	0.164987	0.801439	226.9	99.3	46485	Rev1|56210
chr1:38267027-38267699	C3>B6	673	33	0.418161	0.718572	133.5	133.3	80520	Rev1|56210
chr1:38987736-38987800	C3>B6	65	5	0.460302	0.803125	211.6	192	8194	Nms|433292
chr1:39663276-39663801	C3>B6	526	12	0.525066	0.833267	221.1	208.4	29084	Rnf149|67702
chr1:39664914-39666279	B6>C3	1366	28	0.512206	0.118182	159.5	86.4	30722	Rnf149|67702
chr1:42847881-42848098	C3>B6	218	7	0.552558	0.85651	153.6	161.3	40324	Dalir|104940697
chr1:44138475-44138493	B6>C3	19	5	0.977573	0.454936	151.6	46.6	20740	Tex30|75623
chr1:45559793-45560562	B6>C3	770	15	0.385477	0.073791	196.5	183.4	0	Col5a2|12832
chr1:53724902-53725653	B6>C3	752	9	0.56257	0.277108	197.1	193.7	37975	Dnah7a|627872
chr1:53982162-53982716	C3>B6	555	16	0.472523	0.796082	155.8	140.4	75894	Mir7681|102465783
chr1:54256475-54256667	B6>C3	193	10	0.87037	0.211438	118.8	115.4	4597	Hecw2|329152
chr1:59445094-59445766	B6>C3	673	10	0.614075	0.337407	176.2	188.2	93225	Fzd7|14369
chr1:64782483-64782544	B6>C3	62	7	0.782609	0.429326	121.6	108.1	1780	Fzd5|14367
chr1:65151377-65151827	B6>C3	451	7	0.860395	0.21202	188.3	85.6	1440	Cryga|12964
chr1:67089364-67089622	C3>B6	259	5	0.097458	0.590269	236	156.2	3918	Lancl1|14768
chr1:68221902-68222032	B6>C3	131	5	0.923599	0.457516	117.8	30.6	932601	Erbb4|13869
chr1:74245769-74245895	C3>B6	127	5	0.246063	0.961404	203.2	114	4564	Cxcr1|227288
chr1:74415056-74415248	C3>B6	193	12	0.305239	0.632308	109.8	54.2	6374	Catip|241112
chr1:75014704-75015036	C3>B6	333	5	0.279581	0.758321	191	138.2	16458	Ihh|16147
chr1:75205597-75206408	C3>B6	812	37	0.386751	0.638912	174.2	160	945	Glb1l|74577
chr1:77144137-77144479	C3>B6	343	10	0.369308	0.811289	160.3	118.7	348864	Mir6352|102465180
chr1:77518143-77518578	C3>B6	436	14	0.41614	0.71975	101.8	102.7	6480	Epha4|13838
chr1:79446756-79447334	C3>B6	579	22	0.455932	0.727225	175.9	171.6	10091	Scg2|20254
chr1:79631253-79631281	B6>C3	29	5	0.905908	0.470588	91.4	68	37266	Ap1s3|252903
chr1:81574106-81574462	B6>C3	357	10	0.720165	0.266935	145.8	124	500214	Nyap2|241134
chr1:82283529-82283937	B6>C3	409	12	0.387223	0.143243	127.8	123.3	4077	Irs1|16367
chr1:84705926-84707144	C3>B6	1219	34	0.236612	0.537752	171.9	169.1	13130	Dner|227325
chr1:89371906-89372366	B6>C3	461	37	0.632241	0.333426	109.6	96.9	5067	3110079O15Rik|73234
chr1:89406711-89406904	C3>B6	194	22	0.294208	0.553892	58.9	60.7	33	Ngef|53972
chr1:90225000-90225232	C3>B6	233	15	0.629501	0.912704	96.3	93.9	21713	Trpm8|171382
chr1:92347786-92347889	C3>B6	104	5	0.359551	0.72482	213.6	222.4	152111	Cops8|108679
chr1:92903467-92903518	C3>B6	52	5	0.435354	0.734899	198	178.8	8163	Lrrfip1|16978
chr1:92999992-93000521	C3>B6	530	14	0.400899	0.686992	190.6	158.1	41159	Rbm44|329207
chr1:93041391-93041884	C3>B6	494	22	0.620336	0.909016	146.2	55	0	Rbm44|329207
chr1:93205934-93206602	C3>B6	669	14	0.466907	0.870436	178.1	160.4	11019	Scly|50880
chr1:93266725-93266899	C3>B6	175	14	0.559222	0.818692	121.2	114.6	3718	Fam132b|227358
chr1:93302572-93302735	B6>C3	164	16	0.522505	0.221552	127.8	72.5	0	1700020N18Rik|67086
chr1:93340079-93340372	B6>C3	294	8	0.702153	0.387717	209	201.5	15533	Per2|18627
chr1:95297861-95298641	C3>B6	781	39	0.192452	0.47635	109.4	91.6	27388	Ano7|404545
chr1:95589344-95589441	C3>B6	98	7	0.296537	0.881939	198	182.7	7192	Bok|51800
chr1:102127912-102128098	C3>B6	187	9	0.336601	0.675676	34	41.1	458570	Cntnap5b|241175
chr1:106890345-106891033	C3>B6	689	54	0.161173	0.433746	142.1	139.1	224949	Cdh20|23836
chr1:107197948-107198462	B6>C3	515	5	0.783915	0.280423	206.4	189	54825	Rnf152|320311
chr1:107635094-107635211	C3>B6	118	6	0.227586	0.939643	241.7	121.5	42089	Tnfrsf11a|21934
chr1:111028893-111029287	B6>C3	395	23	0.920712	0.500935	53.7	23.3	850190	Cdh7|241201
chr1:112068051-112068859	B6>C3	809	24	0.800152	0.594573	219.8	153.5	187751	Cdh7|241201
chr1:116366614-116366648	B6>C3	35	9	0.793103	0.134615	19.3	23.1	1215066	Cntnap5a|636808
chr1:117962326-117962376	B6>C3	51	8	0.830565	0	75.2	51.8	380612	Cntnap5a|636808
chr1:120078019-120078137	B6>C3	119	5	0.631579	0.144623	174.8	161.8	129572	Tsn|22099
chr1:121069944-121071084	C3>B6	1141	11	0.247606	0.773184	199.4	162.7	119748	Gli2|14633
chr1:121959777-121959900	B6>C3	124	5	0.83642	0.424	129.6	125	10457	Tmem37|170706
chr1:121995574-121995728	C3>B6	155	5	0.236923	0.824561	195	102.6	21768	Dbi|13167
chr1:122031693-122031879	C3>B6	187	8	0.361733	0.951157	173.1	97.2	13929	3110009E18Rik|73103
chr1:122255121-122255175	B6>C3	55	13	0.873966	0.541698	120.8	102.4	17962	C1ql2|226359
chr1:122744569-122745446	C3>B6	878	10	0.459958	0.734146	189.8	164	238536	Celrr|98452
chr1:123247548-123247591	B6>C3	44	5	0.609797	0.171982	236.8	175.6	18382	Insig2|72999
chr1:123293567-123293957	B6>C3	391	10	0.871439	0.430707	136.9	73.6	33687	Ccdc93|70829
chr1:127800237-127800373	B6>C3	137	5	0.785957	0.175841	176.6	130.8	7591	Lypd1|72585
chr1:128483331-128483345	B6>C3	15	7	0.981244	0.71875	144.7	41.1	93827	Nckap5|210356
chr1:128749018-128749410	C3>B6	393	8	0.380544	0.789744	174.8	121.9	21809	Nckap5|210356
chr1:129293593-129294306	C3>B6	714	18	0.25821	0.567951	209.8	164.3	192030	Mgat5|107895
chr1:129294528-129295080	C3>B6	553	9	0.266077	0.886134	188.3	121	192965	Mgat5|107895
chr1:129686133-129686154	B6>C3	22	5	0.664032	0.251106	151.8	180.8	15392	Ccnt2|72949
chr1:129995683-129996047	C3>B6	365	5	0.367179	0.806385	195	194.2	3001	Zranb3|226409
chr1:130361720-130361945	B6>C3	226	7	0.749069	0.28355	191.9	66	47727	Dars|226414
chr1:130511608-130511960	C3>B6	353	5	0.236735	0.702479	147	145.2	22732	Cxcr4|12767
chr1:130664184-130664815	C3>B6	632	8	0.364559	0.850538	270.9	232.5	175308	Cxcr4|12767
chr1:136301884-136302083	C3>B6	200	10	0.211082	0.75188	37.9	13.3	484	Cyb5r1|72017
chr1:137371330-137372458	B6>C3	1129	23	0.867906	0.258906	173.1	105	20070	Mir1231|100885827
chr1:137690330-137690558	C3>B6	229	10	0.105612	0.424408	196	54.9	5440	Tnni1|21952
chr1:138410878-138410904	C3>B6	27	7	0.680891	0.953593	77	95.4	46453	Kif14|381293
chr1:139907540-139907874	B6>C3	335	7	0.383784	0.115841	211.4	204.7	44324	Mir181b-1|723890
chr1:140652641-140653094	C3>B6	454	8	0.416518	0.746254	210.4	125.1	73989	Gm5833|545363
chr1:144462606-144462630	B6>C3	25	6	0.856973	0.233871	139.8	82.7	1025197	B3galt2|26878
chr1:152185231-152185299	C3>B6	69	5	0.701689	0.943355	106.6	91.8	8602	2310030A07Rik|75584
chr1:153461482-153462246	C3>B6	765	12	0.216229	0.611364	177.7	146.7	42979	Fam129a|63913
chr1:154137964-154138626	C3>B6	663	14	0.498237	0.766556	222.8	172.6	95186	Tsen15|66637
chr1:158462322-158462468	B6>C3	147	5	0.922432	0.413514	190.8	74	26450	Abl2|11352
chr1:158575094-158575563	C3>B6	470	10	0.532544	0.93054	185.9	90.7	28907	Tor3a|30935
chr1:158587187-158587599	C3>B6	413	6	0.310665	0.792812	215.7	78.8	16871	Tor3a|30935
chr1:158606383-158606601	C3>B6	219	9	0.176558	0.435237	224.7	159.6	1913	Tor3a|30935
chr1:159016950-159017162	C3>B6	213	5	0.291485	0.895604	183.2	72.8	21619	Tex35|73435
chr1:163370067-163370414	B6>C3	348	7	0.849635	0.322108	195.7	97.6	44498	Tnfsf4|22164
chr1:163373898-163374577	B6>C3	680	17	0.648272	0.179661	194	190.9	48329	Tnfsf4|22164
chr1:167122308-167123360	B6>C3	1053	17	0.633648	0.182131	149.6	136.9	1204	Sft2d2|108735
chr1:168870153-168870202	C3>B6	50	5	0.718905	0.960091	160.8	175.4	59659	Gm16701|100503962
chr1:168870245-168870574	C3>B6	330	25	0.490489	0.934904	187.2	171.4	59287	Gm16701|100503962
chr1:170405538-170406396	B6>C3	859	26	0.551654	0.195886	113.9	82.3	14378	Mir6348|102465178
chr1:170639205-170639809	B6>C3	605	18	0.636321	0.242025	119.6	80.1	218431	Mir6348|102465178
chr1:172072505-172072603	C3>B6	99	5	0.437618	0.962963	211.6	108	32492	Uap1|107652
chr1:172355639-172356113	B6>C3	475	7	0.91119	0.250333	160.9	107.3	116647	1700015E13Rik|76925
chr1:172357304-172357683	B6>C3	380	7	0.929047	0.337838	193.3	84.6	118312	1700015E13Rik|76925
chr1:172387114-172387411	B6>C3	298	7	0.902682	0.661217	186.4	157.3	99830	Nos1ap|70729
chr1:172420002-172420522	B6>C3	521	10	0.774894	0.349349	188.8	99.9	66719	Nos1ap|70729
chr1:172620183-172620468	C3>B6	286	7	0.394286	0.838742	200	140.9	45520	Olfml2b|320078
chr1:172813590-172814203	C3>B6	614	7	0.310345	0.860317	157.4	90	1468	Dusp12|80915
chr1:172828583-172828963	B6>C3	381	10	0.604264	0.249426	192.3	130.7	12912	Dusp12|80915
chr1:172838915-172839008	B6>C3	94	9	0.428845	0.137755	174.1	65.3	4064	Fcrlb|435653
chr1:172857186-172857307	B6>C3	122	5	0.337327	0.025237	217	63.4	407	Fcrla|98752
chr1:172969441-172969515	B6>C3	75	5	0.830206	0.060888	223.8	193.8	20019	Fcgr3|14131
chr1:172974459-172975624	C3>B6	1166	47	0.041918	0.62708	183.7	75.4	13910	Fcgr3|14131
chr1:173159132-173160493	C3>B6	1362	19	0.539739	0.831099	161.6	78.5	3947	Apoa2|11807
chr1:173274785-173275089	B6>C3	305	8	0.484275	0.08167	469	206.6	687	Nit1|27045
chr1:173347227-173347741	C3>B6	515	14	0.242092	0.691768	176.1	111.9	1423	Tstd1|226654
chr1:173382824-173383023	C3>B6	200	5	0.140693	0.74175	184.8	139.4	15132	F11r|16456
chr1:173408251-173408544	B6>C3	294	12	0.43437	0.128736	158.1	72.5	25065	Alyref2|56009
chr1:173494255-173494436	B6>C3	182	5	0.947173	0.721479	215.8	254.2	4931	Cd244|18106
chr1:174046145-174046525	B6>C3	381	5	0.797794	0.307317	163.2	82	10361	Pex19|19298
chr1:174107950-174108079	C3>B6	130	5	0.375124	0.829352	201	117.2	28833	Pea15a|18611
chr1:174204441-174204923	C3>B6	483	8	0.342437	0.776596	119	47	15886	Atp1a4|27222
chr1:174505574-174505979	B6>C3	406	15	0.799568	0.481988	154.3	53.7	14720	Slamf8|74748
chr1:174918607-174919470	B6>C3	864	12	0.64688	0.167347	192.3	102.1	31708	Olfr16|18313
chr1:178765712-178765946	B6>C3	235	25	0.403818	0.069214	109	72.2	318	Hmga2-ps1|15365
chr1:179611317-179611685	B6>C3	369	13	0.747681	0.351172	124.4	150.9	38243	2310043L19Rik|75589
chr1:182969948-182970358	C3>B6	411	7	0.469016	0.797753	117.6	127.1	11010	9130409I23Rik|619326
chr1:184187961-184188192	C3>B6	232	22	0.449768	0.7825	29.4	18.2	24698	Degs1|13244
chr1:188966956-188967156	C3>B6	201	5	0.377381	0.877049	168	97.6	17939	1700007P06Rik|69308
chr1:191740441-191741233	B6>C3	793	13	0.439394	0.209364	208.2	174.2	4934	Smyd2|226830
chr1:193149037-193149509	C3>B6	473	5	0.636923	0.917864	195	97.4	335	Tmem206|66950
chr1:193254105-193255068	B6>C3	964	15	0.804671	0.291092	157	106.3	33185	Ppp2r5a|226849
chr1:193335893-193336624	B6>C3	732	9	0.806322	0.312541	193.3	167.4	62799	Dtl|76843
chr1:193763212-193763438	B6>C3	227	7	0.938838	0.560976	46.7	23.4	31806	1700034H15Rik|98736
chr2:5772194-5772476	B6>C3	283	9	0.506667	0.248984	225	218.7	6114	Nudt5|53893
chr2:17820990-17822069	C3>B6	1080	33	0.486746	0.756864	173.8	138	96516	H2afb1|68231
chr2:21062916-21063067	C3>B6	152	5	0.323187	0.676923	223.4	182	63925	Enkur|71233
chr2:42415948-42416131	C3>B6	184	5	0.424628	0.847619	188.4	147	92987	Lrp1b|94217
chr2:51496356-51496672	B6>C3	317	8	0.527834	0.242488	186.4	178.9	13325	Tas2r134|387511
chr2:51572040-51572257	B6>C3	218	7	0.946594	0.614887	262.1	88.3	15272	Gm13490|433426
chr2:51837928-51838022	C3>B6	95	5	0.176656	0.902326	190.2	43	9200	Nmi|64685
chr2:52275390-52275484	C3>B6	95	5	0.15122	0.472637	82	40.2	4910	Arl5a|75423
chr2:57828896-57828922	B6>C3	27	5	0.834308	0.504702	102.6	63.8	21644	Galnt5|241391
chr2:58339220-58339482	C3>B6	263	5	0.443503	0.809458	141.6	143.8	79757	Acvr1|11477
chr2:59068951-59069023	C3>B6	73	5	0.302217	0.546512	171.4	137.6	70044	Pkp4|227937
chr2:65778457-65778820	B6>C3	364	5	0.42668	0.100712	196.4	196.6	8535	Csrnp3|77771
chr2:66563868-66564028	C3>B6	161	5	0.370277	0.732463	158.8	122.6	58939	Scn7a|20272
chr2:68183540-68184013	C3>B6	474	17	0.441814	0.716662	206.2	201.6	126025	Stk39|53416
chr2:68273822-68274472	C3>B6	651	21	0.290204	0.59466	194	178.3	35566	Stk39|53416
chr2:68303535-68304188	B6>C3	654	19	0.476889	0.20574	165.1	163.2	5850	Stk39|53416
chr2:69297646-69297790	C3>B6	145	7	0.279121	0.922078	195	121	79127	Dhrs9|241452
chr2:69987052-69987360	B6>C3	309	11	0.743558	0.339464	148.2	118.6	109869	Myo3b|329421
chr2:71112526-71112723	C3>B6	198	11	0.415323	0.820725	112.7	87.7	62523	Dync1i2|13427
chr2:72367703-72368226	C3>B6	524	20	0.471119	0.760204	166.2	147	53427	Cdca7|66953
chr2:72607235-72607437	B6>C3	203	8	0.727273	0.352593	162.2	168.8	44337	6430710C18Rik|76218
chr2:75403047-75403194	C3>B6	148	5	0.419173	0.793207	212.8	200.2	94122	Hnrnpa3|229279
chr2:75477260-75477839	C3>B6	580	16	0.139731	0.701357	125.7	41.4	19477	Hnrnpa3|229279
chr2:75477842-75480863	C3>B6	3022	36	0.259346	0.581818	154.6	74.9	16453	Hnrnpa3|229279
chr2:79208200-79208744	B6>C3	545	16	0.722953	0.436295	194.7	181.5	60401	Cerkl|228094
chr2:79905784-79906066	B6>C3	283	7	0.760897	0.449554	222.9	208.1	63062	Pde1a|18573
chr2:80281688-80282411	B6>C3	724	7	0.841897	0.416991	216.9	183.3	5142	Frzb|20378
chr2:83523542-83523813	B6>C3	272	5	0.94709	0.382353	189	88.4	38807	Zc3h15|69082
chr2:84902298-84902340	B6>C3	43	5	0.896597	0.410026	152.8	155.6	11681	Tnks1bp1|228140
chr2:84902718-84903861	B6>C3	1144	27	0.898038	0.286871	181.3	169.3	12101	Tnks1bp1|228140
chr2:84904965-84905247	B6>C3	283	9	0.818449	0.354356	189.1	170.9	14348	Tnks1bp1|228140
chr2:92073422-92073511	C3>B6	90	5	0.654088	0.958491	159	159	11703	Phf21a|192285
chr2:92190355-92191128	B6>C3	774	10	0.813345	0.327707	229.3	171.8	20086	Gyltl1b|228366
chr2:92330666-92331348	B6>C3	683	9	0.607855	0.167768	178.2	84.1	29991	Slc35c1|228368
chr2:92331770-92332284	C3>B6	515	12	0.546634	0.791011	205.5	185.4	31095	Slc35c1|228368
chr2:92653396-92653682	B6>C3	287	11	0.286125	0.029647	221.5	226.9	101576	Syt13|80976
chr2:93018032-93018042	B6>C3	11	5	0.934752	0.572	141	50	9699	Trp53i11|277414
chr2:93344276-93344468	B6>C3	193	5	0.83432	0.466063	135.2	132.6	41169	Cd82|12521
chr2:93676381-93676871	B6>C3	491	13	0.635867	0.320734	154.8	138.4	13085	Accs|329470
chr2:96372884-96372910	B6>C3	27	5	0.785714	0.272727	75.6	50.6	214558	Lrrc4c|241568
chr2:97989789-97989809	B6>C3	21	5	0.583554	0.169643	75.4	89.6	681975	Lrrc4c|241568
chr2:102082620-102082777	B6>C3	158	7	0.703001	0.159533	233.3	146.9	56003	Ldlrad3|241576
chr2:103264681-103265037	C3>B6	357	5	0.06071	0.433081	174.6	158.4	456	Elf5|13711
chr2:103279896-103280538	C3>B6	643	15	0.152586	0.507348	183.1	95.3	15671	Elf5|13711
chr2:103334676-103334894	B6>C3	219	8	0.821977	0.433033	203.6	208.1	9366	Cat|12359
chr2:103960549-103960671	C3>B6	123	5	0.702341	0.929041	179.4	152.2	2255	A930018P22Rik|68243
chr2:104565324-104565603	C3>B6	280	9	0.696993	0.958606	144.1	51	8877	Pin1rt1|241593
chr2:105075762-105075840	B6>C3	79	5	0.498922	0.129266	185.6	193.4	11263	Them7|74088
chr2:105151606-105152633	C3>B6	1028	22	0.484284	0.800999	195.2	118.3	86843	Rcn1|19672
chr2:105273109-105273465	C3>B6	357	7	0.246734	0.636364	196.9	103.7	33633	Rcn1|19672
chr2:105449078-105449503	B6>C3	426	10	0.501425	0.238197	245.7	186.4	51997	Paupar|103164605
chr2:106482119-106482516	B6>C3	398	9	0.849462	0.492877	186	78	51100	Mpped2|77015
chr2:106597672-106597778	C3>B6	107	5	0.244693	0.687976	179	131.4	61914	Mpped2|77015
chr2:109831306-109831516	C3>B6	211	5	0.294872	0.902552	156	86.2	26458	Ccdc34|68201
chr2:110146710-110147290	C3>B6	581	5	0.545226	0.963115	159.2	146.4	828	Bbox1|170442
chr2:111355507-111356066	B6>C3	560	11	0.754533	0.476812	205.5	188.2	21535	Olfr1290|257662
chr2:112431090-112431726	C3>B6	637	13	0.453319	0.848205	216.7	141.4	31251	Aven|74268
chr2:112988888-112989342	B6>C3	455	7	0.742323	0.371715	214	114.1	67898	Ryr3|20192
chr2:115887785-115888935	C3>B6	1151	37	0.306948	0.588642	156.4	113.3	1422	Meis2|17536
chr2:117948617-117948715	C3>B6	99	5	0.314238	0.844974	237.4	117.4	11005	Thbs1|21825
chr2:118273667-118274062	C3>B6	396	5	0.524731	0.965625	186	64	31370	Srp14|20813
chr2:118474953-118475243	B6>C3	291	7	0.889088	0.675403	159.7	141.7	14070	Pak6|214230
chr2:118499462-118499719	B6>C3	258	8	0.743464	0.332627	153	118	3263	Pak6|214230
chr2:118678893-118679325	B6>C3	433	10	0.879948	0.203893	154.1	97.6	8411	Ivd|56357
chr2:118802593-118802818	B6>C3	226	7	0.35259	0.044761	215.1	140.4	50360	Chst14|72136
chr2:119385930-119385954	B6>C3	25	7	0.911504	0.362857	80.7	50	12487	Chp1|56398
chr2:119654032-119654388	B6>C3	357	9	0.747512	0.279352	89.3	27.4	28782	Tyro3|22174
chr2:120967030-120967498	B6>C3	469	9	0.74377	0.193777	173.9	157.1	331	Adal|75894
chr2:121132015-121132829	C3>B6	815	24	0.372077	0.669951	123	101.5	10825	Map1a|17754
chr2:121270479-121270714	B6>C3	236	8	0.964777	0.433099	145.5	35.5	2142	Ell3|269344
chr2:121516202-121516471	C3>B6	270	6	0.546781	0.892236	194.2	143.8	116322	Frmd5|228564
chr2:122454888-122454931	C3>B6	44	5	0	0.349716	135.2	105.8	1430	Spata5l1|214616
chr2:122456005-122456111	C3>B6	107	5	0.065722	0.716108	155.2	125.4	250	Spata5l1|214616
chr2:122958412-122959058	C3>B6	647	15	0.624089	0.844626	155.5	114.1	350677	Sqrdl|59010
chr2:124979905-124980532	B6>C3	628	20	0.748048	0.402852	166.5	112.2	1569	Slc12a1|20495
chr2:125088618-125089847	C3>B6	1230	19	0.348532	0.695994	168.5	67	15367	Dut|110074
chr2:125449223-125449822	B6>C3	600	5	0.79004	0.08977	148.6	95.8	1027	Cep152|99100
chr2:126400449-126400680	C3>B6	232	8	0.395079	0.704545	182.9	132	21689	Slc27a2|26458
chr2:126419549-126420326	C3>B6	778	23	0.578244	0.929106	143.1	145.3	24088	Hdc|15186
chr2:126572200-126572419	B6>C3	220	5	0.822368	0.353116	182.4	67.4	36777	Usp50|75083
chr2:126573237-126573461	B6>C3	225	5	0.887023	0.209639	131	83	35735	Usp50|75083
chr2:126599913-126600026	B6>C3	114	5	0.712029	0.230769	164.6	158.6	9170	Usp50|75083
chr2:126722767-126724028	B6>C3	1262	23	0.429663	0.193784	165	137.1	4093	Mir3473g|102466258
chr2:126735696-126736288	B6>C3	593	9	0.955287	0.39541	156.6	125.9	7575	Mir3473g|102466258
chr2:127224635-127224885	C3>B6	251	5	0.213684	0.626904	190	157.6	26050	Gpat2|215456
chr2:127403592-127404617	B6>C3	1026	12	0.861995	0.543077	193.8	108.3	5796	Zfp661|72180
chr2:128059294-128060394	C3>B6	1101	13	0.584337	0.87667	191.5	172.8	105983	Bcl2l11|12125
chr2:128298517-128298946	B6>C3	430	14	0.783234	0.487713	203.6	171.5	43430	Gm14005|100043424
chr2:128393119-128393750	C3>B6	632	13	0.294035	0.72349	109.6	57.3	24327	Spdye4c|241634
chr2:128906975-128907178	C3>B6	204	11	0.621253	0.908455	200.2	155.9	15292	Ttl|69737
chr2:128956037-128956247	B6>C3	211	8	0.673436	0.183583	153.9	141.6	601	Chchd5|66170
chr2:129095879-129096707	C3>B6	829	13	0.298448	0.917857	153.6	64.6	26241	Ckap2l|70466
chr2:130402342-130402390	C3>B6	49	7	0.2	0.607143	117.9	100	437	Oxt|18429
chr2:132103140-132103297	C3>B6	158	5	0.321467	0.942408	185.4	38.2	8378	Cds2|110911
chr2:135570641-135571242	B6>C3	602	15	0.509765	0.174701	167.3	150.7	3075	Plcb4|18798
chr2:144947851-144948355	B6>C3	505	34	0.928437	0.334087	109.3	117	119992	Slc24a3|94249
chr2:146119349-146119691	B6>C3	343	10	0.512622	0.212458	194.1	179.8	34327	A930019D19Rik|77806
chr2:146372170-146372773	C3>B6	604	16	0.535943	0.796926	166.1	56.9	3503	4933406D12Rik|74065
chr2:146535069-146535390	B6>C3	322	7	0.756303	0.236866	255	160.4	146235	Kiz|228730
chr2:149315401-149315869	C3>B6	469	18	0.661889	0.90562	65.9	77.1	84416	Cst10|58214
chr2:152459232-152459376	C3>B6	145	14	0.377358	0.715132	121.1	108.6	6488	Rem1|19700
chr2:152550779-152551386	C3>B6	608	16	0.326797	0.575099	162.6	94.9	10601	Id1|15901
chr2:152902713-152903698	C3>B6	986	11	0.28962	0.653717	196.2	135.7	11022	Ccm2l|228788
chr2:154431398-154431945	B6>C3	548	7	0.793674	0.449353	198.7	265.1	1989	Pxmp4|59038
chr2:154782227-154782405	C3>B6	179	7	0.184354	0.657574	210	199	56901	a|50518
chr2:154846213-154846395	B6>C3	183	9	0.781585	0.448553	155.7	138.2	6907	a|50518
chr2:154914054-154914571	B6>C3	518	7	0.605691	0.127946	175.7	169.7	11244	2310005A03Rik|100504268
chr2:154916602-154917002	B6>C3	401	9	0.565113	0.151466	138.2	68.2	8813	2310005A03Rik|100504268
chr2:155101328-155101597	B6>C3	270	10	0.852972	0.560345	191.8	185.6	503	Map1lc3a|66734
chr2:155101714-155101820	B6>C3	107	5	0.547558	0.110246	155.6	154.2	280	Map1lc3a|66734
chr2:155201721-155202185	B6>C3	465	8	0.77342	0.295245	172.1	163	5407	Trp53inp2|68728
chr2:155342975-155343231	C3>B6	257	7	0.111574	0.660781	171.6	153.7	548	Acss2|60525
chr2:155489011-155489168	C3>B6	158	5	0.205817	0.946792	178.8	127.8	28952	Trpc4ap|56407
chr2:155652915-155653606	C3>B6	692	10	0.249883	0.732377	213.7	160.3	254	Eif6|16418
chr2:156233863-156234149	C3>B6	287	5	0.624709	0.964286	85.8	16.8	12496	Epb41l1|13821
chr2:157521861-157522434	C3>B6	574	10	0.597074	0.922013	150.4	79.5	40703	Ctnnbl1|66642
chr2:157644217-157644803	B6>C3	587	17	0.668408	0.380603	168.9	144.4	81080	Ctnnbl1|66642
chr2:157727188-157727392	C3>B6	205	17	0.362157	0.853009	184.4	178.9	12997	Vstm2l|277432
chr2:158438657-158439117	C3>B6	461	14	0.160067	0.419332	212.9	203.2	2163	Slc32a1|22348
chr2:161336971-161337849	C3>B6	879	34	0.394463	0.944156	166.8	152.7	402149	Chd6|71389
chr2:164176779-164177023	B6>C3	245	8	0.475862	0.184025	163.1	159.6	3096	Mir7678|102465780
chr2:164186098-164187154	C3>B6	1057	17	0.327643	0.618755	213.6	143.6	3855	Slpi|20568
chr2:164211873-164213063	C3>B6	1191	29	0.223729	0.547828	170.3	161.1	15631	Rbpjl|19668
chr2:164222679-164223009	B6>C3	331	11	0.68754	0.271903	140.8	120.4	5685	Rbpjl|19668
chr2:164778039-164778309	C3>B6	271	10	0.385597	0.758214	109.7	118.7	4320	Mmp9|17395
chr2:165505464-165506033	B6>C3	570	9	0.897418	0.638831	154.9	106.4	24666	Eya2|14049
chr2:165564173-165564207	B6>C3	35	5	0.978723	0.542857	75.2	42	83375	Eya2|14049
chr2:165683358-165683934	C3>B6	577	23	0.263852	0.549542	115.3	104.4	0	Zmynd8|228880
chr2:165684449-165684916	C3>B6	468	9	0.338782	0.590604	149.6	132.4	776	Zmynd8|228880
chr2:165752793-165753519	B6>C3	727	19	0.887937	0.165729	153.6	140.4	42455	Zmynd8|228880
chr2:168093888-168094380	C3>B6	493	30	0.295495	0.589676	148	140.1	451	Kcng1|241794
chr2:169321040-169321067	C3>B6	28	5	0.638393	0.906306	89.6	111	138079	Tshz2|228911
chr2:169373479-169373685	B6>C3	207	5	0.600598	0.11657	200.8	207.6	85461	Tshz2|228911
chr2:169460676-169461058	B6>C3	383	14	0.570271	0.202321	202.8	184.6	1530	Tshz2|228911
chr2:169504760-169504939	C3>B6	180	5	0.619277	0.959698	83	79.4	45614	Tshz2|228911
chr2:169689819-169690098	B6>C3	280	7	0.823083	0.268354	188.1	112.9	98589	AY702102|446211
chr2:169753457-169753571	B6>C3	115	5	0.824309	0.389527	181	156.6	35116	AY702102|446211
chr2:169919850-169920096	C3>B6	247	13	0.671451	0.921705	96.5	77.6	23572	A630075F10Rik|100043910
chr2:169920209-169920453	C3>B6	245	10	0.378171	0.929942	130.1	104.2	23931	A630075F10Rik|100043910
chr2:170182486-170182666	B6>C3	181	7	0.592153	0.391379	156.6	165.7	625	Bcas1os2|73303
chr2:172613202-172613746	C3>B6	545	21	0.15791	0.467442	162.2	81.9	152076	Bmp7|12162
chr2:172789659-172789829	B6>C3	171	5	0.70771	0.401299	173.8	154	15514	Spo11|26972
chr2:173249209-173249301	B6>C3	93	5	0.881792	0.581907	209.8	163.6	98792	1700021F07Rik|72221
chr2:173332598-173332630	B6>C3	33	5	0.972973	0	66.6	19.6	15463	1700021F07Rik|72221
chr2:173458989-173459845	B6>C3	857	35	0.494673	0.270495	75.1	65.2	25195	Ppp4r1l-ps|100043911
chr2:178965969-178965983	B6>C3	15	5	0.977431	0.435897	115.2	46.8	183658	4930591A17Rik|68175
chr2:180563687-180563994	C3>B6	308	6	0.104712	0.646526	191	110.3	52082	Bhlhe23|140489
chr3:6136009-6136129	B6>C3	121	7	0.630719	0.407917	174.9	166	484314	1700008P02Rik|69347
chr3:8986890-8987022	C3>B6	133	7	0.438863	0.808416	216.1	129	17493	Tpd52|21985
chr3:9523415-9523746	C3>B6	332	8	0.449431	0.93058	186.6	142.2	86339	Zfp704|170753
chr3:9530301-9530567	B6>C3	267	5	0.759406	0.184541	202	207	79518	Zfp704|170753
chr3:9558029-9558212	B6>C3	184	6	0.858233	0.213622	152.8	107.7	51873	Zfp704|170753
chr3:9974212-9974866	C3>B6	655	21	0.145621	0.843882	182.1	67.7	37719	Fabp5|16592
chr3:10442966-10443166	B6>C3	201	7	0.551299	0.336406	220	217	2836	Snx16|74718
chr3:19141284-19141408	B6>C3	125	7	0.920979	0.57589	204.3	196.7	23600	Pde7a|18583
chr3:19185833-19186010	B6>C3	178	8	0.849324	0.191087	194.1	185.1	20825	Pde7a|18583
chr3:27105642-27105737	B6>C3	96	5	0.904242	0.163415	165	82	23716	Nceh1|320024
chr3:27215073-27216530	B6>C3	1458	15	0.450949	0.100614	207.3	86.8	0	Tnfsf10|22035
chr3:27490603-27490619	B6>C3	17	7	0.97074	0.563492	83	36	6686	Mir3092|100526525
chr3:28898881-28898899	B6>C3	19	5	0.945299	0.284483	117	46.4	82600	Egfem1|75740
chr3:32832906-32833094	B6>C3	189	5	0.738348	0.263158	244.6	60.8	50907	Pex5l|58869
chr3:34489424-34489496	B6>C3	73	5	0.934498	0.161765	45.8	13.6	30121	Sox2ot|320478
chr3:36450876-36451129	C3>B6	254	9	0.040606	0.258454	205.2	92	399	Exosc9|50911
chr3:37055786-37056346	C3>B6	561	10	0.561644	0.786402	153.3	155.9	30910	Il2|16183
chr3:37796964-37797228	B6>C3	265	5	0.904018	0.338214	179.2	136.6	507	Gm20755|626410
chr3:38806800-38807251	C3>B6	452	13	0.442851	0.75539	193.2	92.8	20938	Fat4|329628
chr3:38845281-38845907	C3>B6	627	8	0.273859	0.53203	210.9	185.4	59419	Fat4|329628
chr3:43433482-43433508	B6>C3	27	10	0.972938	0.537572	77.6	34.6	1748674	2610316D01Rik|72511
chr3:51008358-51008583	B6>C3	226	5	0.624286	0.263158	140	64.6	19786	Noct|12457
chr3:51060621-51060845	C3>B6	225	10	0.529688	0.852749	170.1	152.8	19838	4930577N17Rik|67746
chr3:51182255-51182538	C3>B6	284	14	0.458094	0.825593	186.6	69.2	17931	Mgarp|67749
chr3:51376796-51376842	B6>C3	47	9	0.979771	0.404558	126.3	117	12051	Setd7|73251
chr3:51468981-51469071	B6>C3	91	9	0.726542	0.098765	41.4	36	3880	Mgst2|211666
chr3:52726438-52726685	C3>B6	248	7	0.432805	0.875	207.3	116.6	4903	Gm20750|622124
chr3:53462508-53462711	B6>C3	204	7	0.589589	0.191531	260.7	219.3	1231	Frem2|242022
chr3:54720536-54721317	C3>B6	782	10	0.399562	0.766458	182.7	127.6	727	Sertm1|329641
chr3:59066212-59067158	B6>C3	947	14	0.720916	0.132453	233.9	200.1	0	P2ry12|70839
chr3:60409435-60409453	B6>C3	19	5	0.970537	0.184049	115.4	65.2	104334	Mbnl1|56758
chr3:60634224-60634334	B6>C3	111	5	0.894386	0.444175	210.2	82.4	172373	P2ry1|18441
chr3:66439327-66439458	B6>C3	132	8	0.949367	0.669173	39.5	49.9	338568	Veph1|72789
chr3:68893282-68893306	B6>C3	25	5	0.885362	0.023965	113.4	91.8	37708	Kpna4|16649
chr3:69391918-69392361	C3>B6	444	7	0.175359	0.736475	189	81.9	10521	B3galnt1|26879
chr3:72627542-72627641	C3>B6	100	5	0.578759	0.826136	167.6	176	143147	Sis|69983
chr3:79031666-79031914	B6>C3	249	5	0.863168	0.184382	213.4	92.2	14825	4921511C10Rik|70924
chr3:79043018-79043309	B6>C3	292	5	0.656699	0.156894	167.2	126.2	26177	4921511C10Rik|70924
chr3:79048267-79048736	B6>C3	470	11	0.490689	0.169928	180.6	88.3	31426	4921511C10Rik|70924
chr3:79822963-79823062	B6>C3	100	5	0.896445	0.570093	129.4	85.6	133111	Fam198b|68659
chr3:81056936-81056946	B6>C3	11	5	0.972222	0.0875	36	16	216598	Pdgfc|54635
chr3:81800852-81800956	B6>C3	105	5	0.893189	0.292105	129.2	152	8	Asic5|58170
chr3:84990570-84990909	B6>C3	340	19	0.854105	0.538129	178.2	146.3	130532	1700036G14Rik|73283
chr3:85568566-85568900	C3>B6	335	5	0.271617	0.8053	196.6	173.6	18435	Fam160a1|229488
chr3:87282533-87283046	B6>C3	514	11	0.823704	0.479516	184.1	135.4	42829	Fcrl5|329693
chr3:87811247-87811704	B6>C3	458	5	0.812421	0.374101	157.8	55.6	6969	Bcan|12032
chr3:88453925-88454066	B6>C3	142	6	0.859113	0.356467	169.2	52.8	2998	Rxfp4|242093
chr3:89102913-89102984	B6>C3	72	5	0.460938	0.190541	153.6	148	18040	Efna1|13636
chr3:96077524-96078189	B6>C3	666	17	0.86293	0.406322	212	128.4	3901	Hist2h2bb|319189
chr3:96166631-96166863	C3>B6	233	9	0.270304	0.769841	179.2	168	51893	Terc|21748
chr3:96208125-96210360	C3>B6	2236	79	0.308039	0.657413	154.3	120.4	8396	Terc|21748
chr3:96298651-96298870	B6>C3	220	7	0.9456	0.632829	89.3	66.1	30238	Hfe2|69585
chr3:96483884-96484964	C3>B6	1081	17	0.503504	0.838505	167.9	157.4	9830	Ankrd35|213121
chr3:100921852-100922011	C3>B6	160	9	0.318687	0.950477	199.8	244.6	7763	Ptgfrn|19221
chr3:101822513-101822531	B6>C3	19	5	0.89013	0.062222	107.4	45	8445	Nhlh2|18072
chr3:101950945-101951098	B6>C3	154	5	0.884781	0.595703	232.6	204.8	57518	Vangl1|229658
chr3:102518786-102518986	C3>B6	201	8	0.250566	0.5725	221	200	19707	Tspan2|70747
chr3:104237615-104238836	C3>B6	1222	19	0.181567	0.494407	114.2	94.1	77005	Lrig2|269473
chr3:104555784-104556215	C3>B6	432	28	0.274691	0.832776	92.6	42.7	24250	Fam19a3|329731
chr3:105806529-105806692	C3>B6	164	10	0.564181	0.917355	163.6	157.3	2114	Pifo|100503311
chr3:105905862-105905924	B6>C3	63	5	0.831432	0.336591	157.8	184.2	10376	Chia1|81600
chr3:115376610-115377008	C3>B6	399	12	0.226671	0.507838	233.1	202	40965	S1pr1|13609
chr3:115457527-115457757	C3>B6	231	7	0.541629	0.924759	159.6	163.3	39554	S1pr1|13609
chr3:115461120-115462171	C3>B6	1052	17	0.215412	0.713425	134.4	107.4	43147	S1pr1|13609
chr3:115679142-115679371	C3>B6	230	5	0.665472	0.938084	167.4	171.2	3449	Mir669n|100316705
chr3:115696087-115696185	C3>B6	99	7	0.408537	0.88278	187.4	137.7	13267	Mir669n|100316705
chr3:116325897-116326171	B6>C3	275	7	0.77425	0.329932	81	84	8392	Trmt13|229780
chr3:116535452-116535686	B6>C3	235	5	0.607735	0.16875	144.8	96	24368	Agl|77559
chr3:117569857-117571065	B6>C3	1209	20	0.688797	0.273313	180.8	178.6	789	Snx7|76561
chr3:122331548-122331721	C3>B6	174	7	0.595515	0.895497	172	168.1	8916	Fnbp1l|214459
chr3:122563865-122564453	B6>C3	589	9	0.776907	0.52553	155.9	141.4	33537	Fabp2|14079
chr3:122796502-122796750	C3>B6	249	8	0.131448	0.632075	150.2	39.8	58597	Myoz2|59006
chr3:122807357-122807926	C3>B6	570	7	0.309061	0.776291	176.6	149.4	69452	Myoz2|59006
chr3:126371970-126372117	C3>B6	148	5	0.191941	0.783069	188.6	37.8	72101	Camk2d|108058
chr3:126396273-126396486	C3>B6	214	5	0.101784	0.534923	190.6	117.4	96404	Camk2d|108058
chr3:126708922-126709376	C3>B6	455	6	0.232271	0.796415	162.2	130.2	7552	Ank2|109676
chr3:126827329-126828078	C3>B6	750	11	0.223429	0.839631	159.1	98.6	36145	LOC100862268|100862268
chr3:127048965-127049499	B6>C3	535	8	0.817765	0.487356	218.1	163.1	184742	LOC100862268|100862268
chr3:127397935-127399045	C3>B6	1111	45	0.284767	0.527154	157.6	85.1	61872	Neurog2|11924
chr3:127408379-127409396	C3>B6	1018	33	0.35405	0.663097	178.5	141.5	72316	Neurog2|11924
chr3:127452009-127452833	C3>B6	825	21	0.432297	0.676351	189.9	152.4	30612	Alpk1|71481
chr3:129354858-129354960	C3>B6	103	5	0.636364	0.932961	173.8	179	73044	Egf|13645
chr3:129385349-129385584	B6>C3	236	8	0.852655	0.097065	167.1	55.4	42420	Egf|13645
chr3:129834873-129834970	B6>C3	98	5	0.701581	0.251756	202.4	170.8	48793	Col25a1|77018
chr3:130393704-130394346	C3>B6	643	16	0.073617	0.741918	146.9	112.1	18016	Ostc|66357
chr3:130394389-130394947	C3>B6	559	15	0.024975	0.241865	197.5	151.6	17415	Ostc|66357
chr3:131139042-131139136	B6>C3	95	5	0.342488	0.046392	123.8	77.6	88596	Papss1|23971
chr3:131139274-131139316	B6>C3	43	5	0.929648	0.125382	79.6	65.4	88416	Papss1|23971
chr3:131738325-131738689	B6>C3	365	7	0.805229	0.442904	218.6	175.1	9567	Dkk2|56811
chr3:137580662-137580894	C3>B6	233	9	0.328907	0.818675	108.8	102.3	625	Lamtor3|56692
chr3:137632933-137633213	C3>B6	281	9	0.592747	0.873727	186.9	163.7	11300	Dapp1|26377
chr3:137637400-137637573	B6>C3	174	7	0.845497	0.427734	184	73.1	6940	Dapp1|26377
chr3:137849396-137849439	B6>C3	44	5	0.94775	0.70697	137.8	140.6	238	4930579F01Rik|67741
chr3:137868388-137868547	B6>C3	160	5	0.897106	0.502907	186.6	137.6	12190	Adh7|11529
chr3:137875198-137875972	B6>C3	775	8	0.905166	0.264166	162.1	156.6	4765	Adh7|11529
chr3:137972823-137973122	C3>B6	300	9	0.618857	0.893192	221.6	189.3	3128	Adh6a|69117
chr3:138759034-138759108	B6>C3	75	5	0.922767	0.696565	248.6	209.6	20869	Rap1gds1|229877
chr3:138868093-138868471	C3>B6	379	15	0.242101	0.511078	149.8	132.4	386	Stpg2|381476
chr3:142375894-142377470	B6>C3	1577	39	0.521775	0.28454	187.2	177.8	11882	Ccbl2|229905
chr3:142611513-142611523	B6>C3	11	5	0.980989	0.141176	105.2	34	66545	Pkn2|109333
chr3:145436389-145436896	B6>C3	508	11	0.899005	0.218843	182.7	152.5	14733	Ddah1|69219
chr3:145437499-145437866	B6>C3	368	8	0.745869	0.154503	219.4	161	15843	Ddah1|69219
chr3:146105249-146106135	C3>B6	887	21	0.717654	0.956735	165.6	116.7	7296	Ctbs|74245
chr3:146761177-146761693	C3>B6	517	15	0.503965	0.793552	168.1	128.2	245846	Ttll7|70892
chr3:148554018-148554641	B6>C3	624	12	0.922168	0.584555	119.9	85.2	62958	Adgrl2|99633
chr3:148622545-148622926	C3>B6	382	10	0.289396	0.643357	135.8	128.7	4946	Adgrl2|99633
chr3:148751240-148751539	B6>C3	300	12	0.403967	0.188029	172.2	137.8	133641	Adgrl2|99633
chr3:148961985-148962225	C3>B6	241	5	0.433962	0.811075	84.8	61.4	24284	Gm1653|381482
chr3:149078194-149078453	C3>B6	260	5	0.503006	0.851351	199.6	133.2	140493	Gm1653|381482
chr3:149209053-149209104	B6>C3	52	5	0.636364	0.297941	187	184.6	271352	Gm1653|381482
chr3:152365528-152365731	C3>B6	204	7	0.500352	0.876033	202.7	207.4	11333	Pigk|329777
chr3:152426391-152426642	C3>B6	252	13	0.566149	0.773715	183.2	145.2	49327	Pigk|329777
chr3:152731217-152731249	B6>C3	33	8	0.932731	0.441692	124.5	121.1	83823	4930482G09Rik|75001
chr3:156732363-156732417	B6>C3	55	5	0.962406	0.238636	79.8	17.6	464944	Zranb2|53861
chr3:157574779-157574815	B6>C3	37	7	0.743976	0.129784	94.9	85.9	13212	Cth|107869
chr4:3501038-3501368	C3>B6	331	7	0.392143	0.916917	200	142.7	547	Tmem68|72098
chr4:4482935-4483685	B6>C3	751	20	0.710539	0.429057	204	191.3	26330	Gm11780|622019
chr4:9717651-9717842	C3>B6	192	7	0.368469	0.749548	155.9	158	19919	4930412C18Rik|320152
chr4:10787228-10787971	C3>B6	744	12	0.552359	0.797111	144.8	126.9	13674	2610301B20Rik|67157
chr4:10832172-10832404	B6>C3	233	9	0.506623	0.182173	201.3	170.8	30527	2610301B20Rik|67157
chr4:11327400-11327656	B6>C3	257	13	0.872401	0.627141	81.4	58.4	13470	Esrp1|207920
chr4:11495567-11495759	B6>C3	193	5	0.968442	0.378347	202.8	171.8	9500	Rad54b|623474
chr4:12394999-12395187	B6>C3	189	15	0.941333	0.723971	25	27.5	295837	Fam92a|68099
chr4:14560426-14560600	B6>C3	175	13	0.929648	0.645602	76.5	90.1	11501	Slc26a7|208890
chr4:14738344-14738457	C3>B6	114	5	0.302521	0.896283	238	231.4	15145	Lrrc69|73314
chr4:15168446-15168683	B6>C3	238	9	0.952038	0.675926	46.3	72	24284	Tmem64|100201
chr4:17208998-17209225	B6>C3	228	17	0.920839	0.645058	86.9	55.4	571404	Mmp16|17389
chr4:24817419-24817840	B6>C3	422	19	0.740251	0.169255	151.2	132.2	7390	Ndufaf4|68493
chr4:32161271-32162260	C3>B6	990	21	0.321193	0.621664	194.8	151.7	110189	Map3k7|26409
chr4:33570766-33570788	B6>C3	23	5	0.940182	0.64786	153.8	102.8	45710	Mir8118|102465904
chr4:34128518-34128607	B6>C3	90	5	0.708472	0.141208	240.8	294.6	8433	Spaca1|67652
chr4:34361178-34361293	B6>C3	116	5	0.753149	0.178122	238.2	206.6	136571	Akirin2|433693
chr4:34477140-34477482	B6>C3	343	7	0.786003	0.512346	212.3	162	20382	Akirin2|433693
chr4:34857645-34857823	B6>C3	179	7	0.651852	0.205405	212.1	211.4	907	Platr9|73696
chr4:34861626-34861652	B6>C3	27	7	0.941288	0.301136	75.4	50.3	2896	Platr9|73696
chr4:34927759-34928088	C3>B6	330	7	0.308874	0.79089	167.4	138	69029	Platr9|73696
chr4:34982101-34982618	C3>B6	518	16	0.656676	0.896615	160.6	101.6	116686	Ifnk|387510
chr4:43412320-43412340	C3>B6	21	5	0.698287	0.914894	151.8	94	7034	Rusc2|100213
chr4:43534015-43535452	C3>B6	1438	21	0.432143	0.755072	146.7	98.6	974	Tpm2|22004
chr4:45297462-45297949	B6>C3	488	17	0.75924	0.422239	173.5	78.3	12091	Trmt10b|69934
chr4:45320959-45321227	C3>B6	269	11	0.66608	0.949104	154.9	126.8	10919	Trmt10b|69934
chr4:45422261-45422439	C3>B6	179	8	0.003369	0.697721	185.5	126.1	623	Slc25a51|230125
chr4:45493822-45495333	C3>B6	1512	19	0.382178	0.689428	159.5	127.9	48367	Shb|230126
chr4:45495379-45495627	C3>B6	249	9	0.205447	0.832122	187.7	152.9	48073	Shb|230126
chr4:45753920-45754078	B6>C3	159	7	0.462652	0.160839	187.4	183.9	23017	Gm12409|100040567
chr4:45848542-45848675	B6>C3	134	10	0.831123	0.426757	113.1	118.1	8843	Igfbpl1|75426
chr4:46633103-46633600	C3>B6	498	25	0.208422	0.53207	151	120.4	18302	Coro2a|107684
chr4:46677503-46678450	B6>C3	948	28	0.580373	0.271328	122.6	85.8	14432	Tbc1d2|381605
chr4:53023957-53024314	C3>B6	358	7	0.557692	0.853659	185.7	169.9	482	Nipsnap3b|66536
chr4:53259174-53259451	B6>C3	278	7	0.718859	0.514384	205.3	208.6	106	4930522O17Rik|78180
chr4:53488176-53488868	C3>B6	693	18	0.45711	0.875706	191.1	118	34891	Slc44a1|100434
chr4:53791258-53791966	B6>C3	709	18	0.404278	0.175287	106.5	77.3	611	Tal2|21350
chr4:54645638-54645941	B6>C3	304	19	0.929583	0.717694	137.5	26.5	314876	Zfp462|242466
chr4:54905793-54905803	B6>C3	11	5	0.977011	0.621723	121.8	53.4	55014	Zfp462|242466
chr4:55155148-55155334	C3>B6	187	5	0.346545	0.778426	196.8	205.8	194331	Zfp462|242466
chr4:59047430-59047753	B6>C3	324	8	0.754553	0.165746	144.1	90.5	275	Gng10|14700
chr4:59251589-59252578	C3>B6	990	17	0.389576	0.659165	176.1	162.1	20345	Gm12596|101055769
chr4:59472212-59472758	C3>B6	547	12	0.325591	0.671655	193.8	183.8	20707	Susd1|634731
chr4:61794806-61795038	B6>C3	233	7	0.617225	0.287754	209	190.1	16837	Mup21|381531
chr4:62422031-62422215	B6>C3	185	5	0.75744	0.168142	134.4	90.4	87023	Rgs3|50780
chr4:62888078-62888285	C3>B6	208	5	0.332963	0.826428	180.2	178.6	11632	Col27a1|373864
chr4:86504133-86504177	B6>C3	45	12	0.564682	0.147493	121.8	28.2	862	Rps6|20104
chr4:86576670-86577540	C3>B6	871	35	0.192327	0.486494	171.3	100.5	56352	Acer2|230379
chr4:88013579-88014476	B6>C3	898	10	0.935566	0.332911	197.1	157.7	70354	Hacd4|66775
chr4:88400903-88401115	B6>C3	213	8	0.720339	0.146429	147.5	35	131	Gm13271|435791
chr4:93666087-93666119	B6>C3	33	6	0.65146	0.026769	91.3	87.2	557368	Caap1|67770
chr4:95154100-95154352	C3>B6	253	5	0.150985	0.789086	182.8	135.6	69846	Fggy|75578
chr4:98444833-98446043	C3>B6	1211	36	0.292076	0.601267	144.1	135.9	14416	Kank4os|399570
chr4:98798021-98798280	C3>B6	260	7	0.15493	0.676329	192.7	88.7	10415	Dock7|67299
chr4:98846517-98846694	B6>C3	178	7	0.71026	0.156676	197.7	104.9	13931	Atg4c|242557
chr4:98943287-98943469	C3>B6	183	5	0.617268	0.940379	155.2	147.6	82449	Atg4c|242557
chr4:100021912-100022083	B6>C3	172	5	0.842759	0.182045	145	160.4	129389	Ube2u|381534
chr4:100199943-100200471	B6>C3	529	16	0.622682	0.190491	202.2	206.4	48471	Ube2u|381534
chr4:102900065-102900180	B6>C3	116	5	0.92	0.278607	125	80.4	12576	Slc35d1|242585
chr4:103857623-103857868	C3>B6	246	5	0.227526	0.777355	251.4	210.2	182275	Dab1|13131
chr4:103934731-103935287	B6>C3	557	7	0.470588	0.083675	211.3	174.1	104856	Dab1|13131
chr4:103949597-103949763	B6>C3	167	5	0.649168	0.216954	156.2	139.2	90380	Dab1|13131
chr4:104735584-104735829	B6>C3	246	7	0.972851	0.767001	221	128.1	46674	Prkaa2|108079
chr4:104749322-104749427	B6>C3	106	5	0.742726	0.26412	130.6	120.4	33076	Prkaa2|108079
chr4:104917753-104918802	C3>B6	1050	37	0.314919	0.78614	158.5	99.8	87801	Plpp3|67916
chr4:105917019-105917501	B6>C3	483	17	0.759141	0.414338	175.4	145.2	71317	Usp24|329908
chr4:106279371-106279964	C3>B6	594	13	0.44832	0.826147	121.3	55.3	9879	Lexm|242602
chr4:106471447-106471848	C3>B6	402	9	0.32994	0.761264	185.6	165.2	588	Acot11|329910
chr4:106974198-106975104	C3>B6	907	21	0.327121	0.639662	148.2	152.2	4644	Dio1|13370
chr4:106977838-106978892	C3>B6	1055	16	0.194079	0.562719	171	142.5	856	Dio1|13370
chr4:107751917-107752147	B6>C3	231	14	0.824311	0.576478	139.9	117.2	7815	Mir6397|102465213
chr4:107790259-107790566	B6>C3	308	8	0.278254	0.045221	160.4	121.6	586	Scp2|20280
chr4:108562452-108562849	B6>C3	398	5	0.801081	0.268999	185	165.8	10777	Rab3b|69908
chr4:109369043-109369268	C3>B6	226	8	0.587637	0.900364	159.8	480.5	19811	Faf1|14084
chr4:111367246-111367557	B6>C3	312	17	0.831731	0.521705	146.8	75.9	25058	Spata6|67946
chr4:114315983-114317149	B6>C3	1167	26	0.738329	0.373389	187.8	167.1	177176	Gm12830|433746
chr4:116403779-116403996	C3>B6	218	7	0.467865	0.784328	206.7	191.4	10219	Tesk2|230661
chr4:116496416-116496460	B6>C3	45	5	0.954545	0.211538	136.4	62.4	2303	Hpdl|242642
chr4:116980308-116980568	B6>C3	261	5	0.655761	0.208791	140.6	91	18248	Rnf220|66743
chr4:117303837-117303959	C3>B6	123	7	0.192063	0.614068	180	75.1	50871	Dmap1|66233
chr4:117688196-117688826	C3>B6	631	9	0.311111	0.767816	160	96.7	85828	Artn|11876
chr4:117748111-117748274	C3>B6	164	6	0.344209	0.931398	204.3	126.3	59277	St3gal3|20441
chr4:117782845-117782863	B6>C3	19	7	0.982729	0	82.7	39.9	24688	St3gal3|20441
chr4:117810795-117810974	C3>B6	180	10	0.341947	0.711962	216.7	190.6	3244	St3gal3|20441
chr4:117941045-117941755	B6>C3	711	13	0.720755	0.287643	183.5	113.9	22247	Ptprf|19268
chr4:117941819-117941939	B6>C3	121	8	0.909024	0.243041	170.4	116.8	22063	Ptprf|19268
chr4:117942607-117943464	B6>C3	858	11	0.864562	0.46861	178.5	162.2	20538	Ptprf|19268
chr4:117959445-117959744	B6>C3	300	13	0.637054	0.413607	172.3	157.2	4258	Ptprf|19268
chr4:117992196-117992368	C3>B6	173	5	0.491132	0.809981	146.6	104.2	28194	Ptprf|19268
chr4:118118296-118119353	B6>C3	1058	39	0.409134	0.179873	162.3	141.4	8348	Cdc20|107995
chr4:118170207-118170440	B6>C3	234	15	0.936914	0.338725	156.4	140.1	7753	Tie1|21846
chr4:118899445-118899551	B6>C3	107	5	0.808194	0.179775	107.4	124.6	5778	AU022252|230696
chr4:119031961-119032562	C3>B6	602	27	0.03752	0.423587	164.9	106.1	0	Ccdc30|73332
chr4:119140827-119141018	C3>B6	192	8	0.148274	0.541245	184.6	172.8	24185	Rimkla|194237
chr4:119764356-119764372	B6>C3	17	7	0.988113	0.695652	96.1	29.6	69657	Edn2|13615
chr4:120011578-120011956	B6>C3	379	13	0.769752	0.520346	238.5	240.1	51712	Foxo6|329934
chr4:120683085-120683095	B6>C3	11	5	0.857855	0.15	80.2	32	6757	Smap2|69780
chr4:125496421-125497158	C3>B6	738	12	0.138924	0.396932	196.8	86.9	102396	2610028E06Rik|72395
chr4:127663263-127663784	C3>B6	522	20	0.173974	0.468456	107.2	106.2	1504	Csmd2|329942
chr4:128092979-128092997	B6>C3	19	5	0.906528	0.381323	134.8	102.8	154691	Hmgb4os|75242
chr4:129262136-129262264	C3>B6	129	6	0.041273	0.374781	193.8	95.2	6312	Fam167b|230766
chr4:129458687-129459705	C3>B6	1019	13	0.301305	0.82563	147.3	73.2	38018	Ptp4a2|19244
chr4:129487964-129488106	C3>B6	143	7	0.102362	0.350649	127	121	9617	Ptp4a2|19244
chr4:129601184-129601547	C3>B6	364	5	0.320988	0.867532	145.8	77	17714	E330017L17Rik|319894
chr4:129714064-129714682	C3>B6	619	18	0.294355	0.62936	151.6	114.7	10402	Col16a1|107581
chr4:129767871-129767969	B6>C3	99	5	0.63061	0.173107	173.8	129.4	16831	Pef1|67898
chr4:132648505-132648609	C3>B6	105	9	0.107256	0.528345	105.7	49	37939	Wasf2|242687
chr4:132654623-132655356	B6>C3	734	28	0.68676	0.289617	33.2	13.1	31192	Wasf2|242687
chr4:132740963-132741491	C3>B6	529	11	0.249311	0.678686	164.8	113.5	10079	Mir7017|102466215
chr4:132805597-132806268	B6>C3	672	26	0.795077	0.43001	134.4	80.2	8864	Map3k6|53608
chr4:132807236-132807349	B6>C3	114	11	0.548303	0.201102	104.5	99	10503	Map3k6|53608
chr4:133092439-133093067	B6>C3	629	12	0.803134	0.379801	122.3	58.6	8875	Nudc|18221
chr4:133156759-133157432	C3>B6	674	30	0.248173	0.556698	141.4	123.2	651	Sfn|55948
chr4:133157548-133157637	C3>B6	90	7	0.178869	0.580349	171.7	155.6	446	Sfn|55948
chr4:133201642-133202167	C3>B6	526	17	0.526918	0.882674	138.8	43.1	12298	Zdhhc18|503610
chr4:133435462-133435695	B6>C3	234	6	0.604724	0.157609	105.8	61.3	4816	Rps6ka1|20111
chr4:133441918-133443007	B6>C3	1090	15	0.44078	0.09175	143.5	93.7	705	Rps6ka1|20111
chr4:133616239-133616797	C3>B6	559	25	0.46636	0.705846	121.9	129.3	7570	Aim1l|230806
chr4:133684258-133684340	B6>C3	83	5	0.372727	0.118033	132	122	328	Sh3bgrl3|73723
chr4:133720759-133721265	C3>B6	507	7	0.116009	0.665552	184.7	170.9	21735	Cep85|70012
chr4:133958048-133958460	C3>B6	413	10	0.134173	0.818575	182.6	92.6	367	Pafah2|100163
chr4:134009860-134010223	B6>C3	364	13	0.471134	0.191729	74.6	40.9	3774	1700021N21Rik|69409
chr4:134143627-134143795	C3>B6	169	5	0.127726	0.771203	128.4	101.4	19861	Mir6403|102465216
chr4:134448086-134448291	B6>C3	206	5	0.701121	0.050584	160.6	154.2	22540	Tmem50a|71817
chr4:134703858-134705809	C3>B6	1952	22	0.214077	0.419364	186.6	161.5	27298	Runx3|12399
chr4:134712919-134713765	C3>B6	847	13	0.224761	0.450164	185.2	140.5	36359	Runx3|12399
chr4:134977079-134977207	C3>B6	129	7	0.435076	0.820236	169.4	145.4	4531	Mir700|735285
chr4:135729065-135729549	C3>B6	485	17	0.022264	0.427975	155.9	112.7	876	E2f2|242705
chr4:135826411-135826841	B6>C3	431	9	0.687675	0.16998	158.7	111.8	15143	Zfp46|22704
chr4:135843335-135843704	B6>C3	370	11	0.823871	0.326838	219.4	205.3	1351	Zfp46|22704
chr4:136193064-136193370	C3>B6	307	23	0.212936	0.56367	103.5	116.1	14528	Lactbl1|242707
chr4:136194319-136195215	C3>B6	897	18	0.251347	0.784304	175.3	112.6	15783	Lactbl1|242707
chr4:136231658-136232119	C3>B6	462	8	0.256705	0.831272	195.8	141.5	53122	Lactbl1|242707
chr4:136280334-136281001	B6>C3	668	20	0.656355	0.22861	163.2	74.8	101798	Lactbl1|242707
chr4:136296741-136296912	C3>B6	172	9	0.302287	0.517291	199.2	154.2	95015	Ephb2|13844
chr4:136433979-136434193	B6>C3	215	5	0.828897	0.314394	157.8	52.8	7899	C1qb|12260
chr4:136466821-136468150	C3>B6	1330	31	0.280813	0.481067	157	112.5	12062	C1qa|12259
chr4:136487214-136487366	C3>B6	153	11	0.41915	0.782266	143.4	92.3	25365	Epha8|13842
chr4:136595458-136595689	C3>B6	232	5	0.24257	0.802761	208.6	202.8	8921	Zbtb40|230848
chr4:136597443-136597499	C3>B6	57	5	0.218075	0.578443	203.6	167	7111	Zbtb40|230848
chr4:136624355-136625009	C3>B6	655	14	0.321449	0.681319	122.2	65	19745	Zbtb40|230848
chr4:136863132-136863338	B6>C3	207	8	0.700987	0.39103	177.2	178.4	29582	Wnt4|22417
chr4:136928093-136928471	C3>B6	379	13	0.286805	0.809302	181.3	165.4	14419	Cdc42|12540
chr4:136936635-136937183	C3>B6	549	10	0.444706	0.796403	170	139	22961	Cdc42|12540
chr4:136976671-136976894	C3>B6	224	7	0.467354	0.898635	166.3	73.3	9541	Cela3b|67868
chr4:137114751-137115166	C3>B6	416	18	0.209153	0.910638	163.9	143.6	15929	Ldlrad2|435811
chr4:137208599-137208996	C3>B6	398	6	0.49444	0.954008	194.8	126.8	11645	Rap1gap|110351
chr4:137346272-137346682	C3>B6	411	7	0.519243	0.839149	219	167.9	5617	Alpl|11647
chr4:137428429-137428482	B6>C3	54	5	0.85998	0.347892	201.4	132.8	10277	Ece1|230857
chr4:137441866-137442325	B6>C3	460	13	0.913386	0.634269	136.8	76.8	23714	Ece1|230857
chr4:137455234-137456645	B6>C3	1412	22	0.7417	0.459981	149.2	47.1	37082	Ece1|230857
chr4:137482214-137482531	C3>B6	318	14	0.393598	0.615293	158.4	120.5	64062	Ece1|230857
chr4:137606492-137607233	B6>C3	742	9	0.873353	0.538721	151.8	33	57121	Eif4g3|230861
chr4:137612997-137613551	B6>C3	555	11	0.941925	0.648649	164.4	141.3	63626	Eif4g3|230861
chr4:137741885-137742290	C3>B6	406	6	0.394258	0.907104	174.2	122	22761	Mir6399|102466907
chr4:137876025-137876913	B6>C3	889	23	0.826483	0.55104	186.2	92	3910	Mir7019|102466788
chr4:137911778-137912934	B6>C3	1157	21	0.862307	0.367647	151.5	42.1	10936	Cda|72269
chr4:137983204-137983602	C3>B6	399	8	0.203942	0.729521	164.9	80.9	6985	Mul1|68350
chr4:137998300-137998349	C3>B6	50	5	0.702492	0.927978	128.4	72.2	7713	Mul1|68350
chr4:137998381-137999125	C3>B6	745	11	0.489677	0.818898	140.9	69.3	7794	Mul1|68350
chr4:138004508-138004866	B6>C3	359	10	0.771605	0.297521	97.2	48.4	6197	Camk2n1|66259
chr4:138221338-138221358	B6>C3	21	9	0.951311	0.012953	89	42.9	41431	Vwa5b1|75718
chr4:138356416-138356572	C3>B6	157	5	0.358464	0.920082	140.6	97.6	18600	Pla2g5|18784
chr4:138415229-138415679	C3>B6	451	15	0.227021	0.638869	192.9	94.3	3705	Pla2g5|18784
chr4:138438017-138438417	C3>B6	401	14	0.236502	0.875839	121.7	63.9	4160	Pla2g2e|26970
chr4:138477090-138477284	C3>B6	195	9	0.317516	0.762803	159.2	82.4	7228	Otud3|73162
chr4:138499975-138500674	B6>C3	700	15	0.632771	0.065757	161.9	107.5	22353	Rnf186|66825
chr4:138652243-138652485	B6>C3	243	5	0.387029	0.095622	191.2	173.6	3358	Nbl1|17965
chr4:138791491-138791743	B6>C3	253	5	0.935236	0.492424	182.2	52.8	41465	Capzb|12345
chr4:138856792-138857717	B6>C3	926	18	0.890054	0.367347	153.6	98	8898	Pqlc2|212555
chr4:138886910-138887738	C3>B6	829	8	0.225208	0.773006	195.4	40.8	20251	Akr7a5|110198
chr4:138901351-138901682	C3>B6	332	10	0.269862	0.937881	152.3	82.1	6809	Mrto4|69902
chr4:139092731-139092853	C3>B6	123	5	0.2	0.933764	146	123.8	6268	Iffo2|212632
chr4:139094251-139095164	C3>B6	914	12	0.501876	0.934666	199.9	108.4	7788	Iffo2|212632
chr4:139154826-139155191	C3>B6	366	9	0.089209	0.494398	154.4	79.3	23618	Aldh4a1|212647
chr4:139347354-139347996	C3>B6	643	16	0.229054	0.503982	196.2	141.2	40887	Pax7|18509
chr4:139352049-139352253	B6>C3	205	7	0.624625	0.120448	142.7	153	36630	Pax7|18509
chr4:139352271-139354235	B6>C3	1965	23	0.740776	0.47079	181.5	126.5	34648	Pax7|18509
chr4:139364960-139365880	B6>C3	921	16	0.658258	0.346981	131.3	90.1	23003	Pax7|18509
chr4:139368701-139370024	B6>C3	1324	16	0.334795	0.1337	128.2	102.4	18859	Pax7|18509
chr4:139529048-139529255	C3>B6	208	5	0.311534	0.8241	168.2	144.4	5107	Klhdc7a|242721
chr4:139529899-139529951	B6>C3	53	5	0.790049	0.312883	164.8	130.4	5958	Klhdc7a|242721
chr4:139640447-139640939	C3>B6	493	12	0.212346	0.558328	168.8	143.6	116506	Klhdc7a|242721
chr4:140369852-140370638	C3>B6	787	31	0.222365	0.432082	150.9	139.2	2944	Gm13032|100049161
chr4:140370645-140370819	C3>B6	175	12	0.125	0.431444	136	136.8	3737	Gm13032|100049161
chr4:140513193-140513743	C3>B6	551	19	0.166667	0.428005	197.4	185.7	74	Gm13031|100126227
chr4:141127725-141127904	B6>C3	180	7	0.948791	0.581349	100.4	72	25648	B330016D10Rik|320456
chr4:141180187-141180666	B6>C3	480	10	0.708367	0.370409	123.1	95.3	438	Slc25a34|384071
chr4:141212900-141213145	C3>B6	246	6	0.295174	0.948718	148.5	32.5	6885	Plekhm2|69582
chr4:141325797-141326022	C3>B6	226	7	0.261957	0.904723	194.1	175.4	20537	Dnajc16|214063
chr4:141354852-141355020	B6>C3	169	9	0.699935	0.362226	170.3	121.8	5325	Casp9|12371
chr4:141365336-141365584	C3>B6	249	5	0.356763	0.927419	187.8	124	15809	Casp9|12371
chr4:141471715-141472119	C3>B6	405	10	0.296745	0.658761	156.7	130.7	40880	Efhd2|27984
chr4:141488776-141488958	C3>B6	183	5	0.423345	0.840871	114.8	119.4	49949	Fhad1os1|545691
chr4:141653683-141654225	C3>B6	543	10	0.018038	0.308634	177.4	147.1	13464	Tmem51|214359
chr4:141740668-141741372	C3>B6	705	14	0.532591	0.896364	173.1	117.9	24751	Kazn|71529
chr4:142086383-142086709	C3>B6	327	6	0.191189	0.666667	200.5	43.5	291067	Kazn|71529
chr4:142086780-142087187	C3>B6	408	15	0.691182	0.892929	177.7	33	291464	Kazn|71529
chr4:142284852-142285068	B6>C3	217	7	0.627329	0.222754	184	119.3	440997	Mir7021|102465618
chr4:144485933-144485947	B6>C3	15	7	0.349933	0.123288	106.1	83.4	2893	Dhrs3|20148
chr4:144521275-144521356	B6>C3	82	7	0.861883	0.112853	185.1	136.7	38235	Dhrs3|20148
chr4:144884324-144884549	B6>C3	226	5	0.696787	0.41433	199.2	128.4	20501	Tnfrsf8|21941
chr4:146823249-146823890	C3>B6	642	13	0.522313	0.891453	367.2	146.7	103496	Gm13154|433804
chr4:147243227-147244119	C3>B6	893	15	0.143288	0.538382	199.1	192.8	139	Fv1|14349
chr4:147264887-147265184	C3>B6	298	5	0.390927	0.81749	207.2	157.8	13623	Mfn2|170731
chr4:147532686-147533266	B6>C3	581	19	0.759317	0.252154	151.1	158.8	0	Fbxo44|230903
chr4:147540404-147540946	C3>B6	543	18	0.18339	0.387958	131.8	122.7	5627	Fbxo2|230904
chr4:147592191-147592783	C3>B6	593	13	0.289868	0.66459	174.6	160.5	57414	Fbxo2|230904
chr4:147658595-147658675	B6>C3	81	8	0.703039	0.451043	181	155.8	3399	Ptchd2|242748
chr4:147762140-147762522	C3>B6	383	8	0.632484	0.83672	196.2	178.4	56338	Ubiad1|71707
chr4:147807331-147808084	C3>B6	754	24	0.418218	0.858586	147.8	136.1	10776	Ubiad1|71707
chr4:147843139-147844218	B6>C3	1080	23	0.929021	0.505657	200.3	111.4	20448	Mtor|56717
chr4:147846926-147847215	B6>C3	290	7	0.488404	0.264249	209.4	193	24235	Mtor|56717
chr4:147847633-147848157	B6>C3	525	7	0.518222	0.240183	160.7	156.4	24942	Mtor|56717
chr4:148161865-148162082	B6>C3	218	13	0.707558	0.429773	140.5	91.5	16419	Casz1|69743
chr4:148353345-148353652	C3>B6	308	5	0.488737	0.905814	204.2	172	120269	Pex14|56273
chr4:148436861-148437038	C3>B6	178	5	0.441774	0.833152	216.4	183.4	36883	Pex14|56273
chr4:148520520-148520717	C3>B6	198	6	0.313131	0.879859	165	47.2	8811	Apitd1|69928
chr4:148523350-148523468	C3>B6	119	5	0.580717	0.884835	178.4	175.4	11641	Apitd1|69928
chr4:148523802-148525143	C3>B6	1342	36	0.294118	0.712537	172.8	140.7	12093	Apitd1|69928
chr4:148669682-148669804	B6>C3	123	6	0.860246	0.286988	176.5	93.5	12003	Kif1b|16561
chr4:148711575-148711991	C3>B6	417	10	0.257443	0.752273	171.3	132	2827	Ube4bos3|74310
chr4:148854437-148854455	B6>C3	19	5	0.968603	0.567164	127.4	26.8	4796	Nmnat1|66454
chr4:148863916-148864338	B6>C3	423	11	0.893837	0.540333	175.5	142	4474	Lzic|69151
chr4:149356177-149356834	C3>B6	658	24	0.351344	0.73771	151.9	123.8	20511	H6pd|100198
chr4:149358064-149358293	C3>B6	230	10	0.593611	0.923013	134.6	120.8	19052	H6pd|100198
chr4:149366973-149367052	B6>C3	80	7	0.796424	0.281092	103.9	141.3	10293	H6pd|100198
chr4:149512480-149513071	C3>B6	592	18	0.529281	0.75993	200.2	158.1	10010	Slc2a7|435818
chr4:149521283-149522243	C3>B6	961	23	0.429319	0.703163	132.9	107.2	838	Slc2a7|435818
chr4:149539183-149539272	C3>B6	90	5	0.177054	0.664812	141.2	143.8	16102	Slc2a7|435818
chr4:149539302-149539673	C3>B6	372	9	0.621868	0.873349	146.3	143	16221	Slc2a7|435818
chr4:149561332-149561699	B6>C3	368	13	0.630749	0.256226	175.6	139	13545	Car6|12353
chr4:149562078-149562652	B6>C3	575	16	0.422464	0.039857	160.8	122.3	12592	Car6|12353
chr4:150030551-150030938	B6>C3	388	7	0.846614	0.358779	143.4	131	4268	Slc45a1|242773
chr4:150091355-150091721	B6>C3	367	13	0.751027	0.314424	149.8	127.5	65072	Slc45a1|242773
chr4:150156034-150156663	B6>C3	630	9	0.836673	0.36727	183	147.3	72395	1700045H11Rik|73348
chr4:150314203-150314867	B6>C3	665	14	0.675908	0.3439	149.4	74.4	12095	Tnfrsf9|21942
chr4:150674371-150675178	C3>B6	808	26	0.270783	0.601655	142	148.7	210692	Gm13090|105704528
chr4:150742528-150743137	B6>C3	610	17	0.809662	0.347578	222.8	144.5	278849	Gm13090|105704528
chr4:153201958-153202499	B6>C3	542	15	0.601892	0.208527	183.2	172	122086	BC039966|407793
chr4:154307729-154308067	C3>B6	339	11	0.269175	0.886926	188.5	154.4	5543	Tnfrsf14|230979
chr4:154320960-154321018	B6>C3	59	13	0.294815	0.012694	51.9	54.5	14014	Hes5|15208
chr4:154355693-154355960	C3>B6	268	7	0.501884	0.783805	189.6	181.7	17461	Pank4|269614
chr4:155336152-155337045	C3>B6	894	43	0.316242	0.609828	86.6	39.3	0	Fam132a|67389
chr4:155508723-155509693	B6>C3	971	25	0.895613	0.320777	158.6	103	7126	Rnf223|100045778
chr4:155509730-155510306	B6>C3	577	19	0.923667	0.681887	164.8	104.9	8133	Rnf223|100045778
chr4:155510438-155510670	B6>C3	233	11	0.9189	0.218212	132.3	110.8	8841	Rnf223|100045778
chr4:155510727-155511167	B6>C3	441	15	0.950398	0.596591	176.1	140.8	9130	Rnf223|100045778
chr4:155524266-155524828	B6>C3	563	8	0.847114	0.429929	160.2	105.2	22669	Rnf223|100045778
chr5:5557065-5557872	B6>C3	808	15	0.730604	0.460222	171	155.9	1629	Gtpbp10|207704
chr5:5573606-5574014	C3>B6	409	15	0.147409	0.394865	173.7	150.6	0	Gm8773|667705
chr5:5574014-5574502	C3>B6	489	20	0.061373	0.487978	171.9	147.7	215	Gm8773|667705
chr5:8334281-8334446	B6>C3	166	12	0.754967	0.414837	151	140.4	33714	Adam22|11496
chr5:8377325-8377745	C3>B6	421	15	0.608093	0.865904	177.9	163.1	9165	Adam22|11496
chr5:14964118-14964369	B6>C3	252	15	0.882185	0.649315	186.7	194.7	14530	Gm10354|100503549
chr5:20625494-20626033	B6>C3	540	8	0.841455	0.535328	192.4	150.4	63879	Ptpn12|19248
chr5:21178963-21179206	B6>C3	244	8	0.425186	0.119804	184.6	102.2	27161	Armc10|67211
chr5:21241018-21241197	C3>B6	180	13	0.735526	0.937107	116.9	24.5	1781	Pmpcb|73078
chr5:21514938-21515237	B6>C3	300	7	0.817997	0.192954	211.1	178.4	143516	Slc26a5|80979
chr5:22885392-22885805	C3>B6	414	25	0.703835	0.954848	135.6	138.2	54366	5031425E22Rik|269630
chr5:24366688-24366850	B6>C3	163	5	0.46347	0.083179	175.2	108.2	18509	Rheb|19744
chr5:27068697-27068719	B6>C3	23	5	0.879607	0.085714	81.4	35	75178	Dpp6|13483
chr5:28443166-28444059	B6>C3	894	12	0.616013	0.320293	153	136.3	45214	Insig1|231070
chr5:30813456-30813745	C3>B6	290	10	0.520305	0.773163	197	187.8	34464	Cib4|73259
chr5:32498278-32498701	C3>B6	424	9	0.106865	0.639633	171.6	157.6	36380	Plb1|665270
chr5:32586047-32586478	C3>B6	432	5	0.390179	0.923077	224	187.2	44590	Plb1|665270
chr5:32695348-32695620	B6>C3	273	5	0.912195	0.419689	205	154.4	39395	Plb1|665270
chr5:33917471-33918102	C3>B6	632	10	0.491544	0.7858	183.3	167.6	54182	Fam53a|74504
chr5:35724567-35725817	C3>B6	1251	17	0.172794	0.41147	192	187.7	5949	Hmx1|15371
chr5:36465747-36465805	B6>C3	59	5	0.65844	0.246392	202.6	194	80865	Psapl1|76943
chr5:38266719-38267077	B6>C3	359	12	0.655417	0.356578	187.7	179.2	50895	Msx1|17701
chr5:38677056-38677417	B6>C3	362	9	0.665547	0.240816	231.6	108.9	8413	Otop1|21906
chr5:38868608-38868712	B6>C3	105	12	0.862022	0.313527	61	65.9	2833	Slc2a9|117591
chr5:42172779-42173054	B6>C3	276	8	0.719842	0.36811	189.6	190.5	17320	Nkx3-2|12020
chr5:44635395-44635884	B6>C3	490	11	0.726106	0.152403	191.2	198.6	17550	Tapt1|231225
chr5:46246934-46247077	B6>C3	144	7	0.356034	0.089372	165.7	177.4	714	Lcorl|209707
chr5:53004438-53004519	C3>B6	82	5	0.283203	0.848369	204.8	104.2	5731	8030423F21Rik|211001
chr5:53166174-53166904	B6>C3	731	14	0.801221	0.556247	187.2	172.1	0	Zcchc4|78796
chr5:64373602-64373912	C3>B6	311	11	0.578481	0.805372	215.5	206.5	13466	Rell1|100532
chr5:65130026-65130228	B6>C3	203	7	0.467072	0.212308	141	139.3	64534	Klf3|16599
chr5:65351026-65351687	B6>C3	662	16	0.785085	0.301213	241.4	175.1	0	Tlr6|21899
chr5:65429690-65429754	C3>B6	65	5	0.255934	0.687943	193.8	141	68133	Mir574|100124451
chr5:65522154-65523043	C3>B6	890	28	0.438119	0.687266	183.8	152.6	0	Klhl5|71778
chr5:65540582-65540742	B6>C3	161	5	0.822496	0.381041	113.8	107.6	18112	Klhl5|71778
chr5:65840530-65840743	C3>B6	214	5	0.258101	0.762646	179	154.2	13449	Ugdh|22235
chr5:65845916-65846256	C3>B6	341	8	0.336971	0.743758	183.2	95.1	18835	Ugdh|22235
chr5:66545131-66545161	B6>C3	31	8	0.923077	0.537931	69.9	36.2	1938	Rbm47|245945
chr5:66631316-66631839	B6>C3	524	7	0.72052	0.286228	153.9	119.3	19298	Nsun7|70918
chr5:66719840-66720294	C3>B6	455	8	0.232164	0.763716	206.8	170.9	8610	Apbb2|11787
chr5:67855051-67855361	B6>C3	311	15	0.84835	0.550417	179.8	175.9	0	C330024D21Rik|320479
chr5:69922977-69923167	B6>C3	191	13	0.916667	0.655678	32.3	42	10719	Yipf7|75581
chr5:72957316-72957751	B6>C3	436	11	0.920038	0.34096	191	162.9	6432	Nfxl1|100978
chr5:73184798-73185460	C3>B6	663	13	0.240835	0.589258	180.5	150.4	40782	Txk|22165
chr5:73529789-73529956	B6>C3	168	5	0.703064	0.388196	254.6	240.6	117901	Fryl|72313
chr5:73571343-73571556	C3>B6	214	5	0.430446	0.779104	152.4	134	76301	Fryl|72313
chr5:74039867-74041188	C3>B6	1322	13	0.262328	0.497388	190.3	132.5	897	Sgcb|24051
chr5:74095358-74095600	C3>B6	243	10	0.365495	0.758939	156.5	86.7	52739	Spata18|73472
chr5:74113018-74113589	B6>C3	572	22	0.668434	0.282511	205.8	182.5	70399	Spata18|73472
chr5:74214763-74215991	B6>C3	1229	12	0.699957	0.220238	194.4	154	172144	Spata18|73472
chr5:74245266-74245396	C3>B6	131	5	0.128684	0.744745	203.6	66.6	202647	Spata18|73472
chr5:74421771-74421783	B6>C3	13	5	0.969543	0.584746	39.4	23.6	42653	Usp46|69727
chr5:74457511-74457614	B6>C3	104	5	0.696616	0.210263	171.4	159.8	6822	Usp46|69727
chr5:74457984-74458364	B6>C3	381	8	0.89313	0.133416	163.8	100.2	6072	Usp46|69727
chr5:74522068-74523454	B6>C3	1387	41	0.637278	0.278805	152.7	92.3	32513	Snora26|100313943
chr5:74586016-74586401	C3>B6	386	9	0.350634	0.666144	192.7	70.9	4950	Rasl11b|68939
chr5:75370116-75370195	B6>C3	80	7	0.453172	0.116811	189.1	181	24897	Gm6116|619945
chr5:77265659-77266297	B6>C3	639	13	0.706188	0.213452	147.9	112.1	3327	C530008M17Rik|320827
chr5:77431685-77432179	B6>C3	495	22	0.818127	0.346605	149.5	147.3	901	Arl9|384185
chr5:77432181-77432635	B6>C3	455	11	0.833091	0.618453	187.9	189.2	445	Arl9|384185
chr5:84676466-84676508	C3>B6	43	9	0.506098	0.839196	54.7	44.2	169899	Epha5|13839
chr5:86502544-86502728	B6>C3	185	5	0.763723	0.364064	251.4	212.6	1773	Stap1|56792
chr5:89608896-89608968	C3>B6	73	5	0.680717	0.930537	223	152.6	277955	Gc|14473
chr5:90381984-90382334	C3>B6	351	14	0.752195	0.955923	73.2	51.9	69625	Adamts3|330119
chr5:90970223-90970530	B6>C3	308	22	0.935227	0.731939	40	47.8	19705	5830473C10Rik|622307
chr5:92297342-92297539	B6>C3	198	9	0.854759	0.542044	179.8	85.9	94043	Rchy1|68098
chr5:92820957-92822401	C3>B6	1445	62	0.420449	0.637824	181.6	145.6	3797	Art3|109979
chr5:93237734-93238495	C3>B6	762	27	0.409574	0.661406	153.2	77.4	0	Shroom3|27428
chr5:93437564-93438194	C3>B6	631	11	0.338293	0.682222	232.2	81.8	35854	Sowahb|78088
chr5:93527294-93527533	B6>C3	240	5	0.725534	0.21897	177.8	170.8	4852	Sept11|52398
chr5:93694742-93695251	C3>B6	510	8	0.556034	0.775033	203	187.2	1348	Ccng2|12452
chr5:96402919-96403280	C3>B6	362	34	0.288024	0.602706	89.1	84.8	16961	Cxcl13|55985
chr5:98632757-98632924	B6>C3	168	5	0.832797	0.445685	186.6	197	22869	Prdm8|77630
chr5:98641695-98642030	B6>C3	336	5	0.710832	0.135397	206.8	206.8	31807	Prdm8|77630
chr5:99618016-99618592	B6>C3	577	12	0.683703	0.432255	198.9	190.7	63354	Rasgef1b|320292
chr5:100335187-100335632	C3>B6	446	45	0.076869	0.423931	126	123.1	72325	Hnrnpd|11991
chr5:100549550-100550371	C3>B6	822	23	0.214929	0.529083	202.7	155.5	38456	Tmem150c|231503
chr5:100985896-100986175	C3>B6	280	9	0.169385	0.765912	177.1	157.1	15049	Plac8|231507
chr5:100986670-100986806	C3>B6	137	5	0.276371	0.820189	189.6	126.8	14418	Plac8|231507
chr5:101328226-101328444	B6>C3	219	7	0.882006	0.49635	48.4	97.9	52978	Agpat9|231510
chr5:103637181-103637408	B6>C3	228	9	0.798351	0.555556	175.2	179	2945	Mapk10|26414
chr5:104190751-104190917	C3>B6	167	7	0.331747	0.791787	210.1	198.3	7159	Aff1|17355
chr5:104379312-104379515	B6>C3	204	10	0.721768	0.371013	183.3	178.7	26892	Hsd17b13|243168
chr5:104475061-104475400	B6>C3	340	14	0.502847	0.214525	163.1	149.5	483	Nudt9|74167
chr5:104865173-104865645	C3>B6	473	8	0.264016	0.742958	191.8	106.5	0	Spp1|20750
chr5:104999889-105001313	C3>B6	1425	21	0.073552	0.549296	189	71	45135	D930016D06Rik|100662
chr5:105829535-105829601	B6>C3	67	5	0.39002	0.159813	196.4	214	15193	Lrrc8b|433926
chr5:106161010-106161355	C3>B6	346	33	0.426256	0.694843	114	78.2	31181	Lrrc8d|231549
chr5:106171577-106172400	C3>B6	824	13	0.172447	0.766836	159.7	106.2	41748	Lrrc8d|231549
chr5:106174517-106174625	C3>B6	109	5	0.352	0.807818	125	61.4	44688	Lrrc8d|231549
chr5:106212690-106212957	B6>C3	268	9	0.969072	0.324484	43.1	37.7	82861	Lrrc8d|231549
chr5:106244937-106245197	B6>C3	261	8	0.714183	0.141887	173.6	165.6	60390	Zfp326|54367
chr5:106257908-106258022	B6>C3	115	5	0.716944	0.230297	204.2	195.4	47565	Zfp326|54367
chr5:106259534-106259729	C3>B6	196	8	0.206788	0.849776	198.9	111.5	45858	Zfp326|54367
chr5:107155486-107155520	B6>C3	35	9	0.937808	0.075556	112.6	25	29637	Zfp644|52397
chr5:107185780-107187532	C3>B6	1753	49	0.154316	0.507899	166.9	129.2	59931	Zfp644|52397
chr5:107220252-107220590	C3>B6	339	7	0.064639	0.825893	187.9	96	94403	Zfp644|52397
chr5:107230699-107231253	C3>B6	555	13	0.234362	0.601357	179.5	181.4	104850	Zfp644|52397
chr5:107704085-107704241	B6>C3	157	6	0.94233	0.561881	144.5	67.3	14373	Tgfbr3|21814
chr5:107963667-107963855	C3>B6	189	11	0.63082	0.84403	138.6	131.7	0	1700028K03Rik|76421
chr5:110452266-110452815	C3>B6	550	12	0.547567	0.838217	190.1	136.5	26720	Zfp932|69504
chr5:111608723-111609223	C3>B6	501	11	0.398257	0.744856	177.4	198.8	150494	Pitpnb|56305
chr5:111847571-111847984	B6>C3	414	31	0.650689	0.320168	103	92.3	385	Mn1|433938
chr5:111847988-111848402	B6>C3	415	24	0.830667	0.627072	93.8	90.5	802	Mn1|433938
chr5:111848796-111848983	B6>C3	188	16	0.852592	0.470948	100.1	81.8	1610	Mn1|433938
chr5:111848985-111849329	B6>C3	345	30	0.76837	0.52399	89.4	79.2	1799	Mn1|433938
chr5:111930402-111930412	B6>C3	11	5	0.964981	0.240741	51.4	32.4	80169	C130026L21Rik|330164
chr5:112386736-112387003	C3>B6	268	17	0.549532	0.871589	150.8	146.6	195988	E130006D01Rik|269683
chr5:112625326-112625352	B6>C3	27	7	0.931475	0.604603	123	68.3	10431	1700028D13Rik|75569
chr5:112721559-112721894	B6>C3	336	9	0.66139	0.222874	161.4	151.6	15832	Tpst2|22022
chr5:112987636-112987941	B6>C3	306	5	0.683529	0.364952	170	124.4	18277	Sez6l|56747
chr5:113056945-113057504	C3>B6	560	15	0.248629	0.574403	182.3	108.9	37929	1700034G24Rik|67325
chr5:113148076-113148131	B6>C3	56	5	0.866142	0.538622	203.2	191.6	74181	1700095B10Rik|67360
chr5:113776889-113777755	C3>B6	867	32	0.37706	0.588045	183.9	154.2	8559	Aym1|503692
chr5:113890556-113891409	C3>B6	854	31	0.295289	0.529224	168.5	101	28058	Wscd2|320916
chr5:114001078-114001580	B6>C3	503	13	0.5624	0.357288	192.3	113.5	81611	Wscd2|320916
chr5:114440169-114440283	B6>C3	115	6	0.611111	0.227273	141	117.3	3483	Ssh1|231637
chr5:114603596-114603847	C3>B6	252	11	0.254237	0.493388	134.1	110	11680	Acacb|100705
chr5:114870946-114871088	C3>B6	143	5	0.224057	0.576659	169.6	174.8	16469	Mir7027|102465621
chr5:115044866-115045099	B6>C3	234	11	0.709779	0.219966	172.9	107.5	26606	Fam222a|433940
chr5:115332090-115332285	C3>B6	196	14	0.611613	0.838225	110.7	104.6	14658	Oasl2|23962
chr5:115335866-115336685	C3>B6	820	7	0.300139	0.590044	205.1	195.1	10258	Oasl2|23962
chr5:115924270-115924591	B6>C3	322	12	0.766969	0.495555	192.8	178.1	7995	Pla2g1b|18778
chr5:116643996-116644901	C3>B6	906	30	0.370254	0.641766	158.9	159.3	94093	Ccdc60|269693
chr5:116800879-116801003	C3>B6	125	10	0.42128	0.724299	115.6	107	38510	B230112J18Rik|77846
chr5:118555777-118555900	C3>B6	124	5	0.319965	0.816011	229.4	142.4	49567	Fbxw8|231672
chr5:119041889-119042300	C3>B6	412	11	0.435708	0.736738	196.5	183.4	31161	Med13l|76199
chr5:119046469-119046725	B6>C3	257	5	0.699187	0.229197	196.8	137	35741	Med13l|76199
chr5:119069862-119070090	B6>C3	229	7	0.825696	0.377034	159	158	59134	Med13l|76199
chr5:119583636-119583680	C3>B6	45	7	0.669716	0.936979	156.1	154.1	25391	1700081H04Rik|73477
chr5:119606970-119607065	B6>C3	96	5	0.635417	0.184932	211.2	146	42962	Gm7538|665194
chr5:120316655-120317295	C3>B6	641	31	0.414241	0.617893	176.2	181	31983	Tbx5|21388
chr5:120425833-120425843	B6>C3	11	5	0.97733	0.19863	158.8	29.2	140679	Rbm19|74111
chr5:123689611-123689825	B6>C3	215	9	0.912351	0.32574	139.4	146.3	11412	Psmd9|67151
chr5:124294127-124294829	B6>C3	703	14	0.731034	0.456232	207.1	123.2	20696	Hcar2|80885
chr5:124804411-124804556	C3>B6	146	28	0	0.231356	30.5	42.1	81	Cdk2ap1|13445
chr5:125614880-125615561	C3>B6	682	12	0.323099	0.669257	114	96.5	44023	Ncor2|20602
chr5:126030181-126030262	C3>B6	82	5	0.382766	0.732247	199.6	171.8	17393	Tmem132b|208151
chr5:127985884-127986380	B6>C3	497	13	0.811952	0.595851	193.1	185.4	111382	Slc15a4|100561
chr5:128970469-128970626	C3>B6	158	5	0.160093	0.539095	172.4	48.6	31532	Tmem132d|243274
chr5:128988643-128988751	C3>B6	109	7	0.196856	0.451209	190.9	171.3	49706	Tmem132d|243274
chr5:131194477-131194521	B6>C3	45	5	0.475897	0.174668	195	195.8	269815	Caln1|140904
chr5:132867528-132868236	B6>C3	709	15	0.72183	0.177048	198.2	176.6	149977	Auts2|319974
chr5:136788535-136788763	C3>B6	229	12	0.363306	0.587494	160.3	171.9	62910	Mir721|723975
chr5:137190545-137190646	C3>B6	102	10	0.265557	0.644022	138.2	36.8	20498	Myl10|59310
chr5:137356125-137356284	B6>C3	160	7	0.54719	0.266566	134.7	94.9	2693	Col26a1|140709
chr5:137396395-137396938	C3>B6	544	12	0.337046	0.784641	172.1	49.9	1379	4933404O12Rik|66752
chr5:138458690-138458977	B6>C3	288	11	0.830957	0.580908	89.3	78.1	3527	Smok3a|545814
chr5:139180111-139180231	B6>C3	121	10	0.83481	0.488803	158	129.5	50804	Fam20c|80752
chr5:140421675-140422283	C3>B6	609	10	0.205495	0.708649	174.7	131.8	37778	Elfn1|243312
chr5:142347162-142347365	B6>C3	204	5	0.525597	0.132986	175.8	153.4	530086	Foxk1|17425
chr5:142451169-142451199	B6>C3	31	5	0.817073	0.337719	98.4	45.6	426252	Foxk1|17425
chr5:144253588-144253801	C3>B6	214	13	0.375265	0.786335	108.8	61.9	28227	Daglb|231871
chr5:145156405-145156751	B6>C3	347	12	0.646102	0.20062	174.2	161.2	37011	Dmr|100579137
chr5:146176071-146176679	B6>C3	609	13	0.777062	0.447615	191.2	196.8	53913	Cyp3a16|13114
chr5:146976116-146976216	B6>C3	101	5	0.900344	0.61461	116.4	79.4	20664	1700001J03Rik|69282
chr5:147448513-147448633	C3>B6	121	5	0.618738	0.876812	215.6	193.2	51698	Gpr12|14738
chr5:147497957-147498389	B6>C3	433	9	0.658942	0.361399	187	171.6	101142	Gpr12|14738
chr5:147567096-147567114	B6>C3	19	5	0.980732	0.026718	103.8	52.4	39418	Usp12|22217
chr5:147641052-147641392	C3>B6	341	7	0.465	0.881013	228.6	56.4	3074	Rpl21|19933
chr5:147643719-147644200	B6>C3	482	11	0.725399	0.232992	176.5	97.5	266	Rpl21|19933
chr5:147749307-147749365	B6>C3	59	5	0.85957	0.529936	176.6	157	10868	Gtf3a|66596
chr5:147759663-147759922	C3>B6	260	5	0.089172	0.693009	188.4	65.8	311	Gtf3a|66596
chr5:147830452-147830617	C3>B6	166	7	0.349882	0.730096	181.3	179.4	55079	Mtif3|76366
chr5:147870433-147871309	C3>B6	877	14	0.253678	0.775473	160.2	117.1	16839	Lnx2|140887
chr5:147875465-147875659	C3>B6	195	7	0.261843	0.792793	165.9	79.3	12489	Lnx2|140887
chr5:148193110-148193335	B6>C3	226	10	0.76376	0.231365	161.7	103.3	18730	Flt3|14255
chr5:148713015-148713630	B6>C3	616	9	0.91674	0.607062	125.4	97.6	6637	Slc46a3|71706
chr5:148839441-148839791	B6>C3	351	9	0.698864	0.379097	156.4	125.4	70545	Mtus2|77521
chr5:149588733-149588920	C3>B6	188	7	0.194725	0.452525	184.1	141.4	619	4930505K14Rik|78015
chr5:149589030-149589160	C3>B6	131	9	0.216947	0.813197	184.9	119.6	379	4930505K14Rik|78015
chr5:149606264-149606302	C3>B6	39	5	0.048622	0.806569	123.4	54.8	16725	4930505K14Rik|78015
chr5:149796419-149797033	B6>C3	615	21	0.715059	0.148529	158.4	97.1	9757	5930430L01Rik|319982
chr5:149968636-149969157	C3>B6	522	17	0.286719	0.578145	142.2	135.1	868	Gm8615|667410
chr5:150858517-150859235	B6>C3	719	17	0.805154	0.48374	207.7	130.2	37267	Rxfp2|140498
chr5:152457780-152458274	B6>C3	495	36	0.935065	0.710778	17.1	20.4	3997	Rfc3|69263
chr6:3133233-3133592	B6>C3	360	15	0.490951	0.203185	316.8	297.3	104927	Gm8579|667335
chr6:3230330-3230419	C3>B6	90	5	0.725363	0.959079	123.8	78.2	8100	Gm8579|667335
chr6:3290832-3291486	C3>B6	655	15	0.22142	0.813616	212.3	160.6	52313	Gm8579|667335
chr6:3502588-3502877	B6>C3	290	13	0.749345	0.411799	146.7	131.7	54195	Vps50|73288
chr6:4958654-4958969	B6>C3	316	15	0.604373	0.344675	195.1	150.9	105334	Ppp1r9a|243725
chr6:5332941-5333661	C3>B6	721	17	0.075365	0.701996	217.8	132.6	0	Asb4|65255
chr6:6502015-6502189	C3>B6	175	6	0.170566	0.847291	220.8	101.5	26469	Shfm1|20422
chr6:12047277-12047937	C3>B6	661	21	0.399853	0.789913	129.6	119.9	11643	Gm6578|625347
chr6:13521931-13522245	C3>B6	315	25	0.72314	0.92668	58.1	19.6	35818	Tmem168|101118
chr6:15207764-15208164	C3>B6	401	8	0.263719	0.537543	234.6	219.8	72258	Foxp2|114142
chr6:16309773-16310239	C3>B6	467	31	0.34545	0.954458	126.9	134.6	538202	Tfec|21426
chr6:17502452-17502639	B6>C3	188	7	0.944141	0.604972	235.3	155.1	84459	Capza2|12343
chr6:22290832-22291056	B6>C3	225	13	0.91066	0.625	178.2	149.5	15025	Fam3c|27999
chr6:23254156-23254466	C3>B6	311	9	0.492409	0.775533	219.6	198	55892	Fezf1|73191
chr6:29936297-29936821	C3>B6	525	9	0.623464	0.857992	180.9	168.2	968	Smkr-ps|76419
chr6:29982919-29982929	B6>C3	11	5	0.955556	0.558824	117	54.4	15059	Nrf1|18181
chr6:30682728-30683307	C3>B6	580	24	0.490551	0.707372	154.3	130	199	Mest|17294
chr6:31753203-31753799	B6>C3	597	29	0.876106	0.540036	101.3	116.3	239266	Podxl|27205
chr6:34662948-34663057	C3>B6	110	7	0.400754	0.706161	113.7	30.1	3504	Cald1|109624
chr6:34671224-34671308	B6>C3	85	5	0.773741	0.233058	242.2	242	11780	Cald1|109624
chr6:35814028-35814734	B6>C3	707	10	0.782226	0.140067	227.3	148.5	324140	Mtpn|14489
chr6:37414010-37414698	C3>B6	689	35	0.117647	0.852116	129.7	136.4	21862	Creb3l2|208647
chr6:37498830-37499010	B6>C3	181	8	0.662338	0.327759	48.1	37.4	18657	Akr1d1|208665
chr6:38094110-38094741	C3>B6	632	8	0.274194	0.796167	155	71.8	19524	Atp6v0a4|140494
chr6:38192356-38192810	B6>C3	455	7	0.883721	0.140902	184.3	177.4	11199	D630045J12Rik|330286
chr6:38601951-38602192	B6>C3	242	7	0.930905	0.534743	113.7	47.3	10877	Clec2l|665180
chr6:38724683-38724709	B6>C3	27	7	0.566038	0.183953	75.7	73	62601	Hipk2|15258
chr6:40392318-40392813	C3>B6	496	11	0.685111	0.892417	159.4	140.3	49	Wee2|381759
chr6:40392867-40393474	C3>B6	608	15	0.377467	0.877904	162.1	146.3	5	Wee2|381759
chr6:41513008-41513460	C3>B6	453	28	0.675964	0.957678	147.2	124.9	41233	Prss2|22072
chr6:47721862-47721984	B6>C3	123	7	0.577328	0	176.4	33.7	18938	Rn4.5s|19799
chr6:47722779-47722842	B6>C3	64	6	0.234219	0	100.3	20.7	19855	Rn4.5s|19799
chr6:48191704-48192082	B6>C3	379	8	0.80184	0.341558	203.8	96.2	153503	Krba1|77827
chr6:48443746-48444131	C3>B6	386	5	0.374011	0.853746	177	168.2	10207	Zfp862-ps|58894
chr6:48518630-48518746	C3>B6	117	5	0.045752	0.586319	153	122.8	3923	Rarres2|71660
chr6:48986358-48987494	C3>B6	1137	30	0.455962	0.697474	166.9	158.3	0	Gpnmb|93695
chr6:49757757-49758268	C3>B6	512	17	0.452893	0.791089	213.5	216.5	14441	Npy|109648
chr6:50008735-50008848	C3>B6	114	6	0.425025	0.848341	167.8	35.2	51392	Mpp6|56524
chr6:50109833-50110461	B6>C3	629	11	0.931328	0.380176	160.2	72.5	49593	Mpp6|56524
chr6:50140928-50141043	C3>B6	116	5	0.244376	0.592784	195.6	155.2	70725	Dfna5|54722
chr6:50308104-50308281	B6>C3	178	8	0.552211	0.208085	203.5	188.6	24555	Osbpl3|71720
chr6:50328360-50328708	C3>B6	349	9	0.562535	0.843124	196.3	166.4	4128	Osbpl3|71720
chr6:52240118-52240938	C3>B6	821	24	0.219757	0.439098	195.3	194	22554	Evx1|14028
chr6:53276857-53276867	B6>C3	11	5	0.950495	0.516224	80.8	67.8	39568	9430076C15Rik|320189
chr6:54001902-54002354	B6>C3	453	10	0.933142	0.586142	209.4	53.4	11976	Chn2|69993
chr6:54120159-54120539	B6>C3	381	9	0.715561	0.240214	199.2	124.9	94313	Chn2|69993
chr6:54391345-54391355	B6>C3	11	5	0.983535	0.553488	182.2	86	11130	9130019P16Rik|100042056
chr6:54648760-54649911	C3>B6	1152	40	0.040866	0.419207	165.2	163.2	17142	Mturn|68235
chr6:54904686-54904997	C3>B6	312	7	0.084953	0.956962	198.4	112.9	16658	Nod1|107607
chr6:54977316-54977480	B6>C3	165	5	0.711326	0.1875	144.8	131.2	10515	Gars|353172
chr6:55129902-55130295	B6>C3	394	8	0.684722	0.356358	180	159.2	4918	Inmt|21743
chr6:55202227-55202774	B6>C3	548	9	0.945665	0.273973	182	56.8	48850	Fam188b|330323
chr6:55231141-55231241	C3>B6	101	5	0.567067	0.965468	183.4	139	55052	Aqp1|11826
chr6:55420957-55421261	B6>C3	305	7	0.78504	0.287129	196.7	173.1	18985	Adcyap1r1|11517
chr6:55423890-55424379	C3>B6	490	11	0.301732	0.618544	188.9	146.1	21918	Adcyap1r1|11517
chr6:55433516-55433891	B6>C3	376	9	0.543129	0.105552	186.8	162.1	31544	Adcyap1r1|11517
chr6:55435014-55435218	B6>C3	205	7	0.83617	0.141092	201.4	138.7	33042	Adcyap1r1|11517
chr6:71220321-71220415	C3>B6	95	5	0.082115	0.354271	177.8	79.6	1250	Mir8112|102465900
chr6:71326764-71326780	B6>C3	17	5	0.967925	0.665289	106	48.4	3343	Cd8a|12525
chr6:71797027-71797103	C3>B6	77	5	0.263764	0.967235	156.2	152.6	15713	Immt|76614
chr6:71898350-71898649	C3>B6	300	7	0.526999	0.922591	209	180.9	39303	Polr1a|20019
chr6:72008333-72008548	C3>B6	216	7	0.245133	0.97	161.4	57.1	15811	9130221F21Rik|330350
chr6:72010803-72011044	C3>B6	242	8	0.50678	0.852785	73.8	94.2	18281	9130221F21Rik|330350
chr6:72050739-72051207	C3>B6	469	11	0.411215	0.726833	145.9	131.5	3137	St3gal5|20454
chr6:72078440-72078524	B6>C3	85	5	0.703448	0.359806	116	123.4	5249	4933431G14Rik|71265
chr6:72162709-72163174	C3>B6	466	8	0.299462	0.841895	209.1	187.4	22397	Atoh8|71093
chr6:72179703-72179894	B6>C3	192	7	0.759671	0.199029	173.6	88.3	5677	Atoh8|71093
chr6:72207024-72207243	C3>B6	220	5	0.652778	0.869919	172.8	123	21453	Atoh8|71093
chr6:72239079-72239586	C3>B6	508	12	0.389799	0.680927	178.1	46.8	15018	Sftpb|20388
chr6:72417116-72417368	C3>B6	253	5	0.110708	0.437949	220.4	195	27564	Mat2a|232087
chr6:72518476-72518926	B6>C3	451	11	0.795516	0.243667	133.8	75.4	18835	Capg|12332
chr6:72577343-72577643	B6>C3	301	15	0.85751	0.550972	103.9	113.1	1639	Gm15401|100038714
chr6:72753550-72754219	B6>C3	670	11	0.332502	0.113402	145.7	141.1	14511	Tcf7l1|21415
chr6:72778322-72778559	C3>B6	238	11	0.309839	0.602881	130.3	44.2	39283	Tcf7l1|21415
chr6:73214066-73214108	B6>C3	43	5	0.965306	0.744828	98	58	15567	Suclg1|56451
chr6:79578039-79579414	B6>C3	1376	32	0.648271	0.316396	188	238.6	188611	Gm20594|100463512
chr6:85787621-85787863	C3>B6	243	9	0.294304	0.654028	70.2	46.9	5737	Nat8|68396
chr6:86224643-86224681	B6>C3	39	5	0.967251	0.702422	171	57.8	79422	Tgfa|21802
chr6:86278289-86278553	C3>B6	265	5	0.415899	0.763505	173.6	166.6	37124	Fam136a|66488
chr6:86333417-86333572	C3>B6	156	9	0.367556	0.885294	108.2	37.8	11883	Snrpg|68011
chr6:86337439-86337972	C3>B6	534	10	0.241379	0.690634	203	165.5	9172	Pcyox1|66881
chr6:87469974-87470841	B6>C3	868	12	0.848792	0.460373	172.5	71.5	12412	Arhgap25|232201
chr6:89185635-89186494	C3>B6	860	33	0.225906	0.628125	138	106.7	19462	Gm839|330379
chr6:90183011-90183380	B6>C3	370	22	0.646623	0.432684	171.6	161	8579	Vmn1r53|113853
chr6:90183441-90183645	B6>C3	205	15	0.736577	0.342498	79.5	84.9	9009	Vmn1r53|113853
chr6:90855510-90855657	C3>B6	148	18	0.668553	0.953138	88.3	66.4	95393	Iqsec1|232227
chr6:90855661-90855935	C3>B6	275	27	0.475832	0.929054	59	54.8	95544	Iqsec1|232227
chr6:92737671-92737860	B6>C3	190	5	0.526136	0.050788	176	114.2	81493	Prickle2|243548
chr6:93923561-93923730	B6>C3	170	7	0.806718	0.26742	242.4	75.9	59877	Magi1|14924
chr6:94119237-94119756	C3>B6	520	6	0.31746	0.761484	189	94.3	67680	4930511A08Rik|78178
chr6:94145550-94145993	B6>C3	444	11	0.664055	0.174559	185.6	165.1	41443	4930511A08Rik|78178
chr6:94174356-94174501	B6>C3	146	6	0.955319	0.226592	235	89	12935	4930511A08Rik|78178
chr6:94206307-94206645	C3>B6	339	5	0.203682	0.60026	173.8	153.6	18871	4930511A08Rik|78178
chr6:94667809-94668338	C3>B6	530	7	0.15759	0.762228	123.3	105.1	17670	Lrig1|16206
chr6:94668669-94669155	C3>B6	487	13	0.277927	0.622867	200.4	135.2	18530	Lrig1|16206
chr6:94731622-94732173	B6>C3	552	8	0.952024	0.627093	166.8	82.1	81483	Lrig1|16206
chr6:100445173-100445484	B6>C3	312	11	0.812423	0.45259	221	186	31910	1700049E22Rik|73395
chr6:100781839-100782046	C3>B6	208	5	0.193813	0.928571	219.8	224	1586	Ppp4r2|232314
chr6:101402848-101403577	C3>B6	730	21	0.644155	0.883159	138.9	73	74957	Pdzrn3|55983
chr6:101404081-101404345	C3>B6	265	16	0.533689	0.815847	164.2	85.2	76190	Pdzrn3|55983
chr6:105628827-105629807	C3>B6	981	18	0.141984	0.464392	208.9	167.7	1088	Cntn4|269784
chr6:108588406-108588752	C3>B6	347	6	0.280118	0.945838	170.2	166.2	15245	0610040F04Rik|75394
chr6:108723487-108723665	C3>B6	179	5	0.249173	0.929719	181.4	99.6	9388	Arl8b|67166
chr6:108848712-108849000	C3>B6	289	5	0.489451	0.860169	189.6	94.4	70077	Edem1|192193
chr6:109421871-109421897	B6>C3	27	5	0.838608	0.304348	63.2	64.4	643236	Edem1|192193
chr6:112835858-112835968	C3>B6	111	7	0.583732	0.835862	119.4	103.6	61292	Srgap3|259302
chr6:114257586-114258135	C3>B6	550	21	0.215104	0.638601	162	147	24957	Slc6a1|232333
chr6:114823801-114824430	C3>B6	630	10	0.372653	0.682155	170.4	148.5	47340	Vgll4|232334
chr6:114886753-114887347	C3>B6	595	13	0.466667	0.76729	137.3	94.5	14983	Vgll4|232334
chr6:115116529-115116693	C3>B6	165	5	0.301904	0.746967	220.6	115.4	31609	Syn2|20965
chr6:115201443-115201774	C3>B6	332	10	0.212086	0.559019	172.1	150.8	93	Timp4|110595
chr6:115491452-115491774	C3>B6	323	8	0.239915	0.777966	117.8	73.8	2948	Tsen2|381802
chr6:115912454-115913156	C3>B6	703	26	0.491141	0.85254	132.4	62.1	17505	H1foo|171506
chr6:116145424-116146085	C3>B6	662	16	0.674055	0.908027	143.8	37.4	2032	Tmcc1|330401
chr6:116177873-116178088	C3>B6	216	7	0.636219	0.856674	179.9	130.6	19822	Fam21|28006
chr6:116179277-116179588	C3>B6	312	9	0.489609	0.829099	181.8	144.3	21226	Fam21|28006
chr6:116333714-116333951	C3>B6	238	5	0.440426	0.924603	188	100.8	45674	March8|71779
chr6:116457991-116458606	B6>C3	616	20	0.918493	0.670532	187.1	168.2	1457	Olfr212|258019
chr6:116597851-116598031	C3>B6	181	8	0.212833	0.86637	159.8	56.1	1786	Mir7043|102466793
chr6:119594074-119594337	C3>B6	264	11	0.258675	0.779188	201.7	71.6	99709	Wnt5b|22419
chr6:119992538-119992589	B6>C3	52	5	0.93178	0.205829	120.2	109.8	3865	Wnk1|232341
chr6:120850329-120850566	B6>C3	238	7	0.900621	0.479058	161	163.7	16272	Bid|12122
chr6:120978496-120978843	C3>B6	348	9	0.713885	0.932021	158.4	62.1	52802	Mical3|194401
chr6:120987713-120987830	C3>B6	118	5	0.230585	0.713208	167.4	159	43815	Mical3|194401
chr6:120995421-120996142	C3>B6	722	21	0.331988	0.76516	141.6	123.3	35503	Mical3|194401
chr6:121031764-121031990	C3>B6	227	11	0.385834	0.808843	97.5	69.9	119	Mical3|194401
chr6:122577217-122578153	C3>B6	937	30	0.339182	0.593888	167.2	136.3	775	Dppa3|73708
chr6:125236495-125236675	C3>B6	181	5	0.18536	0.959044	169.4	58.6	435	Tuba3a|22144
chr6:125476269-125476638	C3>B6	370	5	0.266447	0.839024	182.4	41	26328	Vwf|22371
chr6:127058470-127058557	B6>C3	88	8	0.465412	0.060976	225.9	194.8	1013	Tigar|319801
chr6:128023970-128024125	C3>B6	156	8	0.662396	0.949212	224.4	142.8	69471	Tspan9|109246
chr6:128125275-128125307	B6>C3	33	7	0.96728	0.582938	69.9	60.3	8514	9330102E08Rik|330427
chr6:128319903-128319953	B6>C3	51	12	0.910023	0.439516	73.2	20.7	5575	4933413G19Rik|71149
chr6:128604561-128604914	C3>B6	354	10	0.332592	0.720046	179.8	173.6	7489	Clec2h|94071
chr6:128704238-128704596	C3>B6	359	9	0.042591	0.665105	185.2	94.9	31174	Klrb1|100043861
chr6:128774240-128774332	C3>B6	93	5	0.35132	0.939891	174.2	73.2	2001	Klrb1b|80782
chr6:129018001-129018269	C3>B6	269	7	0.373494	0.889417	237.1	210.6	22082	Klrb1f|232408
chr6:129803596-129804083	B6>C3	488	15	0.87658	0.254963	179.3	63.8	22607	Klra17|170733
chr6:134221245-134221730	B6>C3	486	11	0.607396	0.248074	243.4	59	124617	Bcl2l14|66813
chr6:134402827-134402951	C3>B6	125	5	0.334942	0.831239	207.2	111.4	56480	Bcl2l14|66813
chr6:134429589-134429845	C3>B6	257	9	0.190638	0.706847	163.8	115.2	83242	Bcl2l14|66813
chr6:134812857-134813010	B6>C3	154	7	0.4	0.143446	182.9	173.3	24793	Gpr19|14760
chr6:134982912-134983358	C3>B6	447	10	0.398031	0.789258	213.3	195.5	21282	Ddx47|67755
chr6:135290637-135291369	C3>B6	733	7	0.179074	0.640303	213	131.9	21580	Emp1|13730
chr6:135311102-135311325	C3>B6	224	5	0.486428	0.884676	184.2	126.6	1624	Emp1|13730
chr6:135602740-135603261	C3>B6	522	9	0.549242	0.83056	117.3	73.4	5670	4930425L21Rik|75024
chr6:135963429-135964277	B6>C3	849	12	0.464095	0.187913	203.1	164.1	159252	Grin2b|14812
chr6:136128234-136128974	B6>C3	741	18	0.82811	0.524038	175.5	92.4	4705	Grin2b|14812
chr6:136410742-136411030	B6>C3	289	13	0.846401	0.374072	167.8	113.9	46652	E330021D16Rik|100502936
chr6:136608587-136609390	B6>C3	804	18	0.528135	0.219653	181.7	124.9	1024	Plbd1|66857
chr6:136809878-136810104	B6>C3	227	9	0.70648	0.240999	174.9	151.2	3757	Art4|109978
chr6:136865117-136865531	B6>C3	415	7	0.843309	0.362434	212.4	54	5170	Erp27|69187
chr6:136869133-136869653	C3>B6	521	11	0.267281	0.766064	197.3	90.5	1048	Erp27|69187
chr6:136902489-136903077	B6>C3	589	7	0.817087	0.327645	130.4	125.6	0	Pde6h|78600
chr6:136905310-136905665	B6>C3	356	6	0.579235	0.191489	91.5	70.5	2266	Pde6h|78600
chr6:136905816-136906394	B6>C3	579	11	0.853157	0.304983	123.8	105.8	2772	Pde6h|78600
chr6:137419877-137419975	B6>C3	99	7	0.527097	0.035714	221.4	40	48441	Eps8|13860
chr6:137420330-137421027	B6>C3	698	14	0.86164	0.379567	206.5	105.6	47389	Eps8|13860
chr6:137423792-137424025	B6>C3	234	5	0.846512	0.186508	215	50.4	44391	Eps8|13860
chr6:137446189-137446393	B6>C3	205	5	0.591231	0.160594	141.4	148.2	22023	Eps8|13860
chr6:137490821-137491598	C3>B6	778	9	0.27772	0.740105	214.4	148.8	22405	Eps8|13860
chr6:137654665-137655134	B6>C3	470	11	0.870009	0.334895	195.8	38.8	28469	Strap|20901
chr6:138424279-138424908	B6>C3	630	7	0.769174	0.282669	193.7	154.1	31785	Gm30332|102632192
chr6:144099938-144100106	B6>C3	169	6	0.663265	0.174041	179.7	169.5	57982	Sox5|20678
chr6:144151819-144152821	C3>B6	1003	19	0.372781	0.668093	177.9	135.3	5267	Sox5|20678
chr6:144285878-144286234	C3>B6	357	13	0.501778	0.84188	173.1	126	127790	Sox5|20678
chr6:144299617-144299911	C3>B6	295	5	0.30283	0.902516	212	127.2	141529	Sox5|20678
chr6:144405915-144406396	B6>C3	482	11	0.857203	0.227723	215.8	174.5	214992	Sox5os3|66760
chr6:144439942-144440074	B6>C3	133	5	0.746	0.222619	200	168	181314	Sox5os3|66760
chr6:145426071-145426280	C3>B6	210	7	0.201102	0.839465	155.6	42.7	42626	Ifltd1|74071
chr6:145540886-145541254	C3>B6	369	6	0.39302	0.950156	219.7	107	23229	Tuba3b|22147
chr6:145701893-145702105	C3>B6	213	5	0.399168	0.937046	192.4	82.6	54798	Rassf8|71323
chr6:145739779-145740087	B6>C3	309	7	0.942993	0.543499	180.4	152.7	16816	Rassf8|71323
chr6:145756681-145757287	C3>B6	607	14	0.595122	0.873684	131.8	61.1	0	Rassf8|71323
chr6:146075644-146076072	C3>B6	429	9	0.241698	0.88318	204.1	181.7	192977	Sspn|16651
chr6:146634259-146634663	B6>C3	405	13	0.511047	0.169617	188	104.3	28519	4930479D17Rik|74925
chr7:4212561-4212819	B6>C3	259	7	0.816558	0.470024	176	178.7	12926	Pira6|18729
chr7:4764866-4765201	C3>B6	336	7	0.075228	0.701648	188	164.7	924	Ube2s|77891
chr7:4808184-4808370	C3>B6	187	8	0.213031	0.693116	220.6	214.2	9411	Isoc2b|67441
chr7:7230374-7230899	C3>B6	526	35	0.440348	0.664569	121.7	118.1	101	Vmn2r29|76229
chr7:13334882-13335264	B6>C3	383	17	0.666424	0.45884	161.4	169.4	16428	Vmn2r56|629079
chr7:13817265-13817384	C3>B6	120	8	0.695833	0.957944	60	26.8	12577	Vmn1r89|171260
chr7:16617332-16617361	B6>C3	30	7	0.621178	0.153918	191.6	153.1	32488	Gltscr1|243842
chr7:16810049-16810232	C3>B6	184	7	0.550871	0.855346	155.9	68.1	2668	Dhx34|71723
chr7:16956526-16957034	B6>C3	509	12	0.917172	0.425022	123.8	93.9	16211	Sae1|56459
chr7:17075387-17075601	B6>C3	215	7	0.926761	0.5	152.1	152.9	13258	Npas1|18142
chr7:17246092-17246672	B6>C3	581	7	0.761584	0.186047	191.1	79.9	3265	Ceacam-ps1|100038912
chr7:17297760-17298672	B6>C3	913	24	0.776148	0.558671	150.6	96.6	8606	Ceacam9|26368
chr7:17337558-17337664	B6>C3	107	8	0.842941	0.52	212.5	109.4	13765	Ap2s1|232910
chr7:17378960-17379216	B6>C3	257	13	0.446945	0.241658	167.5	152.2	12265	Slc1a5|20514
chr7:17443850-17444247	C3>B6	398	12	0.442093	0.748735	141.8	98.8	15436	Prkd2|101540
chr7:17591460-17591778	B6>C3	319	7	0.864542	0.533044	179.3	131.9	11523	Ccdc8|434130
chr7:18820490-18821236	C3>B6	747	9	0.175176	0.690962	126.2	76.2	9460	Mill1|266815
chr7:18981913-18982283	C3>B6	371	7	0.180556	0.527159	164.6	160.4	35121	Psg28|114871
chr7:19096931-19097018	C3>B6	88	7	0.196511	0.868182	155.6	94.3	20558	Psg25|114868
chr7:19478335-19478708	C3>B6	374	27	0.329739	0.600731	106.5	101.3	8296	Pglyrp1|21946
chr7:19671684-19671943	C3>B6	260	9	0.360738	0.735986	132.4	122.9	234	Mir3100|100526504
chr7:19744733-19745162	C3>B6	430	18	0.164785	0.57391	157.4	150.3	6314	Gipr|381853
chr7:19840680-19840805	B6>C3	126	5	0.967213	0.651982	109.8	90.8	16398	Vasp|22323
chr7:19840839-19841351	B6>C3	513	19	0.904093	0.080671	131.2	97.2	15852	Vasp|22323
chr7:19906041-19906383	C3>B6	343	7	0.192233	0.581649	147.1	91.9	10647	Fosb|14282
chr7:19927874-19928084	C3>B6	211	9	0.002562	0.241176	173.4	56.7	2336	Ercc1|13870
chr7:20473133-20473413	B6>C3	281	7	0.700114	0.250799	125.3	89.4	0	Ceacam19|319930
chr7:20535610-20536079	B6>C3	470	19	0.756821	0.284787	154.3	146	13	Igsf23|70080
chr7:20615971-20616450	B6>C3	480	7	0.850078	0.501572	182	181.7	22599	Nlrp9b|243874
chr7:23560062-23561532	B6>C3	1471	25	0.73842	0.240057	296.2	56.3	13346	Vmn1r157|667551
chr7:24114903-24115296	B6>C3	394	7	0.818959	0.438436	200.4	171.7	28692	Nlrp4e|446099
chr7:24115973-24116501	B6>C3	529	11	0.740893	0.343411	132.3	159.4	29762	Nlrp4e|446099
chr7:25118086-25119043	B6>C3	958	58	0.426459	0.188866	151.6	139.7	0	Tescl|69301
chr7:25279568-25279584	B6>C3	17	7	0.96467	0.558266	93	52.7	12522	Zfp428|232969
chr7:25370553-25371343	C3>B6	791	58	0.54207	0.842058	117.6	95.5	1219	Ethe1|66071
chr7:27378241-27379523	C3>B6	1283	29	0.590844	0.81231	120.5	136.1	17574	Vmn1r185|171265
chr7:28036781-28037563	C3>B6	783	9	0.32874	0.760264	169.3	151.6	6217	Numbl|18223
chr7:28042412-28043211	C3>B6	800	18	0.25283	0.78855	88.3	60.2	569	Numbl|18223
chr7:28087173-28087394	C3>B6	222	9	0.05043	0.363581	193.9	182.4	31273	Ltbp4|108075
chr7:28111126-28111972	B6>C3	847	36	0.702976	0.320409	156.8	146.9	6695	Ltbp4|108075
chr7:29614785-29615263	C3>B6	479	10	0.486947	0.89525	176.2	82.1	3550	Lgals4|16855
chr7:31099957-31100065	C3>B6	109	5	0.323029	0.642512	129.4	124.2	122	Syne4|233066
chr7:37516126-37516165	B6>C3	40	8	0.746961	0.245263	113.1	118.8	32989	Tshz3|243931
chr7:37516243-37516822	B6>C3	580	15	0.530622	0.243146	145.9	92.4	33106	Tshz3|243931
chr7:38121354-38122443	C3>B6	1090	40	0.220144	0.478846	139	91	432328	Zfp536|243937
chr7:38127735-38127942	C3>B6	208	7	0.186779	0.603015	185.9	142.1	426829	Zfp536|243937
chr7:38128025-38129120	C3>B6	1096	35	0.445121	0.684437	159.6	86.3	425651	Zfp536|243937
chr7:38162549-38162627	C3>B6	79	5	0.261905	0.667173	142.8	131.6	392144	Zfp536|243937
chr7:38543850-38543916	B6>C3	67	5	0.831545	0.444717	186.4	81.4	10855	Zfp536|243937
chr7:38736937-38737160	B6>C3	224	9	0.825875	0.182025	114.2	97.7	67411	Uri1|19777
chr7:46452813-46453700	B6>C3	888	7	0.770544	0.400262	226	108.9	66204	Gm21276|100861861
chr7:46653933-46654004	B6>C3	72	5	0.908471	0.335366	205.4	131.2	14526	Gm5114|330513
chr7:46809906-46810854	B6>C3	949	17	0.838721	0.588122	161.9	121.8	36770	Zfp619|70227
chr7:46911135-46911415	C3>B6	281	5	0.293177	0.808581	187.6	60.6	137999	Zfp619|70227
chr7:47320116-47321175	B6>C3	1060	8	0.533987	0.07195	204.1	119.9	546980	Zfp619|70227
chr7:52909534-52910716	C3>B6	1183	24	0.399901	0.828757	167.8	115.3	11048	Fut2|14344
chr7:52959202-52959240	C3>B6	39	5	0.454924	0.781553	144.2	123.6	1377	Dbp|13170
chr7:52968685-52968903	C3>B6	219	16	0.335326	0.681119	115	89.4	1674	Sphk2|56632
chr7:52997417-52997721	C3>B6	305	12	0.407877	0.76569	124.8	99.6	16231	Spaca4|69363
chr7:53115624-53115723	B6>C3	100	7	0.789729	0.389781	147.4	97.9	6328	Grin2d|14814
chr7:53212312-53212532	C3>B6	221	5	0.182286	0.859589	194.2	58.4	28544	Ccdc114|211535
chr7:53247909-53248119	C3>B6	211	6	0.170134	0.831349	224.3	84	37537	Abcc6|27421
chr7:53986276-53986675	B6>C3	400	11	0.795608	0.537227	215.3	203.9	1238	Saa4|20211
chr7:55386806-55387625	C3>B6	820	24	0.131672	0.635458	188.9	209.2	36730	Mrgprb5|404239
chr7:56250520-56251059	C3>B6	540	16	0.477838	0.723353	173.4	156.6	36077	Nav2|78286
chr7:57008044-57008414	C3>B6	371	18	0.189422	0.408345	180.7	193.1	6062	Htatip2|53415
chr7:59134534-59135111	C3>B6	578	18	0.321826	0.58427	149.7	128.6	19	Gas2|14453
chr7:68327129-68327376	B6>C3	248	11	0.856145	0.638851	65.1	66.5	432837	B230209E15Rik|319752
chr7:68327410-68327793	B6>C3	384	27	0.933586	0.670121	19.5	21.4	432420	B230209E15Rik|319752
chr7:70746367-70746606	C3>B6	240	9	0.490858	0.825627	158	168.2	156709	Otud7a|170711
chr7:70947599-70948049	B6>C3	451	24	0.902375	0.051058	142.1	147.7	113694	E030018B13Rik|381994
chr7:71011607-71011645	B6>C3	39	7	0.967229	0.179211	143.9	39.9	50098	E030018B13Rik|381994
chr7:73014204-73014372	C3>B6	169	9	0.381475	0.882188	182.3	79.2	7182	Pcsk6|18553
chr7:73416216-73416733	B6>C3	518	10	0.86974	0.148387	223.4	77.5	109877	Mir7057|102465640
chr7:73428354-73428723	C3>B6	370	8	0.264706	0.807018	212.5	85.5	97887	Mir7057|102465640
chr7:74793104-74794175	B6>C3	1072	11	0.715537	0.158979	197.2	110.4	808	Ttc23|67009
chr7:74800504-74801091	C3>B6	588	7	0.336606	0.649094	203.7	173.4	8208	Ttc23|67009
chr7:74948150-74948737	C3>B6	588	24	0.131579	0.366283	123.5	115.9	0	4833412C05Rik|73904
chr7:74948739-74949168	C3>B6	430	18	0.218967	0.702959	111.9	99.5	357	4833412C05Rik|73904
chr7:78015830-78016236	C3>B6	407	7	0.244266	0.806452	249.1	177.1	504198	Nr2f2|11819
chr7:78496053-78496514	B6>C3	462	19	0.688016	0.446608	159.4	156.7	558067	4930441H08Rik|78156
chr7:80319513-80319833	B6>C3	321	9	0.913194	0.642902	224	177.7	72559	Gm6567|625243
chr7:82730361-82730557	B6>C3	197	5	0.733611	0.249342	192.2	227.8	129941	Akap13|75547
chr7:86321030-86321218	B6>C3	189	8	0.931818	0.266938	187	92.2	27084	Mfge8|17304
chr7:86371692-86371770	C3>B6	79	5	0.315068	0.870216	146	120.2	46382	Abhd2|54608
chr7:86717972-86718180	B6>C3	209	7	0.876197	0.560094	208.9	181.9	44363	Rhcg|56315
chr7:87197212-87197574	C3>B6	363	10	0.19369	0.696154	136.3	52	22569	Gm21057|100859962
chr7:87226723-87226923	B6>C3	201	14	0.855488	0.506481	117.1	148.8	6580	Gm21057|100859962
chr7:87306078-87306109	B6>C3	32	5	0.674679	0.298701	124.8	107.8	25618	Sema4b|20352
chr7:87583862-87584500	C3>B6	639	14	0.299057	0.706693	83.4	72.6	33540	Furin|18550
chr7:87749986-87750839	C3>B6	854	23	0.283297	0.587397	141.3	115.9	30064	Gm15880|100504375
chr7:88683924-88684535	C3>B6	612	10	0.456702	0.737752	168.6	138.8	9122	Mir1839|100316717
chr7:89160600-89161165	B6>C3	566	7	0.560452	0.230924	126.4	71.1	23415	Bnc1|12173
chr7:89959639-89960312	C3>B6	674	18	0.419138	0.697551	140.5	52.2	55485	4933406J10Rik|77800
chr7:91949502-91949917	C3>B6	416	12	0.309429	0.805915	188.2	90.2	52164	Olfr291|258410
chr7:93491576-93491889	B6>C3	314	7	0.622588	0.351336	251.7	246	6672	Olfr307|258610
chr7:93885930-93885956	B6>C3	27	5	0.860215	0.529833	111.6	83.8	38418	Folh1|53320
chr7:97256116-97256846	B6>C3	731	20	0.902886	0.592607	166.3	128.5	21138	2310010J17Rik|78329
chr7:98151985-98152003	B6>C3	19	5	0.957276	0.457045	149.8	58.2	87293	Dlg2|23859
chr7:99253205-99253333	C3>B6	129	5	0.325456	0.620728	186.2	181.4	14688	4930567K12Rik|75845
chr7:103610432-103610679	C3>B6	248	5	0.562989	0.83975	230.2	192.2	119958	Gm15412|670727
chr7:103876623-103876756	C3>B6	134	5	0.3286	0.628766	197.2	205.8	73303	Gm15413|791381
chr7:104120213-104120647	C3>B6	435	14	0.298378	0.741511	180.5	168.3	20176	Nars2|244141
chr7:104134398-104134527	C3>B6	130	7	0.121007	0.568539	232.6	63.6	34361	Nars2|244141
chr7:104486779-104487438	C3>B6	660	7	0.237405	0.735683	207	162.1	5946	Kctd21|622320
chr7:104548602-104548854	C3>B6	253	23	0	0.298907	131	167.1	89	Ndufc2|68197
chr7:104897140-104898301	C3>B6	1162	22	0.128029	0.660504	165.1	115.5	10383	Aqp11|66333
chr7:104905642-104906173	C3>B6	532	11	0.529145	0.816912	140.4	123.6	18885	Aqp11|66333
chr7:105287852-105287973	C3>B6	122	8	0.319565	0.769962	115	131.5	5984	Omp|18378
chr7:105293591-105293790	C3>B6	200	17	0.348736	0.935455	148.9	129.4	167	Omp|18378
chr7:105294307-105295564	C3>B6	1258	24	0.3257	0.649602	131	120.5	350	Omp|18378
chr7:105485145-105485386	C3>B6	242	5	0.520794	0.940781	211.6	148.6	24412	Tsku|244152
chr7:105561959-105562589	C3>B6	631	10	0.320171	0.829323	210.2	178.7	26337	Gucy2d|14918
chr7:105572100-105572324	B6>C3	225	10	0.429498	0.137894	185.1	187.1	16602	Gucy2d|14918
chr7:105785243-105785817	C3>B6	575	5	0.358726	0.903315	144.4	144.8	19262	Emsy|233545
chr7:105878305-105878910	C3>B6	606	21	0.267102	0.65296	153.1	76.4	26432	Prkrir|72981
chr7:106180936-106181058	C3>B6	123	5	0.511194	0.934161	214.4	161	108596	Uvrag|78610
chr7:106246650-106248101	B6>C3	1452	16	0.818969	0.589181	137.1	85.5	41553	Uvrag|78610
chr7:106262483-106263057	B6>C3	575	13	0.716928	0.485763	191.3	135.1	26597	Uvrag|78610
chr7:106294529-106294942	C3>B6	414	9	0.196157	0.658046	138.8	38.7	4875	Uvrag|78610
chr7:106304022-106304760	C3>B6	739	12	0.085627	0.422961	109	82.8	14368	Uvrag|78610
chr7:106461190-106462033	B6>C3	844	14	0.469485	0.208881	179.1	114.2	39716	Serpinh1|12406
chr7:106467029-106467209	B6>C3	181	10	0.86836	0.296296	173.2	137.7	34540	Serpinh1|12406
chr7:106474067-106474471	C3>B6	405	5	0.37831	0.773994	158.6	64.6	27278	Serpinh1|12406
chr7:106620238-106620366	B6>C3	129	12	0.752441	0.459739	145.1	153.2	5724	Klhl35|72184
chr7:106671544-106671895	B6>C3	352	8	0.525988	0.136561	180.4	173	12101	Arrb1|109689
chr7:106682286-106682664	C3>B6	379	12	0.645588	0.925051	176.6	81.2	1332	Arrb1|109689
chr7:106727863-106728743	C3>B6	881	22	0.436602	0.788548	180.3	90.5	27084	Mir326|723840
chr7:106844612-106845029	C3>B6	418	5	0.343788	0.751678	165.8	89.4	293	Slco2b1|101488
chr7:107001919-107002248	C3>B6	330	7	0.408348	0.898424	157.4	163.1	5145	Spcs2|66624
chr7:107160684-107161151	C3>B6	468	8	0.120214	0.831541	163.2	69.8	2256	Chrdl2|69121
chr7:107216859-107217220	C3>B6	362	5	0.275288	0.912281	156.2	68.4	52790	Pold3|67967
chr7:107299885-107300702	B6>C3	818	12	0.533714	0.332423	218.8	91.5	7085	Lipt2|67164
chr7:107437349-107437872	B6>C3	524	16	0.574166	0.335235	163.1	131.4	3319	P4ha3|320452
chr7:107643663-107644493	C3>B6	831	17	0.303746	0.60278	144.5	80.4	1796	Ucp2|22228
chr7:107704085-107704430	C3>B6	346	9	0.204428	0.764175	150.6	86.2	18471	Coa4|68185
chr7:107789918-107790079	B6>C3	162	5	0.942821	0.382784	157.4	109.2	15400	Plekhb1|27276
chr7:108175865-108177489	B6>C3	1625	20	0.792192	0.380117	162.7	85.5	15298	P2ry2|18442
chr7:108496374-108496989	C3>B6	616	42	0.013301	0.425	109.2	78.1	0	Arap1|69710
chr7:108516530-108516743	C3>B6	214	5	0.443946	0.786818	178.4	194.2	9893	Arap1|69710
chr7:108632084-108632903	C3>B6	820	12	0.481183	0.798221	186	149.9	8194	Mir139|387157
chr7:111554737-111555001	B6>C3	265	5	0.766917	0.396588	186.2	187.6	47577	Trim30b|244183
chr7:112186600-112186896	C3>B6	297	18	0.599133	0.864619	153.8	146.5	2886	Olfr676|259099
chr7:112498764-112498991	B6>C3	228	18	0.902052	0.673716	59.6	55.2	12536	Olfr691|259063
chr7:114779148-114779257	B6>C3	110	5	0.893952	0.271845	241.4	206	28790	Ppfibp2|19024
chr7:119557441-119557574	C3>B6	134	6	0.699115	0.953313	169.5	110.7	13646	Parva|57342
chr7:120881699-120881991	C3>B6	293	5	0.272641	0.574106	209.8	117.4	27521	Spon1|233744
chr7:121253155-121253417	C3>B6	263	7	0.47001	0.855146	145.3	112.4	7878	Rras2|66922
chr7:122354040-122354500	B6>C3	461	10	0.503356	0.22337	193.7	184	259252	A730082K24Rik|101786
chr7:122919764-122920531	C3>B6	768	8	0.520763	0.890411	222.8	200.8	24592	Sox6|20679
chr7:125633317-125634392	B6>C3	1076	75	0.642271	0.416958	131.7	118.3	1097	Itpripl2|319622
chr7:125709802-125710007	C3>B6	206	5	0.426213	0.796943	193.8	91.6	18193	Tmc7|209760
chr7:125740660-125741497	C3>B6	838	30	0.254344	0.536285	126.6	54.2	0	Tmc5|74424
chr7:125745311-125745754	B6>C3	444	11	0.836596	0.285532	227.5	142.6	4500	Tmc5|74424
chr7:125898718-125899770	B6>C3	1053	14	0.696809	0.287567	161.1	93.6	14933	9030624J02Rik|71517
chr7:126046461-126046680	C3>B6	220	7	0.342813	0.679964	185.9	157.6	46949	Knop1|66356
chr7:126123362-126123526	C3>B6	165	5	0.487805	0.89781	147.6	137	15199	Gprc5b|64297
chr7:126127495-126127805	C3>B6	311	17	0.359436	0.754128	150.2	131.8	10920	Gprc5b|64297
chr7:126883739-126883862	C3>B6	124	5	0.097411	0.853801	162.2	68.4	19427	Thumpd1|233802
chr7:134795691-134796073	C3>B6	383	14	0.211868	0.844969	170.9	69.6	37744	Zfp629|320683
chr7:134807654-134807758	C3>B6	105	5	0.393868	0.861538	169.6	130	44243	Mir762|791073
chr7:138835422-138835531	C3>B6	110	8	0.281472	0.529612	193.6	183.6	131414	Bub3|12237
chr7:142927466-142928083	C3>B6	618	21	0.129181	0.728246	155.2	137.9	19404	Mki67|17345
chr7:142928163-142928312	C3>B6	150	7	0.003026	0.317091	188.9	196.4	20101	Mki67|17345
chr7:146745793-146745932	B6>C3	140	8	0.621622	0.191489	198.9	199.8	22764	Nkx6-2|14912
chr7:147131124-147132177	C3>B6	1054	18	0.438732	0.693156	194.5	120.9	1369	Utf1|22286
chr7:151637004-151637179	C3>B6	176	8	0.654783	0.890372	210.4	177.9	19661	Cttn|13043
chr7:151771744-151771911	C3>B6	168	5	0.232902	0.905307	216.4	192.2	3403	Fadd|14082
chr8:14001194-14001663	B6>C3	470	13	0.821057	0.60834	206.8	188.2	2254	Gm5907|546036
chr8:14988895-14989644	B6>C3	750	17	0.711222	0.247525	153.6	53.5	21381	Kbtbd11|74901
chr8:14994410-14994772	B6>C3	363	12	0.470588	0.131933	157.2	99.2	16253	Kbtbd11|74901
chr8:14995411-14995805	B6>C3	395	7	0.533898	0.213675	168.6	150.4	15220	Kbtbd11|74901
chr8:14997497-14997638	B6>C3	142	8	0.828098	0.434418	143.2	119.1	13387	Kbtbd11|74901
chr8:22140681-22141315	C3>B6	635	12	0.522555	0.872462	186.6	131.3	23909	Defa21|66298
chr8:23246989-23247214	C3>B6	226	9	0.388466	0.963608	175.3	140.4	11464	Nek5|330721
chr8:23258317-23258776	B6>C3	460	9	0.760077	0.497379	173.7	169.6	14190	Nek3|23954
chr8:23608020-23608744	C3>B6	725	12	0.327093	0.888308	151.3	127.6	20669	Smim19|102032
chr8:24486383-24487115	B6>C3	733	20	0.731378	0.375394	196	158.5	34859	Sfrp1|20377
chr8:24585208-24585622	B6>C3	415	14	0.7402	0.362898	185.9	114.4	63234	Sfrp1|20377
chr8:28249323-28249519	B6>C3	197	5	0.497361	0.157337	151.6	132.2	3863	4933416M07Rik|71082
chr8:28360771-28360979	B6>C3	209	5	0.744479	0.398958	190.2	192	9820	Eif4ebp1|13685
chr8:31822018-31822234	B6>C3	217	16	0.91966	0.696056	66.1	26.9	143151	4933433F19Rik|71314
chr8:32142523-32143538	C3>B6	1016	23	0.186698	0.587879	149	107.6	56596	Dusp26|66959
chr8:32174934-32175233	C3>B6	300	9	0.596427	0.878118	211.4	155.9	24901	Dusp26|66959
chr8:32245639-32245771	C3>B6	133	5	0.60924	0.943715	207.8	106.6	15017	Tti2|234138
chr8:33028291-33028990	C3>B6	700	17	0.236919	0.472054	161.9	155.8	0	Nrg1|211323
chr8:34776734-34777056	C3>B6	323	8	0.257494	0.699488	162.6	97.8	13024	Gsr|14782
chr8:34784253-34784970	C3>B6	718	18	0.573298	0.839616	208.1	150.3	20543	Gsr|14782
chr8:34821549-34821845	C3>B6	297	9	0.436852	0.86087	182.1	153.3	20541	Gtf2e2|68153
chr8:34967945-34968336	C3>B6	392	7	0.162262	0.833509	232.4	135.6	71999	Rbpms|19663
chr8:35088802-35089347	B6>C3	546	12	0.519635	0.057051	182.5	77.4	48467	Rbpms|19663
chr8:35114293-35114549	B6>C3	257	8	0.834868	0.481262	203.6	63.4	56319	Dctn6|22428
chr8:35343391-35343978	C3>B6	588	14	0.255	0.559574	128.6	67.1	113625	Mir6395|102465211
chr8:35460756-35461291	B6>C3	536	15	0.613779	0.059197	95.8	31.5	230990	Mir6395|102465211
chr8:35518367-35518880	C3>B6	514	16	0.273585	0.786988	172.2	70.1	184490	B930018H19Rik|330734
chr8:35751921-35752468	B6>C3	548	17	0.433115	0.231793	125.8	75.1	48551	B930018H19Rik|330734
chr8:35816194-35816601	B6>C3	408	10	0.610954	0.298951	177.1	57.2	54063	Dusp4|319520
chr8:35834365-35834651	B6>C3	287	7	0.704958	0.410779	236.3	196.1	36013	Dusp4|319520
chr8:35867998-35868080	B6>C3	83	12	0.28442	0.046154	138	27.1	2584	Dusp4|319520
chr8:35980079-35980520	B6>C3	442	7	0.840026	0.345404	220.6	153.9	48224	Tnks|21951
chr8:35981418-35982079	B6>C3	662	16	0.682446	0.196729	158.4	129.9	46665	Tnks|21951
chr8:36033166-36033817	C3>B6	652	18	0.485398	0.847165	195.9	135.2	4422	Tnks|21951
chr8:36038252-36038699	C3>B6	448	8	0.608005	0.925408	196.8	160.9	9508	Tnks|21951
chr8:36151309-36152582	C3>B6	1274	19	0.236546	0.903947	215.2	200	122565	Tnks|21951
chr8:36493672-36493877	B6>C3	206	7	0.541531	0.211864	175.4	151.7	54877	Ppp1r3b|244416
chr8:36502833-36502881	C3>B6	49	5	0.643729	0.970115	180.2	87	55706	Eri1|67276
chr8:36717612-36718009	C3>B6	398	5	0.056442	0.518041	163	155.2	65538	Gm16793|100504714
chr8:37115126-37115748	B6>C3	623	8	0.801047	0.50077	191	81.1	42134	D8Ertd82e|244418
chr8:37427466-37427783	B6>C3	318	7	0.821192	0.354446	172.6	117.3	114896	Lonrf1|244421
chr8:37441297-37441712	C3>B6	416	8	0.318071	0.845467	204.8	182	110533	6430573F11Rik|319582
chr8:37569027-37569672	B6>C3	646	7	0.951536	0.42394	209.3	57.3	16782	6430573F11Rik|319582
chr8:37628918-37629204	B6>C3	287	5	0.727181	0.180818	197.2	127.2	47793	Dlc1|50768
chr8:37630407-37631261	B6>C3	855	14	0.747981	0.23842	221.1	146.5	45736	Dlc1|50768
chr8:37724573-37725211	B6>C3	639	14	0.429339	0.111241	186	122	47576	Dlc1|50768
chr8:37748131-37748288	C3>B6	158	5	0.068644	0.588525	236	122	47820	Dlc1|50768
chr8:37756785-37757034	B6>C3	250	5	0.733475	0.276243	187.6	72.4	39074	Dlc1|50768
chr8:37842887-37843169	C3>B6	283	12	0.49921	0.888305	158.2	126.8	46779	Dlc1|50768
chr8:37852847-37853277	B6>C3	431	11	0.899167	0.157246	218.2	88.5	56739	Dlc1|50768
chr8:41568496-41568523	B6>C3	28	5	0.971698	0.544803	190.8	55.8	28585	Cnot7|18983
chr8:41691954-41692097	C3>B6	144	5	0.515605	0.928469	160.2	139.8	28049	Mtmr7|54384
chr8:41699127-41699338	B6>C3	212	10	0.527615	0.275533	239	136.1	20808	Mtmr7|54384
chr8:42034531-42034956	C3>B6	426	7	0.316176	0.893184	233.1	140.4	22944	Pdgfrl|68797
chr8:42078508-42078773	C3>B6	266	13	0.140132	0.844771	197.6	94.2	24049	B430010I23Rik|78849
chr8:42303024-42304418	C3>B6	1395	16	0.176445	0.92638	143.8	50.9	2514	Fgl1|234199
chr8:42304804-42305639	C3>B6	836	16	0.257011	0.853567	162.7	99.9	4294	Fgl1|234199
chr8:42456444-42456759	C3>B6	316	5	0.4122	0.88973	216.4	185	3292	Asah1|11886
chr8:44166165-44166535	C3>B6	371	19	0.654114	0.866302	128.6	144.5	60305	Triml1|244448
chr8:44404873-44404960	B6>C3	88	7	0.902597	0.561279	22	80.4	12510	Zfp42|22702
chr8:44876886-44877396	B6>C3	511	25	0.914118	0.449219	95.5	92.2	92041	Gm5347|384814
chr8:59019551-59020562	B6>C3	1012	11	0.709213	0.402769	202.3	144.5	8801	Cep44|382010
chr8:59421757-59421850	B6>C3	94	8	0.908397	0.462175	98.2	105.8	377806	LOC102636514|102636514
chr8:59421868-59422298	B6>C3	431	31	0.898599	0.631702	39.1	41.5	377358	LOC102636514|102636514
chr8:59991420-59991492	C3>B6	73	8	0	0.208464	53.9	79.8	780	Hmgb2|97165
chr8:60171506-60171803	B6>C3	298	9	0.67895	0.213495	220.1	210.8	39654	Galnt7|108150
chr8:60278792-60279044	C3>B6	253	9	0.171485	0.414833	226.8	232.2	146940	Galnt7|108150
chr8:63077113-63077798	B6>C3	686	15	0.588345	0.185522	215.1	168.5	33824	Mfap3l|71306
chr8:63704672-63704906	B6>C3	235	11	0.74258	0.34231	168.5	151.9	1704	Sh3rf1|59009
chr8:63738465-63738699	B6>C3	235	5	0.62659	0.142091	173	74.6	28970	1700001D01Rik|69279
chr8:63757814-63758024	B6>C3	211	8	0.806607	0.574099	208.1	187.2	9645	1700001D01Rik|69279
chr8:63826498-63826621	B6>C3	124	5	0.862018	0.279823	134.8	135.8	58829	1700001D01Rik|69279
chr8:63869900-63870199	B6>C3	300	11	0.49973	0.236546	168.1	145.3	96332	Cbr4|234309
chr8:66430511-66431218	C3>B6	708	31	0.055982	0.325253	126.2	111.8	0	Sgol2b|244495
chr8:70081620-70081658	B6>C3	39	10	0.88712	0.614138	69.1	67.9	33867	Nat3|17962
chr8:71852380-71852706	C3>B6	327	7	0.150781	0.61369	182.9	181.6	57401	D130040H23Rik|211135
chr8:71852969-71853271	C3>B6	303	19	0.18798	0.433377	157.6	159.6	57990	D130040H23Rik|211135
chr8:73150596-73151197	B6>C3	602	14	0.85689	0.409056	161.2	93.1	4337	Gdf15|23886
chr8:73156674-73157162	C3>B6	489	14	0.431734	0.820054	154.9	79.8	1140	Gdf15|23886
chr8:73160780-73161363	C3>B6	584	13	0.335967	0.745059	165.5	38.9	5246	Gdf15|23886
chr8:73392511-73393078	B6>C3	568	34	0.629992	0.409949	111.2	81	4311	Ccdc124|234388
chr8:73899803-73900111	C3>B6	309	43	0.294234	0.563317	94.4	72.9	4606	Ocel1|77090
chr8:74019416-74019831	B6>C3	416	7	0.588235	0.187605	123.9	85.3	7414	Gtpbp3|70359
chr8:74019889-74020831	B6>C3	943	16	0.369678	0.149105	157.1	150.1	7887	Gtpbp3|70359
chr8:74125888-74126867	C3>B6	980	85	0.134894	0.492475	107	90.7	4343	Fam129c|100037278
chr8:74126944-74127243	C3>B6	300	12	0.048008	0.737221	173.6	127.2	5399	Fam129c|100037278
chr8:74265995-74266161	B6>C3	167	5	0.374255	0.123932	167.8	140.4	16415	Fcho1|74015
chr8:74746032-74746417	C3>B6	386	5	0.44168	0.95202	128.6	79.2	2403	Fam32a|67922
chr8:74746725-74747752	C3>B6	1028	11	0.463415	0.8742	134.2	42.6	3096	Fam32a|67922
chr8:74786063-74786419	B6>C3	357	5	0.7557	0.170765	184.2	146.4	22032	Ap1m1|11767
chr8:79972614-79973058	B6>C3	445	10	0.907643	0.436343	62.8	86.4	67897	0610038B21Rik|70345
chr8:80658288-80658430	B6>C3	143	5	0.848024	0.463636	197.4	44	78811	Ttc29|73301
chr8:83263273-83263527	C3>B6	255	21	0.066343	0.35686	88.3	240.2	0	Smarca5|93762
chr8:84291301-84291791	B6>C3	491	7	0.348703	0.106242	247.9	215.1	424840	Inpp4b|234515
chr8:85501819-85501982	B6>C3	164	7	0.849237	0.29087	224.6	67.3	114564	Rnf150|330812
chr8:85723516-85723956	B6>C3	441	10	0.677386	0.15122	192.8	41	34265	Tbc1d9|71310
chr8:85726844-85727297	B6>C3	454	12	0.693488	0.270023	200.9	182.1	37593	Tbc1d9|71310
chr8:86184596-86185574	C3>B6	979	26	0.338048	0.76096	138.7	120.2	4965	Ptger1|19216
chr8:86526680-86527995	C3>B6	1316	19	0.350509	0.70962	170.6	146.6	1075	1700067K01Rik|73453
chr8:87125616-87126081	C3>B6	466	23	0.23617	0.508439	183.9	167.4	60670	Ier2|15936
chr8:87166332-87166630	B6>C3	299	11	0.647581	0.205751	184.2	183.4	20121	Ier2|15936
chr8:87240019-87240266	C3>B6	248	20	0.480442	0.748595	117.6	97.8	14663	Lyl1|17095
chr8:87308132-87308245	B6>C3	114	9	0.67957	0.277657	103.3	51.2	9864	Nfix|18032
chr8:87308256-87308662	B6>C3	407	35	0.511593	0.276581	113.4	82.2	9988	Nfix|18032
chr8:87308672-87308810	B6>C3	139	16	0.593872	0.290772	95.9	107.7	10404	Nfix|18032
chr8:87494148-87494197	C3>B6	50	7	0.023077	0.229443	185.7	215.4	627	Prdx2|21672
chr8:87589547-87590398	C3>B6	852	19	0.564184	0.826795	166.1	158.3	1483	Gm5741|100503710
chr8:87976609-87976635	B6>C3	27	5	0.75	0.007937	108	50.4	19869	4921524J17Rik|66714
chr8:89610935-89610957	B6>C3	23	5	0.922535	0.469602	142	95.4	112792	Gm10637|100038706
chr8:90032404-90032557	B6>C3	154	7	0.941363	0.56051	90.1	22.4	35389	Gm2694|100040294
chr8:90214261-90214845	C3>B6	585	15	0.416548	0.682684	186.9	160.9	48152	1700096P03Rik|73557
chr8:90231137-90232249	C3>B6	1113	36	0.649	0.849476	162.5	129.9	65028	1700096P03Rik|73557
chr8:90407977-90408227	B6>C3	251	6	0.6463	0.237889	245.5	230.5	75267	Zfp423|94187
chr8:90508496-90509166	C3>B6	671	13	0.326957	0.555188	217.2	139.4	25002	Zfp423|94187
chr8:90639987-90640050	B6>C3	64	5	0.775547	0.225806	219.2	198.4	2608	Cnep1r1|382030
chr8:90755470-90755500	B6>C3	31	8	0.966862	0.480106	64.1	47.1	32358	Papd5|214627
chr8:97412669-97412859	C3>B6	191	8	0.239115	0.652263	180.9	121.5	12457	Dok4|114255
chr8:97666913-97667139	B6>C3	227	9	0.334286	0.095238	155.6	86.3	473	Kifc3|16582
chr8:97976613-97976669	C3>B6	57	5	0.151308	0.783359	175.8	127.4	17844	Cfap20|14894
chr8:107778557-107778665	C3>B6	109	14	0.253512	0.492891	106.8	75.4	388	B3gnt9|97440
chr8:107800232-107800414	C3>B6	183	14	0.043796	0.273043	97.9	82.1	0	Nol3|78688
chr8:109156713-109157796	C3>B6	1084	17	0.179046	0.730055	194.8	180.6	29463	Cdh1|12550
chr8:109667361-109667723	B6>C3	363	5	0.759954	0.123474	175.8	147.4	6838	Cyb5b|66427
chr8:110551415-110551850	C3>B6	436	21	0.522994	0.793241	141.9	143.7	439033	Psmd7|17463
chr8:111215165-111215901	C3>B6	737	21	0.083861	0.659819	127.8	78.8	22643	Zfhx3|11906
chr8:111884961-111885211	C3>B6	251	14	0.420431	0.701827	169.2	172	20153	Gm1943|384864
chr8:116613352-116614234	B6>C3	883	12	0.587288	0.267672	196.7	88.4	43240	Nudt7|67528
chr8:117121559-117122154	B6>C3	596	13	0.781555	0.237624	212.7	202	158007	Wwox|80707
chr8:117258727-117259012	C3>B6	286	11	0.425779	0.692861	172.1	151.5	295175	Wwox|80707
chr8:117773656-117774385	C3>B6	730	23	0.585172	0.80236	141.9	117.9	456409	Maf|17132
chr8:119027943-119028634	C3>B6	692	13	0.16028	0.442756	186.7	151.8	281	Dynlrb2|75465
chr8:119602409-119602521	B6>C3	113	5	0.926484	0.192547	212.2	161	3828	Pkd1l2|76645
chr8:122417640-122418012	B6>C3	373	24	0.473585	0.099617	22.1	21.8	16248	Usp10|22224
chr8:123420038-123420682	C3>B6	645	21	0.462115	0.67452	171.6	153.6	157499	Irf8|15900
chr8:124385821-124386393	B6>C3	573	8	0.800223	0.407643	112	58.9	32352	Klhdc4|234825
chr8:124497334-124497464	C3>B6	131	7	0.471014	0.909091	177.4	183.9	4460	Mir7237|102466915
chr8:124505023-124505834	C3>B6	812	13	0.293661	0.728461	188.1	158.9	3099	Mir7237|102466915
chr8:124527015-124527171	C3>B6	157	5	0.417197	0.854237	188.4	177	25091	Mir7237|102466915
chr8:124696612-124696860	B6>C3	249	5	0.829224	0.311703	219	172.6	109181	Zfpm1|22761
chr8:124786792-124787011	B6>C3	220	10	0.681021	0.373757	125.4	100.6	19030	Zfpm1|22761
chr8:125154247-125154862	C3>B6	616	32	0.487909	0.789522	131.8	136.6	7612	Pabpn1l|382035
chr8:125241812-125241993	B6>C3	182	5	0.884507	0.48377	213	191	18803	Cbfa2t3|12398
chr8:125266405-125266979	C3>B6	575	19	0.327431	0.565493	157.5	91.2	32426	Acsf3|257633
chr8:125269228-125270040	C3>B6	813	30	0.394806	0.632229	164.3	145.8	29365	Acsf3|257633
chr8:125312621-125312651	B6>C3	31	7	0.930308	0.629703	88.1	72.1	13216	Acsf3|257633
chr8:125380327-125380487	C3>B6	161	5	0.322946	0.702628	141.2	144.6	8053	Cdh15|12555
chr8:125566687-125567552	C3>B6	866	43	0.020378	0.412088	143.8	254	212	2810013P06Rik|100503178
chr8:125814456-125814757	C3>B6	302	7	0.275744	0.7	124.9	110	27719	Fanca|14087
chr8:126079407-126079624	C3>B6	218	13	0.071429	0.296159	31.2	62.1	157	Gm22109|100861494,Gm22291|100861501,Gm23284|100861502,Gm25018|100861480,Gm25212|100861499,Gm26391|100861488
chr8:126096321-126096478	C3>B6	158	8	0.107143	0.476793	17.5	29.6	6334	Gm22109|100861494,Gm22291|100861501,Gm23284|100861502,Gm25018|100861480,Gm25212|100861499,Gm26391|100861488
chr8:126098000-126098244	C3>B6	245	12	0.130982	0.413603	33.1	45.3	8013	Gm22109|100861494,Gm22291|100861501,Gm23284|100861502,Gm25018|100861480,Gm25212|100861499,Gm26391|100861488
chr8:126103636-126103839	C3>B6	204	15	0.05283	0.25387	53	64.6	13649	Gm22109|100861494,Gm22291|100861501,Gm23284|100861502,Gm25018|100861480,Gm25212|100861499,Gm26391|100861488
chr8:126104799-126105016	C3>B6	218	13	0.053512	0.309192	23	55.2	14812	Gm22109|100861494,Gm22291|100861501,Gm23284|100861502,Gm25018|100861480,Gm25212|100861499,Gm26391|100861488
chr8:126106461-126106914	C3>B6	454	28	0.043949	0.436919	59.3	26.9	16474	Gm22109|100861494,Gm22291|100861501,Gm23284|100861502,Gm25018|100861480,Gm25212|100861499,Gm26391|100861488
chr8:126118357-126118615	C3>B6	259	14	0.10596	0.364454	32.4	63.5	28370	Gm22109|100861494,Gm22291|100861501,Gm23284|100861502,Gm25018|100861480,Gm25212|100861499,Gm26391|100861488
chr8:126130009-126130381	C3>B6	373	9	0.189691	0.549494	53.9	197.6	40022	Gm22109|100861494,Gm22291|100861501,Gm23284|100861502,Gm25018|100861480,Gm25212|100861499,Gm26391|100861488
chr8:126135896-126136196	C3>B6	301	21	0.083238	0.293704	41.8	121.8	41633	Rhou|69581
chr8:126140454-126140665	C3>B6	212	12	0.103604	0.335286	18.5	56.9	37164	Rhou|69581
chr8:126140866-126140919	C3>B6	54	13	0.034783	0.369209	44.2	164.4	36910	Rhou|69581
chr8:126143915-126144102	C3>B6	188	11	0.082803	0.4	14.3	37.7	33727	Rhou|69581
chr8:126145751-126145789	C3>B6	39	5	0	0.208015	33	104.8	32040	Rhou|69581
chr8:126250536-126251233	C3>B6	698	17	0.394648	0.719159	173.6	170.7	6625	6030466F02Rik|234863
chr8:126339289-126339480	B6>C3	192	11	0.895194	0.454673	177.8	129.4	9393	Rab4a|19341
chr8:127088497-127088913	C3>B6	417	11	0.531392	0.848556	199.8	154.3	4694	Agt|11606
chr8:127089241-127089537	C3>B6	297	5	0.296627	0.755556	201.6	81	4070	Agt|11606
chr8:127324658-127324921	C3>B6	264	11	0.382017	0.72759	199.2	78.1	7739	Trim67|330863
chr8:127436434-127436637	B6>C3	204	8	0.724246	0.346207	199	181.2	14648	Sprtn|244666
chr8:127710720-127711644	B6>C3	925	21	0.377654	0.153748	179.4	112.4	132625	Disc1|244667
chr8:127777836-127778798	B6>C3	963	29	0.454391	0.235743	182.6	85.9	199741	Disc1|244667
chr8:127869848-127871586	C3>B6	1739	26	0.526957	0.894934	186.2	133.6	145024	Sipa1l2|244668
chr8:127915456-127915799	C3>B6	344	5	0.668959	0.905263	203.6	171	100811	Sipa1l2|244668
chr8:128062593-128063188	B6>C3	596	9	0.923993	0.32538	195.9	102.4	45350	4930567H12Rik|75930
chr8:128086718-128087010	B6>C3	293	7	0.774278	0.242902	163.3	45.3	21528	4930567H12Rik|75930
chr8:128481210-128481440	C3>B6	231	7	0.324012	0.740606	148.1	117.9	37562	Kcnk1|16525
chr8:129126712-129127061	B6>C3	350	7	0.7272	0.243431	178.6	184.9	9376	Irf2bp2|270110
chr8:129268741-129268884	B6>C3	144	7	0.885833	0.482353	171.4	170	151405	Irf2bp2|270110
chr8:129601539-129602188	B6>C3	650	12	0.592035	0.174545	171.6	68.8	13583	Pard3|93742
chr8:130075431-130075620	C3>B6	190	5	0.390269	0.774319	193.2	102.8	251879	Pard3|93742
chr9:4260340-4260715	C3>B6	376	41	0.518917	0.725763	74.8	72	48779	Aasdhppt|67618
chr9:11104392-11104647	B6>C3	256	7	0.848375	0.386497	158.3	146	199617	Cntn5|244682
chr9:14394606-14394773	B6>C3	168	5	0.45891	0.087669	216.6	207.6	24671	Amotl1|75723
chr9:14427976-14428843	C3>B6	868	14	0.455261	0.877382	226.7	198.6	8532	Amotl1|75723
chr9:18732303-18732804	B6>C3	502	20	0.816535	0.57091	190.5	165.3	16290	Olfr832|258075
chr9:23951798-23952094	B6>C3	297	23	0.936474	0.692961	82.1	87.1	49336	Npsr1|319239
chr9:24132781-24133056	B6>C3	276	17	0.933135	0.721666	118.8	111.6	174528	Dpy19l1|244745
chr9:24606313-24606331	C3>B6	19	5	0.556962	0.950472	47.4	84.8	27566	Tbx20|57246
chr9:34865100-34865450	C3>B6	351	6	0.236295	0.88491	176.3	65.2	58863	4930581F22Rik|78934
chr9:36376178-36376451	C3>B6	274	21	0.597997	0.898955	66.6	68.3	13769	Gm17689|100312948
chr9:40230050-40230309	B6>C3	260	5	0.881283	0.264317	187	90.8	33040	Gramd1b|235283
chr9:40666771-40666894	C3>B6	124	5	0.326504	0.600264	156.2	151.6	15316	Bsx|244813
chr9:40867216-40867729	B6>C3	514	7	0.461832	0.124122	187.1	61	54505	Crtam|54698
chr9:40894092-40894164	C3>B6	73	5	0.255675	0.885666	167.4	117.2	71413	Ubash3b|72828
chr9:40993450-40994002	C3>B6	553	8	0.097027	0.429388	222.9	153.1	20236	1700063D05Rik|78500
chr9:41945748-41946060	C3>B6	313	5	0.200832	0.771967	192.2	95.6	13376	Sorl1|20660
chr9:41997509-41997881	B6>C3	373	5	0.872873	0.283401	199.8	148.2	19433	4930546K05Rik|78194
chr9:42004092-42004317	B6>C3	226	8	0.827052	0.409647	185.8	173.6	12997	4930546K05Rik|78194
chr9:42025334-42026286	C3>B6	953	18	0.327694	0.868437	187.2	94.2	8020	4930546K05Rik|78194
chr9:42132794-42133305	C3>B6	512	17	0.600393	0.818233	179.6	103.9	60411	Sc5d|235293
chr9:43073448-43073948	B6>C3	501	12	0.783831	0.19874	142.2	145.5	5486	D630033O11Rik|235302
chr9:43159481-43159872	B6>C3	392	9	0.809924	0.548621	132.1	76.6	40635	Trim29|72169
chr9:44778006-44779400	C3>B6	1395	20	0.535207	0.777864	151.2	128.3	4323	Ube4a|140630
chr9:44925939-44926932	C3>B6	994	21	0.521386	0.770018	134.7	107	0	Scn2b|72821
chr9:45095621-45095647	B6>C3	27	5	0.921053	0.669468	106.4	71.4	18392	Il10ra|16154
chr9:47482993-47483128	C3>B6	136	5	0.617089	0.906284	189.6	181.4	143163	Gm10677|100038460
chr9:48090345-48090867	C3>B6	523	8	0.416548	0.890741	175.2	135	58114	Nxpe2|78252
chr9:48284359-48284533	C3>B6	175	5	0.292645	0.8775	127.8	80	4183	Rexo2|104444
chr9:48400299-48401683	C3>B6	1385	13	0.263039	0.759598	169.6	84.2	11545	Nnmt|18113
chr9:48704430-48704470	B6>C3	41	5	0.414051	0.127178	133.8	114.8	14734	Htr3a|15561
chr9:54830106-54830783	C3>B6	678	13	0.231392	0.484619	199.5	182.5	1419	Chrna5|110835
chr9:57897105-57897373	B6>C3	269	5	0.660574	0.373684	153.2	152	17024	Gm16130|330951
chr9:61050386-61050640	B6>C3	255	11	0.789607	0.507841	71.7	75.4	64064	I730028E13Rik|619328
chr9:61721130-61721610	B6>C3	481	9	0.723908	0.155855	150.1	131.9	40707	Rplp1|56040
chr9:61722316-61723293	B6>C3	978	12	0.824684	0.400102	191.1	162.7	39024	Rplp1|56040
chr9:62211805-62212974	B6>C3	1170	14	0.314946	0.113868	151.5	112.3	22655	Anp32a|11737
chr9:62268820-62269368	C3>B6	549	14	0.095238	0.77573	157.5	46.5	79670	Anp32a|11737
chr9:62611322-62611761	C3>B6	440	17	0.413947	0.849093	118.9	90.8	47694	Fem1b|14155
chr9:64205046-64205755	C3>B6	710	13	0.50934	0.920854	185.3	122.5	15982	Dis3l|213550
chr9:66067029-66067780	B6>C3	752	12	0.706486	0.263607	178.6	127.1	60996	Dapk2|13143
chr9:66573908-66574429	C3>B6	522	5	0.229908	0.497895	196.6	190	12415	Car12|76459
chr9:67547600-67548026	C3>B6	427	30	0.326568	0.532342	126.5	83	27561	Mir7241|102466824
chr9:67717418-67717842	B6>C3	425	14	0.557993	0.291054	192.1	170.1	29215	Vps13c|320528
chr9:68603444-68603657	B6>C3	214	5	0.934097	0.633588	69.8	52.4	9496	9530091C08Rik|320440
chr9:68745909-68746865	C3>B6	957	15	0.557499	0.90246	152.5	78.6	132756	9530091C08Rik|320440
chr9:70525871-70525957	B6>C3	87	6	0.548556	0.209497	63.5	59.7	851	Adam10|11487
chr9:71656830-71657511	C3>B6	682	18	0.400852	0.708721	143.4	125.5	37421	Cgnl1|68178
chr9:72003061-72004050	C3>B6	990	23	0.24737	0.509008	152.9	132.7	43435	Tcf12|21406
chr9:72282907-72283205	B6>C3	299	12	0.673668	0.40994	222.2	209.6	3131	Mns1|17427
chr9:72296896-72297164	C3>B6	269	8	0.207051	0.477865	223.4	192	10560	Mns1|17427
chr9:72914904-72915479	C3>B6	576	12	0.506699	0.87135	136.8	91.3	2949	Rab27a|11891
chr9:74532375-74532507	C3>B6	133	8	0.424975	0.927848	124.1	98.8	163737	Gm16551|100503019
chr9:74808920-74809153	C3>B6	234	7	0.402719	0.813886	168.1	148.1	8060	Fam214a|235493
chr9:75292817-75293231	C3>B6	415	16	0.227358	0.901507	198.8	178.3	3486	Leo1|235497
chr9:77046905-77046931	B6>C3	27	5	0.623762	0.204641	101	94.8	148746	Mlip|69642
chr9:77386273-77386283	B6>C3	11	5	0.977465	0.464135	142	47.4	5583	Lrrc1|214345
chr9:77616158-77618015	C3>B6	1858	25	0.513045	0.829636	182.4	146	13816	Gclc|14629
chr9:77618808-77619323	C3>B6	516	10	0.692308	0.953052	201.5	170.4	16466	Gclc|14629
chr9:77771094-77772564	B6>C3	1471	31	0.64266	0.381479	175.6	122.6	5922	Elovl5|68801
chr9:77795925-77797102	B6>C3	1178	12	0.685217	0.446886	143.8	91	30753	Elovl5|68801
chr9:78025941-78026854	B6>C3	914	11	0.775281	0.392054	194.2	121.3	2220	C920006O11Rik|320295
chr9:78070811-78070924	C3>B6	114	5	0.246926	0.87027	195.2	148	7552	Gsta1|14857
chr9:78225629-78226022	C3>B6	394	12	0.321133	0.64589	211.8	213.9	373	Ooep|67968
chr9:78237702-78237841	C3>B6	140	9	0.393117	0.763747	167.9	163.7	5743	Ddx43|100048658
chr9:78241884-78242695	C3>B6	812	16	0.630071	0.9579	167.9	132.1	889	Ddx43|100048658
chr9:78243310-78243445	C3>B6	136	9	0.221122	0.554162	134.7	97.4	139	Ddx43|100048658
chr9:80028709-80029015	C3>B6	307	7	0.193963	0.843829	222.4	113.4	15868	Myo6|17920
chr9:85767293-85767323	B6>C3	31	8	0.749455	0.044335	57.4	25.4	30834	Tpbg|21983
chr9:86588639-86588879	B6>C3	241	8	0.810324	0.34596	104.1	49.5	596	A330041J22Rik|319556
chr9:87057348-87057710	B6>C3	363	6	0.817073	0.464208	191.3	153.7	18207	Mrap2|244958
chr9:88961286-88962200	B6>C3	915	39	0.673231	0.044972	131.5	50.7	25473	Trim43b|666747
chr9:92409431-92409914	B6>C3	484	16	0.824212	0.55123	210.1	183	27147	Plod2|26432
chr9:92915717-92916090	B6>C3	374	25	0.928424	0.655771	77.7	78.3	15146	1700034K08Rik|78349
chr9:94379378-94379700	C3>B6	323	5	0.16565	0.862016	196.8	129	58800	1190002N15Rik|68861
chr9:98595573-98595950	B6>C3	378	11	0.799867	0.301558	137.2	99.2	93475	Mrps22|64655
chr9:99099048-99099076	B6>C3	29	5	0.794606	0.006696	96.4	89.6	38582	Faiml|623459
chr9:99699660-99700755	C3>B6	1096	34	0.138643	0.451799	189.4	173.3	75834	Sox14|20669
chr9:99765364-99765390	B6>C3	27	5	0.951782	0.52551	95.4	39.2	11199	Sox14|20669
chr9:99847669-99848050	B6>C3	382	23	0.816112	0.584718	152.7	117.8	71080	Sox14|20669
chr9:100354212-100354302	B6>C3	91	5	0.705882	0.173116	156.4	98.2	32590	Il20rb|213208
chr9:102694418-102695751	B6>C3	1334	33	0.576195	0.343148	128.1	110.1	41499	Ryk|20187
chr9:103010636-103011739	C3>B6	1104	38	0.27397	0.921644	130.9	130	2665	Rab6b|270192
chr9:103373945-103375062	C3>B6	1118	22	0.483301	0.950562	162	40.5	7596	Bfsp2|107993
chr9:103404398-103404665	C3>B6	268	12	0.312334	0.688324	187.8	177	21740	Bfsp2|107993
chr9:103627852-103628085	B6>C3	234	7	0.420611	0.171296	187.1	185.1	36082	Tmem108|81907
chr9:104233820-104234005	C3>B6	186	5	0.164229	0.817136	177.8	156.4	6047	Acpp|56318
chr9:104240426-104241268	B6>C3	843	25	0.796159	0.394699	156.2	111.7	374	Acpp|56318
chr9:104345605-104345889	C3>B6	285	5	0.547872	0.929465	225.6	175.8	17162	Mir2136|100316725
chr9:104347000-104347394	B6>C3	395	5	0.649839	0.122661	186.2	96.2	18557	Mir2136|100316725
chr9:104651106-104651207	B6>C3	102	5	0.810036	0.438855	223.2	230.6	178988	Cpne4|74020
chr9:105458402-105459258	C3>B6	857	12	0.266944	0.757337	200.4	116.4	34815	Atp2c1|235574
chr9:105577461-105577678	B6>C3	218	7	0.810905	0.406593	246.3	52	32136	Pik3r4|75669
chr9:106018223-106018624	B6>C3	402	10	0.334022	0.044484	145.2	112.4	19201	Col6a4|68553
chr9:106171377-106171635	B6>C3	259	5	0.471429	0.129091	140	110	11757	Poc1a|70235
chr9:106372750-106372946	B6>C3	197	9	0.839306	0.511509	198.4	43.4	4479	Gpr62|436090
chr9:106377346-106377732	B6>C3	387	10	0.734783	0.304469	115	35.8	1548	Parp3|235587
chr9:107359035-107359343	B6>C3	309	14	0.630589	0.172902	170.9	141.3	56824	Cacna2d2|56808
chr9:107375466-107375587	B6>C3	122	5	0.612946	0.250292	151.4	171	60689	Tmem115|56395
chr9:107447264-107447370	C3>B6	107	5	0.478495	0.92973	148.8	148	2271	Zmynd10|114602
chr9:107468947-107469440	C3>B6	494	9	0.156366	0.631509	179.8	83.2	2054	Hyal2|15587
chr9:107473022-107473310	B6>C3	289	19	0.710526	0.507022	162	149.9	1528	Hyal2|15587
chr9:107490934-107491363	C3>B6	430	11	0.389915	0.636214	182.1	165.2	885	Ifrd2|15983
chr9:108585730-108585750	B6>C3	21	5	0.961583	0.587755	171.8	49	8724	Prkar2a|19087
chr9:110716346-110716875	B6>C3	530	23	0.611477	0.399057	112.1	101.4	0	Prss44|73336
chr9:110776496-110776921	C3>B6	426	14	0.268156	0.694716	76.7	73	5666	Tmie|20776
chr9:110834051-110834077	B6>C3	27	5	0.954545	0.564669	145.2	63.4	14585	Tdgf1|21667
chr9:110848077-110848273	B6>C3	197	12	0.591121	0.274066	107	73.6	389	Tdgf1|21667
chr9:110978344-110978362	B6>C3	19	5	0.911628	0.673759	86	56.4	18322	Ccrl2|54199
chr9:114489060-114489078	B6>C3	19	5	0.941781	0.185864	58.4	76.4	15573	Trim71|636931
chr9:114572897-114573220	B6>C3	324	10	0.870626	0.553561	188.6	167.1	23579	Cnot10|78893
chr9:115223541-115223694	C3>B6	154	7	0.376844	0.939614	193.7	59.1	4002	Stt3b|68292
chr9:115364249-115364300	B6>C3	52	5	0.340675	0.110964	136.2	151.4	73312	Mir467h|100316675
chr9:115452872-115453158	C3>B6	287	8	0.188955	0.528694	230.9	204.8	161935	Mir467h|100316675
chr9:116048335-116048934	C3>B6	600	7	0.677091	0.946043	182.7	119.1	35547	Tgfbr2|21813
chr9:116168459-116168872	B6>C3	414	14	0.616248	0.325291	184.6	171.7	83978	Tgfbr2|21813
chr9:116927467-116927798	C3>B6	332	12	0.227408	0.518696	196.4	191.7	233803	Rbms3|207181
chr9:117991786-117992010	C3>B6	225	7	0.401437	0.711828	179	132.9	42146	Azi2|27215
chr9:118253080-118253553	B6>C3	474	11	0.667059	0.30971	154.5	162.9	85404	4933432G23Rik|71196
chr9:118833638-118834050	B6>C3	413	13	0.45336	0.078457	153.4	57.8	1604	Ctdspl|69274
chr9:119253527-119254730	B6>C3	1204	20	0.770795	0.332527	164.7	144.7	3115	Acaa1a|113868
chr9:119318940-119319443	C3>B6	504	10	0.426744	0.86143	172	156.6	7644	Acvr2b|11481
chr9:120182267-120182466	B6>C3	200	8	0.681517	0.033975	207.6	220.8	30725	Myrip|245049
chr9:120728333-120728359	B6>C3	27	5	0.858388	0	91.8	58.8	96009	1700020M21Rik|76402
chr9:120932780-120933089	B6>C3	310	5	0.831507	0.347826	146	138	68576	Mir7090|102465661
chr9:121037107-121037307	B6>C3	201	14	0.462944	0.1052	207.2	119.5	148983	Ulk4|209012
chr9:121075182-121075385	C3>B6	204	7	0.482234	0.771344	140.7	145.6	110905	Ulk4|209012
chr9:121187288-121187389	C3>B6	102	5	0.186712	0.898907	174.6	146.4	998	Ulk4|209012
chr9:121211187-121211373	B6>C3	187	8	0.524677	0.30969	164.6	125.1	24897	Ulk4|209012
chr9:121322971-121323619	B6>C3	649	17	0.811628	0.380082	151.8	128.8	46895	Trak1|67095
chr9:122410983-122411408	C3>B6	426	11	0.545151	0.78022	190.3	173.7	70211	9530059O14Rik|319626
chr9:123065954-123066294	C3>B6	341	35	0.498611	0.746236	133.7	117.7	5890	Clec3b|21922
chr9:123124494-123124563	C3>B6	70	7	0.454627	0.798077	159	148.6	593	Cdcp1|109332
chr10:3001923-3002161	B6>C3	239	10	0.813699	0.245977	182.5	43.5	132143	Cnksr3|215748
chr10:3200643-3200939	B6>C3	297	5	0.913094	0.294939	172.6	114.6	66339	Cnksr3|215748
chr10:5713289-5714576	B6>C3	1288	25	0.816198	0.518024	152.1	119.8	19976	Esr1|13982
chr10:7583295-7583523	C3>B6	229	5	0.351153	0.951887	190.8	212	27116	Mir5104|100628581
chr10:7587000-7587693	B6>C3	694	59	0.722264	0.055453	112.9	101.2	30821	Mir5104|100628581
chr10:8268534-8269674	B6>C3	1141	47	0.912681	0.294737	104.5	117.2	29911	Ust|338362
chr10:8270138-8270385	B6>C3	248	22	0.916237	0.022113	35.3	18.5	31515	Ust|338362
chr10:8278429-8279916	B6>C3	1488	22	0.773653	0.370621	176.3	160.9	39806	Ust|338362
chr10:8554797-8555328	B6>C3	532	7	0.691819	0.194093	202.6	101.6	50540	Sash1|70097
chr10:8563582-8563869	B6>C3	288	8	0.643763	0.291712	236.5	229.2	41999	Sash1|70097
chr10:12057672-12057957	B6>C3	286	8	0.739718	0.262397	203.6	60.5	523576	Utrn|22288
chr10:12573827-12574063	B6>C3	237	5	0.758319	0.241758	228.4	200.2	7470	Utrn|22288
chr10:13703547-13703566	B6>C3	20	5	0.442781	0.019152	187	146.2	17362	Hivep2|15273
chr10:17858936-17859679	C3>B6	744	34	0.7	0.955635	146.2	180.3	71017	Ect2l|100045792
chr10:18086478-18086813	C3>B6	336	8	0.25856	0.738026	211.8	172.2	40668	Nhsl1|215819
chr10:18114683-18114961	C3>B6	279	8	0.46122	0.864023	120.9	44.1	12520	Nhsl1|215819
chr10:18134339-18134369	B6>C3	31	8	0.923404	0.525862	58.8	29	6858	Nhsl1|215819
chr10:18268683-18269456	C3>B6	774	18	0.271133	0.583147	123.6	123.9	2801	Hebp2|56016
chr10:18310957-18311850	B6>C3	894	32	0.723698	0.467273	144.7	137.5	45075	Hebp2|56016
chr10:19310959-19311167	B6>C3	209	7	0.337218	0.065562	183.9	198.3	597	Ifngr1|15979
chr10:19928330-19928513	B6>C3	184	10	0.815173	0.396954	196.4	197	85	Rpl32l|621697
chr10:19931016-19931032	B6>C3	17	5	0.877778	0.358491	72	42.4	2771	Rpl32l|621697
chr10:20206300-20206832	B6>C3	533	18	0.325141	0.105903	167.3	160	138675	Mtfr2|71804
chr10:20267739-20268563	C3>B6	825	25	0.194095	0.411258	146.3	130	176311	Pde7b|29863
chr10:23572166-23572700	C3>B6	535	8	0.248536	0.636015	192.1	130.5	898	Vnn3|26464
chr10:23600416-23600756	B6>C3	341	5	0.614865	0.144928	177.6	82.8	13738	Vnn1|22361
chr10:35241552-35241691	B6>C3	140	10	0.897611	0.622887	87.9	76.9	984922	Hs3st5|319415
chr10:36225843-36226373	C3>B6	531	11	0.095373	0.427628	192.5	179	240	Hs3st5|319415
chr10:38816918-38817030	B6>C3	113	5	0.73187	0.220705	209.6	175.8	36671	Fam229b|66337
chr10:42480178-42480799	C3>B6	622	13	0.412713	0.720574	167	155.5	503	Sec63|140740
chr10:51535775-51535942	B6>C3	168	7	0.603295	0.172613	112.7	148.1	58775	4933411G06Rik|71090
chr10:61435140-61435282	C3>B6	143	10	0.219945	0.643178	73.2	66.7	6574	Col13a1|12817
chr10:61572183-61572859	C3>B6	677	20	0.480853	0.790294	182.8	166.9	902	2010107G23Rik|69894
chr10:62578750-62579006	B6>C3	257	12	0.872093	0.574811	186.3	176	15846	Atoh7|53404
chr10:67099461-67099828	C3>B6	368	17	0.079186	0.320941	208	202.5	87758	Ado|211488
chr10:67636057-67636264	B6>C3	208	9	0.903632	0.238384	149.9	165	105210	Arid5b|71371
chr10:67692196-67692541	B6>C3	346	12	0.678115	0.315104	208.7	96	48933	Arid5b|71371
chr10:69412929-69413079	C3>B6	151	5	0.437234	0.85221	188	144.8	24649	Ank3|11735
chr10:69589753-69590515	C3>B6	763	17	0.328924	0.64247	164.5	162.9	29884	Ccdc6|76551
chr10:69612813-69613189	C3>B6	377	14	0.334431	0.729895	151.9	128.8	52944	Ccdc6|76551
chr10:69772278-69772480	B6>C3	203	5	0.723469	0.121065	196	82.6	64254	Slc16a9|66859
chr10:69912365-69912454	B6>C3	90	7	0.735714	0.345881	220	201.1	8707	Fam13c|71721
chr10:78784311-78785265	C3>B6	955	30	0.082333	0.349585	138.9	152.5	34071	Vmn2r82|624845
chr10:79074962-79075604	C3>B6	643	39	0.266109	0.563863	125.7	107	1159	C2cd4c|237397
chr10:80923223-80923726	C3>B6	504	22	0.32391	0.590517	112.5	94.9	12150	Celf5|319586
chr10:81546701-81546870	B6>C3	170	7	0.656085	0.274353	243	231.7	35829	Zfp873|408062
chr10:82084342-82084730	B6>C3	389	5	0.765572	0.280788	176.6	81.2	1243	1190007I07Rik|544717
chr10:82204338-82204456	C3>B6	119	6	0.259434	0.925926	106	22.5	22430	Nfyb|18045
chr10:82362779-82363150	C3>B6	372	12	0.35506	0.738389	194.3	87.9	33408	Eid3|66341
chr10:82484303-82484407	B6>C3	105	9	0.531128	0.189542	57.1	34	36061	Chst11|58250
chr10:84315700-84316120	C3>B6	421	8	0.324037	0.727633	188.2	157.9	14807	Rfx4|71137
chr10:84841698-84842159	C3>B6	462	14	0.340045	0.74472	223.5	192.8	7400	Btbd11|74007
chr10:86307869-86308009	C3>B6	141	5	0.504438	0.929801	135.2	151	66119	Nt5dc3|103466
chr10:86622837-86623251	B6>C3	415	9	0.454057	0.227136	227.3	148.2	102046	1700113H08Rik|76640
chr10:87519803-87520043	C3>B6	241	9	0.14271	0.84	215.7	205.6	33774	Pmch|110312
chr10:89083945-89084409	B6>C3	465	10	0.776807	0.25755	171.6	119.2	0	Slc17a8|216227
chr10:91617684-91618004	B6>C3	321	5	0.75	0.348093	213.6	162.6	9919	Rmst|110333
chr10:91656289-91656724	B6>C3	436	17	0.765202	0.527017	202.2	163.3	28366	Rmst|110333
chr10:92251430-92251735	C3>B6	306	8	0.404508	0.779258	199.6	131.4	66267	Nedd1|17997
chr10:92484893-92485249	B6>C3	357	5	0.762997	0.255319	130.8	56.4	138372	Cdk17|237459
chr10:92717870-92718647	B6>C3	778	19	0.7	0.10414	180.5	123.3	55257	Elk3|13713
chr10:92724622-92725149	C3>B6	528	13	0.234189	0.623739	200.7	129.6	48755	Elk3|13713
chr10:92824582-92824741	B6>C3	160	5	0.702574	0.310395	209.8	136.6	25605	Gm17745|432488
chr10:92949040-92950195	C3>B6	1156	13	0.398754	0.743854	148.2	134.5	1318	Hal|15109
chr10:93370233-93370875	B6>C3	643	21	0.839348	0.509353	192.7	66.2	16286	Metap2|56307
chr10:93512237-93512350	C3>B6	114	5	0.160931	0.611842	197.6	91.2	13491	Fgd6|13998
chr10:93566404-93567476	B6>C3	1073	15	0.867153	0.572939	164.6	94.6	43200	Nr2c1|22025
chr10:93634921-93635065	B6>C3	145	8	0.820065	0.395639	193.1	160.5	24245	Nr2c1|22025
chr10:93637556-93637967	C3>B6	412	7	0.222062	0.693009	198.1	141	23787	Ndufa12|66414
chr10:98735920-98736000	C3>B6	81	5	0.368756	0.803946	220.2	162.2	10055	Dusp6|67603
chr10:99404506-99404800	B6>C3	295	9	0.845361	0.084755	247.9	208.4	73658	Kitl|17311
chr10:107469245-107469318	B6>C3	74	7	0.941554	0.664634	200.4	93.7	85544	Gm29685|628877
chr10:107505441-107505509	B6>C3	69	5	0.621164	0.24344	189	137.2	93947	Ppp1r12a|17931
chr10:107853494-107853529	B6>C3	36	5	0.491803	0.22963	195.2	189	84249	Pawr|114774
chr10:107956645-107957187	B6>C3	543	8	0.869565	0.246825	224.2	226.4	180029	Gm5136|368203
chr10:107957191-107957559	B6>C3	369	7	0.941489	0.698129	188	175.6	179657	Gm5136|368203
chr10:116991469-116992117	C3>B6	649	11	0.368005	0.747009	160.8	106.4	74439	Cpm|70574
chr10:117438784-117439251	C3>B6	468	11	0.539157	0.933483	150.9	121.6	76269	4933411E08Rik|71067
chr10:117480816-117481075	B6>C3	260	12	0.515181	0.136429	170.2	116.7	97768	Mdm1|17245
chr10:117485969-117486394	B6>C3	426	10	0.697342	0.10498	146.7	74.3	92449	Mdm1|17245
chr10:117486665-117486847	B6>C3	183	5	0.67867	0.124742	216.6	194	91996	Mdm1|17245
chr10:122323305-122324108	B6>C3	804	19	0.372205	0.144983	153	123.8	98672	Mirlet7i|387251
chr10:122562368-122562677	C3>B6	310	12	0.638731	0.862782	176	177.3	48807	Mon2|67074
chr10:122572980-122573159	B6>C3	180	8	0.539157	0.043668	166	85.9	59419	Mon2|67074
chr10:125610524-125610719	C3>B6	196	5	0.257553	0.759312	264.8	69.8	207249	Lrig3|320398
chr10:126149096-126149499	B6>C3	404	8	0.464203	0.114684	216.5	233.2	1649	Mir378d|102465224
chr10:126246900-126247193	B6>C3	294	14	0.553215	0.282667	189.9	187.5	16134	4930484H19Rik|75813
chr10:126333491-126334477	B6>C3	987	12	0.964087	0.653112	134.6	100.4	3950	Xrcc6bp1|68876
chr10:126956454-126956651	C3>B6	198	15	0.372504	0.721745	116.9	93.2	2849	Shmt2|108037
chr10:127019811-127020045	C3>B6	235	7	0.494092	0.870629	133	122.6	38159	Lrp1|16971
chr10:127339233-127339636	B6>C3	404	9	0.838122	0.411765	158.6	151.1	3642	Sdr9c7|70061
chr10:127340613-127340932	B6>C3	320	11	0.862713	0.43344	165.5	170.7	5022	Sdr9c7|70061
chr10:127391590-127391803	B6>C3	214	5	0.875274	0.336218	182.8	161.8	52761	Hsd17b6|27400
chr10:127658941-127659256	B6>C3	316	8	0.545278	0.117381	128.4	55.4	3610	Mip|17339
chr10:127985208-127985435	C3>B6	228	14	0.017116	0.367018	137.7	243.9	408	Zc3h10|103284
chr10:128656708-128656926	B6>C3	219	11	0.857795	0.340439	139.4	145	18281	Olfr774|258232
chr10:129440880-129441285	B6>C3	406	5	0.881579	0.520992	212.8	209.6	13134	Olfr820|258670
chr11:5911728-5912335	C3>B6	608	7	0.555288	0.961648	118.9	100.6	53416	Camk2b|12323
chr11:5913097-5913360	C3>B6	264	5	0.278351	0.90251	194	207.2	52391	Camk2b|12323
chr11:5921038-5922004	C3>B6	967	20	0.235057	0.768378	148.9	157.8	43747	Camk2b|12323
chr11:5925023-5926202	C3>B6	1180	19	0.401887	0.80826	139.5	142.7	39549	Camk2b|12323
chr11:6524869-6525167	B6>C3	299	7	0.454034	0.130638	228.4	183.7	903	Tbrg4|21379
chr11:6824104-6824559	C3>B6	456	12	0.256725	0.517099	210.7	202.2	138933	Adcy1|432530
chr11:7945517-7945820	B6>C3	304	10	0.646209	0.273635	166.2	150.2	618718	Tns3|319939
chr11:8005709-8006132	B6>C3	424	8	0.813882	0.161106	243.1	131.1	558406	Tns3|319939
chr11:8520777-8522079	B6>C3	1303	17	0.818859	0.561404	213.4	207.9	42459	Tns3|319939
chr11:8522693-8523410	B6>C3	718	11	0.900106	0.599666	171.1	163.3	41128	Tns3|319939
chr11:8523482-8523810	B6>C3	329	6	0.706039	0.181559	187.7	175.3	40728	Tns3|319939
chr11:8523848-8524174	B6>C3	327	21	0.233641	0.026207	103.3	69	40364	Tns3|319939
chr11:8541653-8542132	B6>C3	480	10	0.765771	0.27555	171.2	154.6	22406	Tns3|319939
chr11:11794844-11795343	B6>C3	500	8	0.735112	0.4257	201.5	205.2	2804	Ddc|13195
chr11:11830445-11830791	B6>C3	347	15	0.57111	0.317536	179.5	182.9	32298	Ddc|13195
chr11:12556452-12556776	C3>B6	325	8	0.511032	0.929705	175.6	55.1	191489	Cobl|12808
chr11:12656502-12656778	B6>C3	277	14	0.870242	0.634755	123.9	88.8	291539	Cobl|12808
chr11:16998906-16999083	B6>C3	178	8	0.922438	0.664273	135.4	69.6	46969	Cnrip1|380686
chr11:18161946-18162225	B6>C3	280	9	0.654719	0.267464	186	176.6	165957	Gm12018|327872
chr11:19485371-19485748	C3>B6	378	8	0.346853	0.714458	178.8	103.8	338697	Spred2|114716
chr11:19898138-19898340	C3>B6	203	14	0.336546	0.563614	185.3	172.4	73693	Spred2|114716
chr11:20075237-20075362	B6>C3	126	5	0.939064	0.167959	183.8	77.4	26243	Rab1a|19324
chr11:20291417-20291542	B6>C3	126	10	0.955912	0.661355	149.7	150.6	58701	Slc1a4|55963
chr11:23081682-23081946	B6>C3	265	7	0.573427	0.245997	224.7	196.3	29542	1700061J23Rik|76993
chr11:25899661-25900020	B6>C3	360	5	0.889908	0.314202	239.8	205.6	202220	Mir6372|102466154
chr11:28969638-28970052	B6>C3	415	21	0.785024	0.544888	138	130	60699	Pnpt1|71701
chr11:29030052-29030078	B6>C3	27	5	0.829167	0.145455	48	22	673	Pnpt1|71701
chr11:29577641-29577828	B6>C3	188	5	0.963303	0.734622	218	113.8	15070	Rtn4|68585
chr11:29724268-29724516	B6>C3	249	12	0.757115	0.48366	169.8	114.8	1152	4931440F15Rik|216622
chr11:31613676-31614163	C3>B6	488	5	0.16	0.714939	170	131.2	41814	Bod1|69556
chr11:31670889-31671100	B6>C3	212	5	0.437743	0.107143	205.6	67.2	53447	D630024D03Rik|414116
chr11:32002799-32003090	C3>B6	292	8	0.296409	0.81558	163.6	78.6	1571	Gm12108|104692
chr11:32045041-32045329	B6>C3	289	8	0.921814	0.621982	159.9	150.1	43813	Gm12108|104692
chr11:33444330-33444396	B6>C3	67	5	0.764374	0.507071	177.4	198	30584	Ranbp17|66011
chr11:41813715-41813951	C3>B6	237	8	0.111203	0.378299	150.6	85.2	265	Gabrg2|14406
chr11:43356398-43356598	B6>C3	201	5	0.6725	0.211881	240	101	14147	Ccnjl|380694
chr11:43447754-43448050	B6>C3	297	12	0.471903	0.115108	130.5	81.1	32690	Fabp6|16204
chr11:45442159-45442436	B6>C3	278	5	0.714706	0.249061	204	159.8	179149	F630206G17Rik|100009664
chr11:45707557-45707869	B6>C3	313	10	0.546517	0.344236	205.3	186.5	42091	Clint1|216705
chr11:45734819-45735428	C3>B6	610	13	0.268272	0.661428	182.1	117.5	23009	Lsm11|72290
chr11:46193742-46193986	C3>B6	245	5	0.282306	0.692961	201.2	164.8	9031	Itk|16428
chr11:46946153-46946495	C3>B6	343	5	0.563521	0.888446	220.4	50.2	246309	Sgcd|24052
chr11:48639180-48639964	C3>B6	785	48	0.009393	0.44795	77.6	147.9	0	Trim7|94089
chr11:52348038-52348628	C3>B6	591	19	0.315512	0.592963	129.9	142.1	138108	9530068E07Rik|213673
chr11:54050972-54051024	B6>C3	53	7	0.943195	0.177928	120.7	63.4	12377	Csf2|12981
chr11:55206090-55206273	C3>B6	184	5	0.54719	0.859002	188.6	184.4	27309	Sparc|20692
chr11:56098110-56098314	B6>C3	205	5	0.757743	0.394678	180.8	90.2	243621	Nmur2|216749
chr11:56831157-56831177	B6>C3	21	5	0.982405	0.411765	136.4	57.8	4609	Gria1|14799
chr11:57522113-57522170	B6>C3	58	5	0.634635	0.384691	199.8	203.8	63169	Galnt10|171212
chr11:57783474-57784400	C3>B6	927	8	0.293571	0.761827	161.4	153.2	38166	Larp1|73158
chr11:57916363-57917188	B6>C3	826	21	0.751293	0.112114	119.7	63.3	467	Cnot8|69125
chr11:57921865-57922184	B6>C3	320	8	0.896285	0.658537	161.5	138.4	4210	Cnot8|69125
chr11:58027386-58028017	B6>C3	632	7	0.739326	0.295039	190.7	164.1	462	Irgm2|54396
chr11:58401425-58402098	B6>C3	674	9	0.747785	0.269528	163	129.4	7086	Olfr325|258261
chr11:58713630-58713794	C3>B6	165	5	0.377315	0.934483	172.8	116	3933	Zfp39|22698
chr11:58773084-58774104	C3>B6	1021	52	0.069637	0.378126	171.8	106.9	1109	Gm12260|382523
chr11:59236439-59237296	C3>B6	858	9	0.215223	0.859625	169.3	159.9	26162	Snap47|67826
chr11:59241818-59242011	C3>B6	194	5	0.554724	0.935872	213.8	199.6	21447	Snap47|67826
chr11:59624032-59624606	C3>B6	575	11	0.246121	0.605983	128.9	142.8	450	Gm16062|100504104
chr11:59739485-59740161	B6>C3	677	11	0.663201	0.192771	201.1	143.4	4484	1810063I02Rik|69854
chr11:59804858-59805031	C3>B6	174	7	0.197753	0.75	190.7	85.1	26412	Rasd1|19416
chr11:59815121-59815645	C3>B6	525	5	0.355476	0.880383	222.8	292.6	34862	Pemt|18618
chr11:59861448-59861771	B6>C3	324	5	0.823597	0.251889	174.6	79.4	1457	Pemt|18618
chr11:60198405-60198867	C3>B6	463	11	0.500928	0.719577	147	85.9	31523	Lrrc48|74665
chr11:60291651-60291855	C3>B6	205	13	0.303825	0.553293	140.8	128.5	8810	Myo15|17910
chr11:60609935-60610146	C3>B6	212	9	0.243225	0.913347	168.1	111.6	14621	Shmt1|20425
chr11:60611614-60611770	C3>B6	157	5	0.619048	0.940379	142.8	147.6	12997	Shmt1|20425
chr11:63051631-63051657	B6>C3	27	7	0.918033	0.527372	95.9	78.3	105326	Pmp22|18858
chr11:64402163-64402816	C3>B6	654	11	0.224943	0.925125	200.5	109.3	151987	F930015N05Rik|654805
chr11:70555536-70555797	C3>B6	262	9	0.187085	0.627451	184.1	62.3	22152	Zfp3|193043
chr11:72078537-72079402	C3>B6	866	24	0.369677	0.612621	129.2	128.8	704	Slc13a5|237831
chr11:74681149-74681398	B6>C3	250	9	0.777555	0.472669	166.3	138.2	298	Mir6926|102465558
chr11:76250401-76251392	C3>B6	992	33	0.373713	0.674817	126.6	86.8	29756	Timm22|56322
chr11:76426223-76426498	C3>B6	276	14	0.031139	0.639071	181.2	141.5	34982	Abr|109934
chr11:76812278-76812727	C3>B6	450	20	0.232364	0.488222	161.6	108.2	179	Slc6a4|15567
chr11:77690000-77690220	C3>B6	221	12	0.522052	0.733151	173.8	152.1	17154	Pipox|19193
chr11:78213283-78213482	C3>B6	200	5	0.11871	0.319497	155	159	5296	Slc13a2os|790911
chr11:78304633-78304902	B6>C3	270	13	0.420297	0.177262	160.7	165.8	6354	Sarm1|237868
chr11:81341372-81341703	B6>C3	332	5	0.90274	0.631579	146	110.2	45338	1700071K01Rik|237880
chr11:82153189-82154021	C3>B6	833	13	0.479186	0.704019	170	162.7	48381	Tmem132e|270893
chr11:82680123-82680655	C3>B6	533	12	0.384058	0.708333	184	134	3591	Rffl|67338
chr11:82734154-82734358	C3>B6	205	7	0.320623	0.869176	183.6	159.4	9399	Unc45b|217012
chr11:82833425-82833616	B6>C3	192	8	0.777406	0.34904	149.4	71.6	608	Slfn8|276950
chr11:82883482-82884132	B6>C3	651	17	0.815113	0.53322	153.4	139	4868	Slfn2|20556
chr11:82918515-82919160	B6>C3	646	11	0.836226	0.577961	204.3	198.8	11187	Slfn1|20555
chr11:83402964-83402978	B6>C3	15	7	0.975196	0.702422	109.4	41.3	3611	Ccl6|20305
chr11:85998845-85998899	B6>C3	55	5	0.733269	0.357323	206.2	158.4	15796	Brip1|237911
chr11:87674711-87675235	B6>C3	525	14	0.889709	0.414748	183.9	183.1	7984	Mks1|380718
chr11:87685386-87685477	C3>B6	92	5	0.215536	0.607018	182.8	114	3561	Epx|13861
chr11:88049487-88049716	C3>B6	230	8	0.307197	0.668311	232.8	202.8	31597	Mrps23|64656
chr11:88090194-88090749	C3>B6	556	15	0.473409	0.913276	152.9	124.5	16796	Ccdc182|74297
chr11:88111290-88111458	B6>C3	169	5	0.778612	0.361244	213.2	83.6	3745	Ccdc182|74297
chr11:88475704-88476117	C3>B6	414	6	0.302425	0.747114	233.7	158.8	4448	0610039H22Rik|68397
chr11:88664715-88664751	B6>C3	37	5	0.601643	0.326861	194.8	123.6	48066	Akap1|11640
chr11:88708190-88708324	B6>C3	135	5	0.706655	0.323646	228.4	151.4	4493	Akap1|11640
chr11:88870494-88870562	C3>B6	69	5	0.270793	0.862981	103.4	83.2	9777	Trim25|217069
chr11:89897016-89897170	C3>B6	155	9	0.334176	0.637438	219.8	178.7	5354	Tmem100|67888
chr11:90124031-90124386	B6>C3	356	12	0.91249	0.478831	202.8	165.3	13241	Mmd|67468
chr11:93678431-93678936	B6>C3	506	14	0.579673	0.207252	196.8	159.6	68144	Utp18|217109
chr11:94028012-94028437	B6>C3	426	11	0.898592	0.54878	193.6	37.3	44331	Tob1|22057
chr11:94136560-94136841	C3>B6	282	7	0.287449	0.846154	141.1	105.9	32667	Wfikkn2|278507
chr11:94246461-94246573	B6>C3	113	5	0.767656	0.485222	195.4	162.4	7717	Abcc3|76408
chr11:94298875-94299202	B6>C3	328	5	0.931408	0.6	221.6	86	36310	Cacna1g|12291
chr11:94461838-94462170	C3>B6	333	8	0.377168	0.908093	173	91.1	930	Acsf2|264895
chr11:94578855-94579006	B6>C3	152	7	0.398094	0.105717	194.9	132.4	13042	Gm11541|432589
chr11:94593779-94594089	B6>C3	311	7	0.44765	0.08	173.3	96.4	27966	Gm11541|432589
chr11:94790657-94791429	C3>B6	773	14	0.42533	0.67991	135.4	95.3	6109	Col1a1|12842
chr11:95080686-95081012	C3>B6	327	8	0.482405	0.867381	170.5	151.8	41831	Tac4|93670
chr11:95127430-95127473	C3>B6	44	5	0.636588	0.940455	161.8	114.2	4587	Tac4|93670
chr11:95168872-95169222	C3>B6	351	8	0.334037	0.802198	177.8	56.9	2338	Kat7|217127
chr11:95382488-95382902	C3>B6	415	16	0.160443	0.37656	214.2	115.2	6609	Nxph3|104079
chr11:95692008-95692487	C3>B6	480	44	0.418954	0.712669	104.3	104.4	6194	Phospho1|237928
chr11:96517123-96517601	B6>C3	479	10	0.674951	0.252721	205.2	165.4	121268	Snx11|74479
chr11:97199722-97200568	C3>B6	847	36	0.471915	0.712494	128.1	121.8	12819	Gpr179|217143
chr11:98151170-98151553	C3>B6	384	14	0.290738	0.566284	144.2	136.9	27250	Mir5119|100628613
chr11:98913994-98914519	C3>B6	526	13	0.344458	0.73913	129.1	109.7	11420	Igfbp4|16010
chr11:99077894-99078324	B6>C3	431	7	0.874799	0.50275	178	129.9	14007	Smarce1|57376
chr11:99299201-99299258	C3>B6	58	5	0.319444	0.594756	172.8	167.8	209	Krt20|66809
chr11:99401275-99401533	B6>C3	259	11	0.684271	0.178782	158.4	138.8	2939	Krt40|406221
chr11:100432472-100433026	C3>B6	555	24	0.211604	0.83966	183.1	166.8	3227	Cnp|12799
chr11:101001304-101002088	C3>B6	785	15	0.31264	0.807349	149.3	127	15110	Tubg2|103768
chr11:101023969-101024521	C3>B6	553	9	0.315586	0.654059	144	120.4	6771	Tubg2|103768
chr11:101739960-101740737	C3>B6	778	18	0.235443	0.783988	153.6	73.6	14931	Meox1|17285
chr11:101742468-101743445	B6>C3	978	33	0.455501	0.197501	129.7	114	12223	Meox1|17285
chr11:101798289-101798311	B6>C3	23	9	0.683068	0.26875	76.8	35.6	15424	4930417O22Rik|73887
chr11:102171656-102171963	C3>B6	308	15	0.634825	0.835859	110.3	105.6	6638	Ubtf|21429
chr11:102172000-102172254	C3>B6	255	14	0.431907	0.769803	128.5	134.4	6347	Ubtf|21429
chr11:102611416-102611557	C3>B6	142	5	0.275826	0.653791	193.6	139.8	11196	Adam11|11488
chr11:102824550-102825527	C3>B6	978	33	0.092834	0.392503	171.7	152.8	0	2410004I01Rik|69739
chr11:102825554-102826061	C3>B6	508	13	0.349199	0.74174	172.9	165.3	86	2410004I01Rik|69739
chr11:102826328-102827107	C3>B6	780	15	0.348649	0.616502	123.3	114.7	860	2410004I01Rik|69739
chr11:103186408-103186638	C3>B6	231	5	0.212707	0.670904	144.8	141.6	19378	Arhgap27|544817
chr11:104171598-104172179	C3>B6	582	20	0.195971	0.491691	119.2	102.3	78848	Mapt|17762
chr11:105817225-105817255	B6>C3	31	8	0.944809	0.489247	95.1	46.5	11764	Cyb561|13056
chr11:105894266-105894703	C3>B6	438	22	0.375919	0.813679	98.9	38.5	3483	Dcaf7|71833
chr11:105894834-105895174	C3>B6	341	10	0.443575	0.904959	89.5	72.6	3012	Dcaf7|71833
chr11:107811136-107811793	C3>B6	658	14	0.413526	0.793789	138.4	57.5	34767	Cacng5|140723
chr11:107816237-107816319	B6>C3	83	5	0.946541	0.736311	190.8	277.6	39868	Cacng5|140723
chr11:108210470-108210847	B6>C3	378	8	0.368	0.137267	187.5	194.9	5268	Prkca|18750
chr11:108264094-108264248	C3>B6	155	8	0.272981	0.708333	44.9	30	7483	Apoh|11818
chr11:108724438-108724833	B6>C3	396	12	0.912883	0.709582	225.8	197.4	56830	Axin2|12006
chr11:108891405-108891465	C3>B6	61	5	0.432947	0.712439	241.6	247.6	109742	Axin2|12006
chr11:113346879-113347086	C3>B6	208	5	0.209257	0.604143	207.4	173.8	80043	Slc39a11|69806
chr11:113428459-113428980	B6>C3	522	5	0.841121	0.228291	171.2	142.8	1330	Slc39a11|69806
chr11:113472422-113472993	C3>B6	572	12	0.352673	0.708478	201.1	168.1	7802	Sstr2|20606
chr11:113590609-113590890	B6>C3	282	17	0.816651	0.58542	122.2	79.9	19278	Cpsf4l|52670
chr11:113651469-113652368	B6>C3	900	18	0.904665	0.651685	136.9	113.7	38340	Cdc42ep4|56699
chr11:113671973-113672333	B6>C3	361	9	0.722365	0.335731	172.9	92.7	58844	Cdc42ep4|56699
chr11:113728618-113729381	B6>C3	764	14	0.822356	0.342176	189.8	158.9	115489	Cdc42ep4|56699
chr11:113901155-113901224	B6>C3	70	5	0.953144	0.7021	162.2	152.4	26041	Sdk2|237979
chr11:114236730-114236871	B6>C3	142	8	0.804164	0.388966	222.1	179	73303	4932435O22Rik|319819
chr11:114340339-114340736	C3>B6	398	12	0.365364	0.803752	78.9	57.8	30165	4932435O22Rik|319819
chr11:114945251-114945546	B6>C3	296	8	0.543266	0.076243	192.1	113.1	7199	Rab37|58222
chr11:115480248-115480707	C3>B6	460	8	0.4157	0.854991	183.1	132.8	5965	Mif4gd|69674
chr11:115698941-115699183	C3>B6	243	10	0.517796	0.8282	174.2	146.1	13569	Llgl2|217325
chr11:115875940-115876371	C3>B6	432	11	0.322148	0.747024	203.2	213.8	1907	Galk1|14635
chr11:116093644-116094405	C3>B6	762	34	0.629427	0.873751	102.1	73.6	5000	Evpl|14027
chr11:116226843-116227047	C3>B6	205	6	0.331075	0.94832	172.2	64.5	30175	Foxj1|15223
chr11:116257202-116257401	C3>B6	200	5	0.549654	0.916849	173.2	182.8	16945	Rnf157|217340
chr11:116295569-116295628	C3>B6	60	12	0	0.357401	77.4	23.1	42	Gm7367|664849
chr11:116428726-116428855	B6>C3	130	5	0.914122	0.24952	209.6	208.4	13906	Ube2o|217342
chr11:116452314-116452872	B6>C3	559	8	0.832466	0.392019	120.1	106.5	2129	Aanat|11298
chr11:117063688-117063966	C3>B6	279	7	0.646061	0.898955	117.9	123	2713	Sept9|53860
chr11:117064033-117064253	C3>B6	221	5	0.247449	0.899329	78.4	59.6	3058	Sept9|53860
chr11:117067298-117067481	C3>B6	184	7	0.214454	0.663399	181.9	174.9	6323	Sept9|53860
chr11:117194091-117195066	B6>C3	976	21	0.487317	0.159178	123.9	99.6	464	Sept9|53860
chr11:117263104-117264624	B6>C3	1521	33	0.777088	0.271321	170.9	160.6	11079	Gm11729|105827746
chr11:117472677-117472930	C3>B6	254	7	0.097744	0.418236	171	144.1	116	2900041M22Rik|78403
chr11:117476709-117477150	C3>B6	442	8	0.646778	0.894279	157.1	100.5	4148	2900041M22Rik|78403
chr11:117994701-117995569	C3>B6	869	15	0.666404	0.888033	169.1	129.8	4168	Dnah17|69926
chr11:118292488-118292628	C3>B6	141	5	0.493404	0.829301	151.6	148.8	2487	C1qtnf1|56745
chr11:119290029-119290425	B6>C3	397	15	0.365155	0.07177	55.9	27.9	38243	Mir1932|100316690
chr11:120101524-120101861	C3>B6	338	10	0.328302	0.765189	132.5	60.9	7263	Bahcc1|268515
chr11:121111973-121112221	C3>B6	249	8	0.592308	0.911446	195	207.5	9080	Foxk2|68837
chr12:4004787-4004958	B6>C3	172	5	0.482911	0.083045	181.4	115.6	33957	Efr3b|668212
chr12:11038102-11038769	C3>B6	668	41	0.581229	0.907679	88.9	81.6	15850	7420701I03Rik|71457
chr12:12330853-12330898	C3>B6	46	6	0.377169	0.774295	182.5	159.5	61908	Fam49a|76820
chr12:13002442-13002650	B6>C3	209	8	0.753833	0.094017	146.8	58.5	53800	Mycn|18109
chr12:15854796-15854956	B6>C3	161	5	0.938634	0.652121	231.4	165	31205	Trib2|217410
chr12:16022327-16022345	B6>C3	19	5	0.635628	0	49.4	19	198736	Trib2|217410
chr12:16192301-16192478	C3>B6	178	8	0.360164	0.596745	183.2	69.1	368710	Trib2|217410
chr12:16614740-16615398	B6>C3	659	7	0.909836	0.553846	174.3	92.9	18164	Lpin1|14245
chr12:16647044-16647189	B6>C3	146	5	0.554444	0.097872	180	47	13087	Ntsr2|18217
chr12:16734884-16735380	C3>B6	497	7	0.58	0.940239	185.7	71.7	28665	Greb1|268527
chr12:17007709-17008462	B6>C3	754	13	0.564342	0.288433	107	52.5	785	Pqlc3|217430
chr12:17190805-17191508	C3>B6	704	12	0.327925	0.90492	169.5	125.3	7111	Kcnf1|382571
chr12:17516932-17517326	C3>B6	395	12	0.396844	0.858921	142.6	40.2	34353	Odc1|18263
chr12:17880311-17880900	C3>B6	590	15	0.097826	0.60223	147.2	53.8	182691	Hpcal1|53602
chr12:18912017-18912676	B6>C3	660	10	0.847801	0.596774	172.8	285.2	390701	5730507C01Rik|236366
chr12:19252401-19252465	B6>C3	65	8	0.903646	0.665595	96	38.9	731085	5730507C01Rik|236366
chr12:20240309-20240477	C3>B6	169	7	0.714407	0.977124	168.6	43.7	581163	1700030C10Rik|69513
chr12:20820832-20821268	C3>B6	437	34	0.305251	0.512968	123.2	91.9	372	1700030C10Rik|69513
chr12:20821332-20821444	C3>B6	113	18	0.224192	0.481536	106.6	75.2	196	1700030C10Rik|69513
chr12:20850883-20851744	C3>B6	862	32	0.546357	0.864915	220.4	221.2	29243	1700030C10Rik|69513
chr12:20926204-20926539	C3>B6	336	19	0.039201	0.504435	145	130.5	104564	1700030C10Rik|69513
chr12:20926543-20926729	C3>B6	187	20	0.001348	0.234355	111.2	115.8	104903	1700030C10Rik|69513
chr12:20926839-20926877	C3>B6	39	8	0	0.217134	107.8	84.6	105199	1700030C10Rik|69513
chr12:20927011-20927126	C3>B6	116	14	0	0.254455	76	72.1	105371	1700030C10Rik|69513
chr12:20927199-20927552	C3>B6	354	23	0.039557	0.307724	129.7	104.1	105559	1700030C10Rik|69513
chr12:21140402-21140619	B6>C3	218	5	0.858268	0.284895	177.8	104.6	22785	Asap2|211914
chr12:21146176-21146691	B6>C3	516	12	0.970633	0.735572	164.6	79.4	28559	Asap2|211914
chr12:21268341-21268753	C3>B6	413	5	0.425668	0.935099	187	151	23345	Itgb1bp1|16413
chr12:21341916-21342056	C3>B6	141	5	0.39627	0.861624	171.6	108.4	19663	Iah1|67732
chr12:21574406-21574743	C3>B6	338	5	0.129191	0.395933	202.8	334.4	151109	Ywhaq|22630
chr12:22013331-22013679	C3>B6	349	5	0.553261	0.906218	184	196.2	590034	Ywhaq|22630
chr12:25340015-25340143	C3>B6	129	6	0.204608	0.845043	180.8	173.2	3779	Klf11|194655
chr12:25365030-25365293	B6>C3	264	8	0.449903	0.03752	193.4	76.6	1367	Cys1|12879
chr12:25696844-25697305	C3>B6	462	8	0.663759	0.932007	157.6	75.4	37047	Kidins220|77480
chr12:25763665-25763993	B6>C3	329	7	0.933597	0.295533	180.7	41.6	16964	Id2|15902
chr12:25768789-25768935	C3>B6	147	7	0.407343	0.783654	81.7	29.7	12022	Id2|15902
chr12:25808806-25809115	C3>B6	310	5	0.270572	0.859091	143.4	44	4924	Gm17746|432641
chr12:25949801-25950238	B6>C3	438	16	0.7908	0.570641	156.2	147.3	135762	Gm17746|432641
chr12:26556159-26557156	B6>C3	998	15	0.728625	0.235031	215.2	193.7	338214	Gm29687|629481
chr12:26865711-26866086	C3>B6	376	7	0.216946	0.849821	153.4	119.9	29284	Gm29687|629481
chr12:27088262-27088934	C3>B6	673	13	0.303102	0.730124	195.9	142.2	10941	Mir6538|102466676
chr12:29275158-29277195	C3>B6	2038	35	0.400717	0.775008	175.3	92.8	7810	Allc|94041
chr12:29435933-29436271	B6>C3	339	7	0.957198	0.638868	220.3	191.9	422	Tssc1|380752
chr12:29733347-29733529	B6>C3	183	5	0.772727	0	57.2	15.2	296654	Tssc1|380752
chr12:29826034-29826138	B6>C3	105	5	0.812283	0.442679	172.6	176.2	387111	Myt1l|17933
chr12:30080312-30080748	C3>B6	437	12	0.394952	0.761154	234.4	216.7	132501	Myt1l|17933
chr12:31001745-31001980	B6>C3	236	6	0.82	0.194595	183.3	123.3	56260	Sntg2|268534
chr12:31027659-31027946	B6>C3	288	5	0.874172	0.222664	211.4	201.2	30294	Sntg2|268534
chr12:31055498-31056748	B6>C3	1251	12	0.677033	0.415816	222.4	98	1492	Sntg2|268534
chr12:31909402-31909455	B6>C3	54	5	0.889959	0.429719	145.4	49.8	40704	Lamb1|16777
chr12:32510767-32510901	B6>C3	135	5	0.628736	0.049149	174	105.8	111976	Gpr22|73010
chr12:33578235-33578400	C3>B6	166	7	0.302947	0.833861	155.1	90.3	60254	4933406C10Rik|74076
chr12:33614830-33615026	C3>B6	197	5	0.201316	0.888889	152	127.8	23628	4933406C10Rik|74076
chr12:33706011-33706221	C3>B6	211	5	0.218619	0.833333	191.2	102	66960	Sypl|19027
chr12:33792226-33792316	B6>C3	91	5	0.747027	0.170626	185	185.2	14486	Cdhr3|68764
chr12:33859143-33859294	C3>B6	152	7	0.152455	0.689615	165.9	122.4	26592	Atxn7l1|380753
chr12:33989831-33989995	B6>C3	165	5	0.495754	0.235294	188.4	190.4	2451	Atxn7l1|380753
chr12:35854770-35855177	C3>B6	408	5	0.263021	0.856683	230.4	124.2	24392	Mir680-3|751520
chr12:35856137-35856412	C3>B6	276	10	0.417651	0.772109	160.9	29.4	23157	Mir680-3|751520
chr12:40668218-40668244	B6>C3	27	7	0.95245	0.469262	99.1	69.7	95719	Arl4a|11861
chr12:43667186-43667384	B6>C3	199	15	0.934277	0.712974	65.9	58.1	1454542	Lrrn3|16981
chr12:45774634-45774807	B6>C3	174	11	0.921656	0.669106	123	111.8	344762	Nrcam|319504
chr12:46168167-46168901	C3>B6	735	13	0.280558	0.70346	187.5	175.6	6569	Stxbp6|217517
chr12:50293606-50294387	C3>B6	782	42	0.700366	0.902532	84.5	75.2	189483	Foxg1|15228
chr12:53114827-53114987	B6>C3	161	5	0.894106	0.371429	200.2	84	7339	Dtd2|328092
chr12:53846301-53846991	B6>C3	691	15	0.710432	0.427092	205.1	167.3	45931	Akap6|238161
chr12:55169651-55169963	C3>B6	313	24	0.481844	0.685733	132	125.3	134898	Egln3|112407
chr12:55301765-55302113	C3>B6	349	7	0.473469	0.77135	175	103.7	2748	Egln3|112407
chr12:55414564-55414867	C3>B6	304	5	0.084665	0.648829	125.2	59.8	77438	Gm7550|665239
chr12:55741298-55741485	C3>B6	188	5	0.379822	0.895775	134.8	142	5514	Mir1892|100316682
chr12:55884943-55885074	B6>C3	132	5	0.90411	0.24838	219	185.2	11575	Snx6|72183
chr12:57625808-57625960	B6>C3	153	6	0.642152	0.138714	185.8	132.2	4447	E030019B13Rik|104798
chr12:58649519-58649573	C3>B6	55	7	0.206096	0.462081	196.9	162	2411	Foxa1|15375
chr12:58723910-58723936	B6>C3	27	5	0.785924	0.099744	68.2	78.2	4321	4921518K17Rik|78758
chr12:59905401-59906051	B6>C3	651	17	0.609267	0.352242	161.2	153.5	206953	Sec23a|20334
chr12:69664413-69664593	B6>C3	181	13	0.886598	0.516667	37.3	46.2	595580	Rps29|20090
chr12:70124603-70124879	B6>C3	277	16	0.429022	0.064109	178.3	128.7	135294	Rps29|20090
chr12:70186300-70187031	C3>B6	732	23	0.469139	0.712473	167.7	140.5	73142	Rps29|20090
chr12:70248581-70248808	B6>C3	228	5	0.872075	0.225738	128.2	94.8	11365	Rps29|20090
chr12:70625510-70625650	C3>B6	141	5	0.371055	0.72314	183.8	145.2	48973	5830428M24Rik|76062
chr12:70657042-70657698	B6>C3	657	9	0.540554	0.195317	224.7	194.6	26317	Vcpkmt|207965
chr12:70878347-70878530	C3>B6	184	5	0.265217	0.843137	184	51	12801	4930512B01Rik|74724
chr12:71167061-71167247	B6>C3	187	5	0.83114	0.488439	182.4	138.4	36594	Nin|18080
chr12:71247127-71247569	B6>C3	443	5	0.74043	0.195599	214.2	163.6	7589	Abhd12b|100504285
chr12:71384217-71384700	C3>B6	484	7	0.182597	0.737885	216.7	129.7	55389	F730035M05Rik|414124
chr12:72524130-72524228	C3>B6	99	5	0.647969	0.955378	206.8	174.8	113259	Dact1|59036
chr12:72625168-72625319	B6>C3	152	5	0.750261	0.321219	191.4	170.6	16275	4930404H11Rik|73815
chr12:74103368-74103678	B6>C3	311	15	0.473451	0.202582	105.5	67.1	44021	Six1|20471
chr12:74563120-74563527	C3>B6	408	5	0.227513	0.887029	151.2	95.6	52570	D830013O20Rik|380765
chr12:75417443-75418501	C3>B6	1059	25	0.092273	0.387038	122.7	87.6	18982	Dbpht2|386753
chr12:83271963-83272218	C3>B6	256	8	0.09803	0.422723	260.1	149.6	960	Sipa1l1|217692
chr12:83451120-83451370	B6>C3	251	5	0.945312	0.633721	51.2	34.4	38784	Sipa1l1|217692
chr12:83670069-83670099	B6>C3	31	7	0.905782	0.273438	66.7	36.6	47813	Rgs6|50779
chr12:89660198-89660509	C3>B6	312	10	0.587849	0.834271	182.7	159.9	44431	3200001D21Rik|71818
chr12:89710578-89710744	B6>C3	167	9	0.744352	0.406375	186.9	167.3	94811	3200001D21Rik|71818
chr12:96486668-96487579	B6>C3	912	60	0.937876	0.694045	24.9	24.4	442857	Flrt2|399558
chr12:105272875-105273455	B6>C3	581	11	0.727332	0.396154	139.4	141.8	9198	Serpina12|68054
chr12:106799910-106800357	C3>B6	448	9	0.208645	0.462942	208.2	194.9	1025	Bdkrb2|12062
chr12:108600353-108600624	B6>C3	272	5	0.617744	0.184891	182.6	100.6	373074	4930465M20Rik|74968
chr12:109074337-109074573	C3>B6	237	5	0.267932	0.650655	189.6	91.6	100639	4930465M20Rik|74968
chr12:109177185-109177316	B6>C3	132	8	0.824561	0.212598	106.9	47.6	64308	Bcl11b|58208
chr12:109485192-109485517	B6>C3	326	6	0.754936	0.247126	143.5	29	28110	Ccdc85c|668158
chr12:109508122-109508376	C3>B6	255	5	0.273823	0.85676	182.6	149.4	5251	Ccdc85c|668158
chr12:109555181-109555510	C3>B6	330	12	0.437143	0.876426	175	43.8	10701	Hhipl1|214305
chr12:109556221-109556944	C3>B6	724	45	0.229827	0.475417	136	95.8	11741	Hhipl1|214305
chr12:109556999-109557070	C3>B6	72	5	0.17485	0.585987	167	62.8	12519	Hhipl1|214305
chr12:109576628-109577302	C3>B6	675	12	0.261168	0.58568	121.2	103.6	4037	Cyp46a1|13116
chr12:109578330-109579074	B6>C3	745	13	0.595414	0.271556	208	155.2	5739	Cyp46a1|13116
chr12:109579726-109580446	B6>C3	721	13	0.849798	0.277668	190	155.7	7135	Cyp46a1|13116
chr12:109590801-109591461	C3>B6	661	34	0.116482	0.744574	135.1	70.5	17902	Eml1|68519
chr12:109601917-109602363	C3>B6	447	5	0.147094	0.580409	168.6	136.8	7000	Eml1|68519
chr12:109624814-109624899	B6>C3	86	5	0.888249	0.283582	173.6	120.6	15451	Eml1|68519
chr12:109740642-109741600	C3>B6	959	16	0.546533	0.801099	168.6	125.1	51330	Evl|14026
chr12:110003976-110004802	C3>B6	827	22	0.382019	0.628785	164.3	127.6	26719	Yy1|22632
chr12:110075457-110076811	B6>C3	1355	24	0.58198	0.258562	159.1	110.7	274	Mir345|723946
chr12:111179680-111179728	B6>C3	49	5	0.896635	0.216346	83.2	41.6	193592	Mir3072|100499517
chr12:111753781-111754296	B6>C3	516	13	0.741803	0.208626	150.2	153.4	29832	Ppp2r5c|26931
chr12:111775917-111776201	B6>C3	285	8	0.55905	0.170574	178.9	154.6	51968	Ppp2r5c|26931
chr12:111846043-111846137	B6>C3	95	5	0.92577	0.396154	142.8	104	6438	Dync1h1|13424
chr12:112338294-112338332	B6>C3	39	7	0.946835	0.512635	112.9	39.6	60285	Rcor1|217864
chr12:112522832-112523169	C3>B6	338	9	0.282031	0.844091	137.9	111.9	13525	Amn|93835
chr12:112612519-112613200	C3>B6	682	13	0.115713	0.382048	180.2	170.5	2729	Cdc42bpb|217866
chr12:112752996-112753314	C3>B6	319	8	0.398299	0.775111	176.4	140.6	22998	Eif5|217869
chr12:112907497-112907692	C3>B6	196	5	0.216398	0.614085	148.8	71	2857	Ckb|12709
chr12:112908788-112908830	B6>C3	43	5	0.561873	0.158261	119.6	115	1719	Ckb|12709
chr12:113139715-113139972	C3>B6	258	5	0.166868	0.663291	165.4	79	6294	Ppp1r13b|21981
chr12:113149227-113149355	C3>B6	129	6	0.196007	0.681982	183.7	185	2961	Ppp1r13b|21981
chr12:113151616-113151849	C3>B6	234	5	0.327664	0.892398	176.4	171	5350	Ppp1r13b|21981
chr12:113171342-113172441	C3>B6	1100	14	0.295543	0.517188	165.1	137.1	10252	5033406O09Rik|77675
chr12:113523368-113523813	C3>B6	446	17	0.571322	0.797583	157.1	58.4	137596	A730018C14Rik|100504733
chr12:113668681-113669034	C3>B6	354	14	0.311053	0.832871	219.1	103	4515	B020018J22Rik|100126692
chr12:113780908-113781189	C3>B6	282	10	0.114848	0.522202	157.6	56.3	31537	Tmem179|104885
chr12:113818394-113818616	B6>C3	223	5	0.425287	0.172185	191.4	60.4	8379	Inf2|70435
chr12:113829061-113829613	C3>B6	553	8	0.330528	0.747086	163.4	107.2	2066	Inf2|70435
chr12:113836182-113836310	C3>B6	129	8	0.460334	0.767742	119.8	58.1	9187	Inf2|70435
chr12:113868314-113868465	B6>C3	152	8	0.910794	0.425325	140.1	38.5	10056	Adssl1|11565
chr12:113871935-113872320	C3>B6	386	7	0.345369	0.86646	182	46	10719	Siva1|30954
chr12:113962903-113962934	B6>C3	32	5	0.798667	0.179878	150	131.2	2518	Cep170b|217882
chr12:113966654-113966998	B6>C3	345	9	0.91656	0.62211	173.1	153.8	4535	Mir6940|102466989
chr12:113973123-113973387	B6>C3	265	7	0.883385	0.261017	138.4	126.4	1590	Mir6940|102466989
chr12:113975173-113976628	B6>C3	1456	29	0.795923	0.429451	157.3	128.8	3640	Mir6940|102466989
chr12:113983500-113984331	B6>C3	832	17	0.829142	0.45029	159.1	121.9	11967	Mir6940|102466989
chr12:114108624-114109179	C3>B6	556	21	0.543029	0.807544	166	61.9	9497	Gpr132|56696
chr12:118616932-118617328	B6>C3	397	14	0.723765	0.188356	92.6	20.9	41447	Gm5441|432713
chr12:118617398-118617774	B6>C3	377	8	0.284153	0.041106	183	167.2	41913	Gm5441|432713
chr12:118771550-118771818	C3>B6	269	5	0.485965	0.834726	228	215.4	16598	Rapgef5|217944
chr12:119026999-119027434	C3>B6	436	22	0.554262	0.762575	85.9	45.2	54900	Cdca7l|217946
chr12:119046444-119046869	C3>B6	426	13	0.538657	0.825688	60.7	33.5	35465	Cdca7l|217946
chr13:3530841-3531695	B6>C3	855	17	0.468739	0.219485	166.5	160	5626	Gdi2|14569
chr13:4607802-4608713	C3>B6	912	21	0.061516	0.738902	196.6	181.3	0	Akr1e1|56043
chr13:4941908-4942397	C3>B6	490	34	0.205661	0.955378	133	128.5	333498	Akr1e1|56043
chr13:6435250-6435466	B6>C3	217	16	0.97551	0.721902	30.6	43.4	111937	Pitrm1|69617
chr13:19456075-19456415	C3>B6	341	9	0.246835	0.782609	228.2	207	31267	Stard3nl|76205
chr13:19481771-19482748	C3>B6	978	18	0.681269	0.908168	183.9	125.8	4934	Stard3nl|76205
chr13:20216841-20217126	C3>B6	286	7	0.148417	0.506522	216.6	197.1	34465	Elmo1|140580
chr13:21118857-21119211	B6>C3	355	8	0.563114	0.226929	178.2	165.2	45957	Olfr1370|258528
chr13:21473077-21474009	C3>B6	933	11	0.398904	0.756458	165.9	98.5	14498	Mir6942|102465568
chr13:21560862-21561323	C3>B6	462	13	0.330922	0.705413	170.2	173.4	492	Nkapl|66707
chr13:22255506-22255745	B6>C3	240	9	0.932267	0.662116	118.1	65.1	15706	Vmn1r191|632534
chr13:30968602-30968762	C3>B6	161	6	0.35074	0.643293	213.8	164	70868	Hus1b|210554
chr13:33854054-33854978	B6>C3	925	17	0.419366	0.137269	165.2	159.4	80299	Serpinb6e|435350
chr13:34153059-34153150	B6>C3	92	5	0.584062	0.203125	205.8	179.2	16727	Tubb2a|22151
chr13:34681070-34681762	C3>B6	693	11	0.374316	0.672694	215.9	196.1	62788	Pxdc1|66895
chr13:35008584-35008889	C3>B6	306	30	0.289586	0.501752	116.8	114.1	2972	Fam217a|71864
chr13:36787673-36788560	C3>B6	888	18	0.163988	0.772444	169.4	89.1	37786	Nrn1|68404
chr13:37560202-37560658	B6>C3	457	9	0.575758	0.170135	124.7	90.8	122988	Ly86|17084
chr13:37634665-37635040	B6>C3	376	13	0.675961	0.322861	182.1	159.2	197451	Ly86|17084
chr13:37890432-37891104	B6>C3	673	14	0.6744	0.262087	181.6	84.2	26803	Rreb1|68750
chr13:40771955-40772215	C3>B6	261	7	0.301233	0.654921	185.4	117.6	50962	Gm26688|102633805
chr13:40949683-40949814	C3>B6	132	5	0.167857	0.466216	168	148	5323	Gcnt2|14538
chr13:43110433-43110615	B6>C3	183	5	0.97307	0.744292	111.4	43.8	107593	Phactr1|218194
chr13:44367279-44368957	B6>C3	1679	28	0.857783	0.580083	183.3	172.1	55423	A330076C08Rik|100503592
chr13:44435953-44436092	B6>C3	140	5	0.86785	0.62069	202.8	220.4	99004	1700029N11Rik|69491
chr13:44612698-44613200	B6>C3	503	11	0.83661	0.357105	194.2	173.4	77602	1700029N11Rik|69491
chr13:47134496-47134816	B6>C3	321	7	0.76832	0.150685	193	83.4	3770	Tpmt|22017
chr13:53164490-53164750	C3>B6	261	11	0.267245	0.700823	199	99.4	88082	Nfil3|18030
chr13:53164781-53165028	C3>B6	248	11	0.661128	0.883008	153.2	163.2	88373	Nfil3|18030
chr13:54008047-54009950	C3>B6	1904	32	0.466381	0.811016	204.5	168.5	140199	Drd1|13488
chr13:55256253-55256402	B6>C3	150	12	0.519544	0.132979	153.5	78.3	2074	Fgfr4|14186
chr13:55283830-55284091	C3>B6	262	14	0.113751	0.449582	141.3	128.2	27052	Nsd1|18193
chr13:56425252-56425492	B6>C3	241	8	0.787392	0.438834	202.2	175.8	27340	Cxcl14|57266
chr13:56481085-56481219	C3>B6	135	5	0.625144	0.890145	173.4	123.8	16824	Gm10782|100038494
chr13:56789869-56790861	B6>C3	993	10	0.849533	0.543438	182.1	108.2	13510	Smad5|17129
chr13:57587140-57587166	B6>C3	27	5	0.790287	0.331361	90.6	67.6	422527	Spock1|20745
chr13:57907767-57908095	B6>C3	329	7	0.805607	0.231397	229.3	140.1	101598	Spock1|20745
chr13:62816520-62817547	B6>C3	1028	27	0.797568	0.500938	112.7	118.5	44552	Mir713|751548
chr13:64114584-64114660	B6>C3	77	7	0.740038	0.534191	225.9	177.6	75849	Hsd17b3|15487
chr13:64209598-64210067	C3>B6	470	10	0.237808	0.677419	198.9	71.3	19089	Hsd17b3|15487
chr13:64411613-64411940	C3>B6	328	7	0.413564	0.841099	214.9	119.6	2078	Aaed1|66129
chr13:65343471-65344071	C3>B6	601	31	0.175883	0.89881	132.4	27.1	36091	Zfp369|170936
chr13:67213173-67213395	B6>C3	223	9	0.809991	0.348129	238	175.2	1569	Rslcan18|432770
chr13:67461941-67462313	B6>C3	373	10	0.796992	0.404056	252.7	192.3	433	Zfp953|629016
chr13:67711002-67711237	B6>C3	236	6	0.693294	0.077626	169	36.5	358	Zfp729b|100416706
chr13:68010461-68010615	B6>C3	155	8	0.740393	0.36803	146.4	134.5	46198	BC048507|408058
chr13:68014259-68014823	B6>C3	565	7	0.892642	0.575359	236.9	238.9	49996	BC048507|408058
chr13:68453908-68453992	C3>B6	85	5	0.402558	0.734783	265.8	368	266989	Mtrr|210009
chr13:68974401-68974961	C3>B6	561	9	0.288936	0.679844	211.9	171.4	163458	Adcy2|210044
chr13:69402956-69403560	C3>B6	605	7	0.367669	0.875754	190	118.4	264537	Adcy2|210044
chr13:69640812-69641222	B6>C3	411	14	0.904989	0.539221	164.6	144.8	31520	Papd7|210106
chr13:69676332-69676593	B6>C3	262	7	0.788333	0.288805	171.4	151.9	3590	Papd7|210106
chr13:69682579-69682728	C3>B6	150	5	0.254768	0.722689	146.8	71.4	9837	Papd7|210106
chr13:69715636-69715880	B6>C3	245	9	0.714083	0.222877	156.2	94.2	34461	Srd5a1|78925
chr13:69876758-69877124	C3>B6	367	14	0.297747	0.592849	72.9	61.9	1651	Ube2ql1|76980
chr13:69900399-69900568	B6>C3	170	5	0.790604	0.317992	149	95.6	21624	Ube2ql1|76980
chr13:70044687-70044855	B6>C3	169	5	0.780182	0.275261	175.6	114.8	95927	Med10|28077
chr13:74017471-74017650	B6>C3	180	5	0.857621	0.215116	238.8	206.4	32392	Nkd2|72293
chr13:74697921-74698207	C3>B6	287	5	0.248826	0.558935	213	210.4	66523	Zfp825|235956
chr13:76135948-76136051	B6>C3	104	5	0.696203	0.338953	221.2	225.4	19959	Rfesd|218341
chr13:78061222-78061232	B6>C3	11	5	0.987013	0.708543	92.4	39.8	102931	Pou5f2|75507
chr13:82985654-82985672	B6>C3	19	5	0.961625	0.516393	88.6	73.2	148322	Mir3961|100628621
chr13:90150814-90151107	B6>C3	294	7	0.695575	0.057203	161.4	67.4	78106	Xrcc4|108138
chr13:91268827-91269017	C3>B6	191	7	0.169208	0.748663	196.7	133.6	94575	Atg10|66795
chr13:93413313-93413405	B6>C3	93	5	0.78125	0.221983	198.4	185.6	32220	Serinc5|218442
chr13:93475922-93476115	C3>B6	194	5	0.559048	0.860465	235.4	103.2	88658	Thbs4|21828
chr13:93492310-93492835	C3>B6	526	8	0.666416	0.881266	166.4	142.1	71938	Thbs4|21828
chr13:93493521-93493941	B6>C3	421	7	0.900398	0.49491	215.1	182.4	70832	Thbs4|21828
chr13:94583561-94583756	C3>B6	196	5	0.184545	0.440714	220	190.6	22829	Mir5624|100885837
chr13:94794696-94795295	C3>B6	600	28	0.736125	0.945926	141.6	142	32456	Lhfpl2|218454
chr13:96387113-96387786	C3>B6	674	17	0.216352	0.681799	199.3	136.1	602	F2r|14062
chr13:96549363-96549606	B6>C3	244	7	0.493135	0.196262	124.9	76.4	82488	F2rl2|14064
chr13:96638586-96639042	C3>B6	457	7	0.652456	0.936599	154.1	49.6	22835	Iqgap2|544963
chr13:96730400-96731777	C3>B6	1378	37	0.200816	0.647134	165.5	84.9	68523	Iqgap2|544963
chr13:96919460-96919767	C3>B6	308	10	0.583704	0.840108	202.5	184.5	16928	Sv2c|75209
chr13:97516107-97516232	C3>B6	126	5	0.099882	0.683133	170.2	166	75216	Hmgcr|15357
chr13:97817079-97817165	B6>C3	87	5	0.848066	0.373541	144.8	102.8	11870	1700029F12Rik|66479
chr13:98778740-98778848	B6>C3	109	6	0.546616	0.133697	130.5	122.2	197272	Arhgef28|110596
chr13:100550794-100551067	C3>B6	274	13	0.344574	0.753119	198.5	148	119571	Cartpt|27220
chr13:101101045-101102173	C3>B6	1129	20	0.319739	0.836832	183.9	126.2	13402	Naip7|53880
chr13:104038466-104038933	C3>B6	468	8	0.331052	0.673194	200.9	185.1	85639	Mast4|328329
chr13:104075634-104076336	B6>C3	703	12	0.631516	0.29292	207.8	188.3	48236	Mast4|328329
chr13:104289757-104289984	B6>C3	228	5	0.338645	0.063008	200.8	98.4	165185	Mast4|328329
[truncated: 594 more rows]
