# Supplementary material for: DNA methylation in mice is influenced by genetics as well as sex and life experience
Source: Nat Commun. 2019 Jan 18;10:305. doi: 10.1038/s41467-018-08067-z (PMC6338756; doi:10.1038/s41467-018-08067-z)
Supplement: Supplementary file 6 — Supplementary Data 3 [file 41467_2018_8067_MOESM6_ESM.xlsx]

## Sheet: sex DMRs, all parents, DSS
#sex DMRs by DSS, B6 and C3 animals
#Group 1 = Males (B6 and C3 parents), 6 animals
#Group 2 = Females (B6 and C3 parents), 6 animals
#DMR coordinates (mm9)	DMR type	length (bp)	validated CpG sites	weighted methylation, Male	weighted methylation, Female	mean CpG depth, Male	mean CpG depth, Female	distance to nearest TSS (bp)	gene(s) of nearest TSS
chr1:4867911-4868237	F>M	327	6	0.246474	0.473723	224.5	225.2	19502	Tcea1|21399
chr1:5062087-5062965	F>M	879	35	0.573209	0.804651	36.7	43	1721	Rgs20|58175
chr1:5301893-5302261	F>M	369	5	0.226226	0.481096	199.8	211.6	228726	Atp6v1h|108664
chr1:7094163-7094343	F>M	181	5	0.280788	0.524013	203	187.4	15162	Pcmtd1|319263
chr1:21295461-21295668	F>M	208	7	0.638298	0.940758	67.1	60.3	7068	Gm4956|241041
chr1:21318238-21319316	F>M	1079	6	0.336794	0.65103	144.5	145.7	20442	Khdc1a|368204
chr1:21323808-21324209	F>M	402	9	0.318828	0.699187	125.1	123	15549	Khdc1a|368204
chr1:21325099-21325409	F>M	311	5	0.680608	0.923729	105.2	94.4	14349	Khdc1a|368204
chr1:24818517-24819126	F>M	610	9	0.682335	0.89536	215.1	225.1	132760	Lmbrd1|68421
chr1:33271764-33272042	F>M	279	5	0.364486	0.633974	214	197.8	454597	Prim2|19076
chr1:36158219-36158411	F>M	193	6	0.342072	0.581064	133.5	128.5	32974	Hs6st1|50785
chr1:36418846-36419031	F>M	186	5	0.445213	0.681081	173.4	148	6995	Kansl3|226976
chr1:39341664-39341959	M>F	296	16	0.33829	0.109604	218.6	230.4	82737	Rpl31|114641
chr1:40224452-40224852	M>F	401	9	0.643336	0.420765	149.2	142.3	57073	Il1r1|16177
chr1:40228789-40229299	F>M	511	9	0.070749	0.272182	186.9	185.3	52626	Il1r1|16177
chr1:44632328-44632649	F>M	322	6	0.480916	0.717993	109.2	96.3	23812	Gulp1|70676
chr1:51920552-51920745	F>M	194	10	0.592266	0.815313	204.3	193.3	52077	Myo1b|17912
chr1:51929166-51929482	F>M	317	5	0.544242	0.808405	165	161.8	43340	Myo1b|17912
chr1:52215625-52215828	F>M	204	8	0.419712	0.639394	112.9	123.8	39159	Stat1|20846
chr1:55202591-55202879	F>M	289	8	0.4932	0.710718	137.9	120.1	14502	Mob4|19070
chr1:58172416-58173532	F>M	1117	10	0.446033	0.770244	202.9	205	2436	Aox3|71724
chr1:58173596-58175000	F>M	1405	15	0.540862	0.75663	162.3	155.9	3616	Aox3|71724
chr1:58184310-58184674	F>M	365	10	0.60798	0.812455	157.9	139.7	14330	Aox3|71724
chr1:58260419-58260767	F>M	349	5	0.714286	0.923391	215.6	195.8	6474	Aox4|71872
chr1:60715298-60715781	F>M	484	7	0.375	0.613501	206.9	192.6	87451	Cd28|12487
chr1:61654688-61655248	F>M	561	6	0.241553	0.691581	231.8	211.8	30150	Pard3b|72823
chr1:63024466-63024928	M>F	463	5	0.639136	0.328253	157.4	170.6	135913	Ino80d|227195
chr1:63185455-63185871	F>M	417	9	0.520088	0.730047	201.9	189.3	24141	Ino80dos|100380944
chr1:64763347-64763761	F>M	415	7	0.297828	0.565497	203.9	199.6	20563	Fzd5|14367
chr1:65384878-65385372	F>M	495	6	0.437607	0.734226	195	174.3	27047	Pth2r|213527
chr1:65666163-65666621	F>M	459	14	0.584096	0.817603	148.2	134.7	306475	Crygf|12969
chr1:67353507-67353857	F>M	351	6	0.482993	0.683521	171.5	178	183906	Cps1|227231
chr1:70857603-70857826	F>M	224	8	0.413237	0.747783	224.8	225.5	85314	Vwc2l|320460
chr1:72074712-72074813	F>M	102	5	0.445055	0.666667	145.6	143.4	22943	4933417E11Rik|71134
chr1:75118383-75118960	F>M	578	6	0.441658	0.761391	152.8	139	2840	Nhej1|75570
chr1:79820443-79820630	F>M	188	5	0.464371	0.669604	168.4	181.6	34610	Serpine2|20720
chr1:82085685-82086041	F>M	357	6	0.445998	0.67577	214.5	238	42450	Mir6344|102466629
chr1:83897066-83897958	F>M	893	8	0.252933	0.599432	170.5	176	317578	Mir6353|102465181
chr1:88118649-88118940	F>M	292	5	0.639211	0.865106	172.4	179.4	67294	Armc9|78795
chr1:89921972-89924255	M>F	2284	9	0.641774	0.367774	197.9	180.7	16846	Usp40|227334
chr1:90014177-90015002	F>M	826	7	0.468212	0.865863	191	177.9	14345	Ugt1a6b|394435
chr1:90063400-90066169	M>F	2770	18	0.590513	0.278703	185.1	186.8	813	Ugt1a5|394433
chr1:90656803-90657243	F>M	441	8	0.404908	0.740606	224.1	206.2	5338	Platr5|78650
chr1:90660361-90661194	F>M	834	9	0.223973	0.475107	162.2	156.2	8896	Platr5|78650
chr1:90661889-90662148	F>M	260	5	0.37619	0.65014	210	213.8	10424	Platr5|78650
chr1:93144984-93145689	M>F	706	9	0.758684	0.427495	243.1	236	1207	Ube2f|67921
chr1:93341053-93341385	F>M	333	6	0.35166	0.584331	160.7	153.2	14520	Per2|18627
chr1:94561994-94562602	F>M	609	10	0.38148	0.691643	198.7	173.5	16576	Otos|260301
chr1:97219652-97219904	M>F	253	7	0.626529	0.356604	221.9	227.1	9447	Fam174a|67698
chr1:104457758-104458105	F>M	348	11	0.379236	0.683496	169	167.5	1405413	Gm20268|100504525
chr1:109734538-109734782	F>M	245	5	0.397476	0.620722	190.2	210.4	79054	D830032E09Rik|319596
chr1:121153373-121153818	M>F	446	9	0.806531	0.345378	136.1	132.2	165007	Inhbb|16324
chr1:121156098-121156356	M>F	259	9	0.729834	0.477428	173.6	162.4	162469	Inhbb|16324
chr1:123370711-123371058	F>M	348	9	0.383873	0.591427	195.7	204.8	43067	Ccdc93|70829
chr1:128263083-128263323	M>F	241	7	0.590761	0.287166	219.6	224.9	126181	Nckap5|210356
chr1:128911186-128911751	F>M	566	6	0.246073	0.528046	191	172.3	183977	Nckap5|210356
chr1:129646366-129646658	F>M	293	5	0.312	0.566412	150	131	20376	Acmsd|266645
chr1:135337125-135337641	F>M	517	8	0.337949	0.622234	243.8	237.2	16336	Sox13|20668
chr1:137092385-137092922	M>F	538	7	0.525919	0.325736	151.6	150.4	28127	Gpr37l1|171469
chr1:138753601-138754197	F>M	597	9	0.600349	0.806874	127.3	135.8	96010	Nr5a2|26424
chr1:153277565-153277827	F>M	263	6	0.6094	0.851501	102.8	105.5	1787	Trmt1l|98685
chr1:154261596-154261834	M>F	239	10	0.87657	0.622061	183.1	165.9	14599	Colgalt2|269132
chr1:155269909-155270286	F>M	378	5	0.335354	0.617341	198	173	2053	Shcbp1l|71836
chr1:155328352-155328755	F>M	404	10	0.417266	0.839029	125.1	111.2	6035	Dhx9|13211
chr1:157057261-157057698	M>F	438	10	0.652316	0.396914	153.3	162	51428	Stx6|58244
chr1:157483609-157484091	F>M	483	8	0.71589	0.926174	222.6	223.5	78359	Acbd6|72482
chr1:158920292-158920524	M>F	233	7	0.6304	0.408696	89.3	98.6	50535	Ralgps2|78255
chr1:158921179-158921503	M>F	325	8	0.542595	0.307851	190.8	181.5	51422	Ralgps2|78255
chr1:164897493-164898000	M>F	508	6	0.838196	0.635821	125.7	111.7	16659	Fmo3|14262
chr1:164911819-164913697	M>F	1879	14	0.76816	0.401088	164.2	144.4	962	Fmo3|14262
chr1:166142257-166142449	F>M	193	5	0.599119	0.839836	90.8	97.4	36728	Slc19a2|116914
chr1:166155330-166155482	F>M	153	12	0.065421	0.3	8.9	5	23695	Slc19a2|116914
chr1:166826901-166827250	F>M	350	7	0.364169	0.587755	122	105	33649	Gm20743|433374
chr1:169184549-169184995	M>F	447	11	0.87955	0.631551	169.8	171.7	30263	Uck2|80914
chr1:169191962-169192439	M>F	478	13	0.643851	0.428418	138.2	143.5	22819	Uck2|80914
chr1:169373471-169373784	F>M	314	5	0.388249	0.58867	173.6	162.4	23127	Lrrc52|240899
chr1:171197073-171197547	F>M	475	8	0.385251	0.651077	211.9	203.1	247853	Mir6354|102466632
chr1:172096724-172096959	M>F	236	8	0.740476	0.532513	157.5	142.2	8136	Uap1|107652
chr1:172897310-172897656	M>F	347	10	0.738669	0.389849	207.4	185.2	8546	Fcgr2b|14130
chr1:174095110-174095778	F>M	669	8	0.363985	0.572785	195.8	197.5	16964	Dcaf8|98193
chr1:177537474-177538063	F>M	590	13	0.35178	0.57622	198.8	176.6	17703	Fh1|14194
chr1:177538634-177539391	F>M	758	10	0.610797	0.880428	159.3	149.7	16375	Fh1|14194
chr1:177582181-177582784	F>M	604	9	0.373806	0.627922	162.9	171.1	19857	Kmo|98256
chr1:178598282-178598643	F>M	362	7	0.480569	0.717	150.7	142.9	103911	Mir350|723921
chr1:179593785-179593840	M>F	56	5	0.726269	0.503178	181.2	188.8	20711	2310043L19Rik|75589
chr1:182216709-182216964	M>F	256	6	0.524634	0.205607	125.2	124.8	30278	Psen2|19165
chr1:182228253-182228582	M>F	330	8	0.932155	0.714061	176.9	159.1	32025	Itpkb|320404
chr1:182909780-182910594	F>M	815	23	0.42287	0.681129	170	163.3	37106	Ephx1|13849
chr1:184439432-184439965	M>F	534	11	0.754173	0.533333	119.8	111.8	7649	Capn2|12334
chr1:184532320-184532862	F>M	543	8	0.465479	0.68232	168.4	181	37182	Capn8|170725
chr1:184690027-184690225	F>M	199	5	0.412121	0.686441	231	212.4	4812	Susd4|96935
chr1:184896740-184897070	F>M	331	5	0.388966	0.679648	145	159.2	11821	Tlr5|53791
chr1:185899959-185900392	F>M	434	7	0.443721	0.727589	153.6	164.1	41619	Dusp10|63953
chr1:193486033-193486496	M>F	464	10	0.780107	0.51497	205.1	183.7	55407	Lpgat1|226856
chr1:193544578-193544955	M>F	378	5	0.524416	0.321468	188.4	179.8	2304	Lpgat1|226856
chr1:193607153-193607826	F>M	674	10	0.668022	0.934307	147.6	137	37526	Nek2|18005
chr1:193758306-193759036	F>M	731	29	0.470588	0.883333	1.2	2.1	26900	1700034H15Rik|98736
chr1:195077321-195078232	M>F	912	12	0.640603	0.364318	116.2	111.2	8767	Hsd11b1|15483
chr1:196297643-196299264	F>M	1622	25	0.517382	0.727775	176	180.9	146759	Plxna2|18845
chr2:4486763-4487263	M>F	501	8	0.702568	0.483691	150.9	157.1	5963	Frmd4a|209630
chr2:4816084-4816385	F>M	302	5	0.278781	0.602757	177.2	159.6	13474	Sephs1|109079
chr2:4865090-4865894	F>M	805	9	0.428571	0.755744	98.8	91.9	25048	Phyh|16922
chr2:4910362-4910714	F>M	353	5	0.339109	0.664474	80.8	91.2	13194	Ucma|68527
chr2:4914715-4915292	F>M	578	18	0.24359	0.620441	160.3	153.8	17547	Ucma|68527
chr2:4922455-4923009	F>M	555	7	0.321007	0.522167	181.6	203	10381	Mcm10|70024
chr2:5402994-5403144	M>F	151	5	0.852273	0.558347	246.4	246.8	193948	Camk1d|227541
chr2:5595328-5596100	M>F	773	15	0.719939	0.304511	87.6	88.7	992	Camk1d|227541
chr2:5596869-5597619	M>F	751	15	0.429229	0.210866	173.8	196.3	0	Camk1d|227541
chr2:11437750-11438083	F>M	334	5	0.431163	0.659783	187.4	184	14033	Pfkfb3|170768
chr2:17113753-17114448	F>M	696	7	0.440096	0.651967	237.3	239.7	178400	4930515L03Rik|75069
chr2:18340748-18342025	F>M	1278	12	0.54206	0.8629	194.2	200.6	26291	Dnajc1|13418
chr2:22444063-22444382	F>M	320	8	0.504657	0.707478	442.9	322.6	33465	Gad2|14417
chr2:22916745-22917127	M>F	383	8	0.609652	0.328659	204.6	205	6594	Acbd5|74159
chr2:24754302-24754476	F>M	175	6	0.544248	0.785331	113	93.2	20653	Ehmt1|77683
chr2:26258918-26259201	M>F	284	8	0.749072	0.521486	168.4	171.6	5446	Inpp5e|64436
chr2:26975934-26976080	M>F	147	8	0.614332	0.385159	155.2	141.5	21917	Fam163b|109349
chr2:27434065-27434476	F>M	412	6	0.722125	0.934454	191.3	198.3	63398	Wdr5|140858
chr2:29278512-29278888	M>F	377	5	0.70696	0.498692	218.4	229.4	44478	Med27|68975
chr2:31057479-31057913	F>M	435	9	0.167095	0.389493	172.9	184	43530	Ncs1|14299
chr2:33083401-33084354	M>F	954	29	0.763183	0.428466	178.5	186.8	11920	Angptl2|26360
chr2:33084916-33086477	M>F	1562	19	0.607885	0.377559	197.6	208.3	13435	Angptl2|26360
chr2:35711218-35711442	F>M	225	6	0.587929	0.794326	160.2	164.5	36508	9030204H09Rik|77665
chr2:41889737-41889936	F>M	200	7	0.641182	0.919932	140.1	83.9	413152	Mir6336|102465171
chr2:48281265-48281838	F>M	574	10	0.474728	0.696949	156.3	144.2	387791	Acvr2a|11480
chr2:50159377-50160280	M>F	904	20	0.591516	0.373509	213.3	205.3	7047	Gm13483|100502624
chr2:52216568-52216940	M>F	373	9	0.687308	0.47711	217.1	201.4	22250	Neb|17996
chr2:58679895-58680200	F>M	306	7	0.463746	0.751861	189.1	172.7	72300	Upp2|76654
chr2:60022402-60022635	F>M	234	6	0.534298	0.783353	264.8	282.3	25358	March7|57438
chr2:60785132-60785503	F>M	372	11	0.625473	0.829539	192	171.7	15758	Rbms1|56878
chr2:64299866-64301004	F>M	1139	25	0.349653	0.596114	184.6	191.4	363771	Fign|60344
chr2:67453442-67453725	F>M	284	5	0.61247	0.816083	253.4	251.2	59789	Mir7224|102465706
chr2:67741274-67741629	M>F	356	8	0.635441	0.273523	160.1	171.4	122174	Mir6335|102466627
chr2:71052509-71052754	F>M	246	5	0.643797	0.860795	212.8	211.2	2506	Dync1i2|13427
chr2:71713303-71713585	M>F	283	9	0.739583	0.451691	181.3	184	2022	Pdk1|228026
chr2:71990000-71990603	F>M	604	9	0.29584	0.561107	144.2	144.6	97326	Rapgef4|56508
chr2:72016299-72016595	F>M	297	7	0.579125	0.783333	169.7	188.6	107099	Zak|65964
chr2:72634932-72635234	F>M	303	5	0.475636	0.692731	188.8	181.6	16540	6430710C18Rik|76218
chr2:78496318-78496742	F>M	425	8	0.252113	0.554012	177.5	162	212462	Ube2e3|22193
chr2:80411225-80411718	F>M	494	5	0.472309	0.741481	191.4	170.2	9621	Nckap1|50884
chr2:84176754-84177143	F>M	390	5	0.595726	0.866944	224.6	192.4	88280	Calcrl|54598
chr2:101793086-101793557	M>F	472	11	0.903226	0.691221	191.6	180.2	66667	Commd9|76501
chr2:101952531-101953399	M>F	869	12	0.552095	0.348451	147.2	150.7	73218	Ldlrad3|241576
chr2:102033298-102033556	M>F	259	10	0.685786	0.412562	160.4	162.4	6681	Ldlrad3|241576
chr2:107810740-107810975	F>M	236	6	0.441026	0.829126	97.5	85.8	679994	Kcna4|16492
chr2:112201507-112201779	F>M	273	5	0.424346	0.653216	175.8	158.6	6405	Emc4|68032
chr2:115821634-115822203	F>M	570	9	0.29709	0.755396	202.3	185.3	68154	Meis2|17536
chr2:116729885-116730223	F>M	339	8	0.328228	0.536309	171.4	165.2	3997	D330050G23Rik|320975
chr2:116844031-116844585	F>M	555	12	0.207623	0.417701	185.8	154.4	102222	Spred1|114715
chr2:119397466-119397808	F>M	343	11	0.576433	0.810835	114.2	102.4	22224	1700020I14Rik|66602
chr2:125430355-125430708	F>M	354	8	0.459444	0.727375	225	222.4	20141	Cep152|99100
chr2:125470175-125470457	F>M	283	7	0.447716	0.660256	140.7	133.7	19326	Cep152|99100
chr2:126778337-126778503	M>F	167	5	0.492147	0.207077	152.8	152.6	19366	Sppl2a|66552
chr2:131273281-131273916	M>F	636	9	0.776463	0.455086	169	186.8	43682	Smox|228608
chr2:131367211-131367467	M>F	257	5	0.408451	0.192503	170.4	197.4	20554	Adra1d|11550
chr2:131694789-131696453	F>M	1665	6	0.402024	0.686904	181.2	192.2	9306	Erv3|71995
chr2:134357323-134357590	F>M	268	13	0.615655	0.836397	87.5	83.7	22498	Hao1|15112
chr2:134370538-134371539	F>M	1002	19	0.242489	0.654676	196.2	182.9	8549	Hao1|15112
chr2:134376575-134377131	F>M	557	7	0.270251	0.507868	204.6	199.7	2957	Hao1|15112
chr2:134777977-134778085	F>M	109	5	0.426243	0.647489	245.4	219	166077	Plcb1|18795
chr2:137379649-137380361	F>M	713	5	0.324219	0.635644	204.8	202	437393	Jag1|16449
chr2:143894457-143894684	M>F	228	6	0.871795	0.606472	156	159.7	35619	Banf2|403171
chr2:143933063-143933489	M>F	427	6	0.608584	0.390017	194.2	197	74225	Banf2|403171
chr2:144026753-144027029	F>M	277	5	0.498297	0.862269	176.2	172.8	11727	Gm5535|433481
chr2:144948161-144948310	F>M	150	13	0.516624	0.740861	90.2	94.7	120037	Slc24a3|94249
chr2:145654096-145654389	M>F	294	5	0.775091	0.553863	165.4	183.8	42244	Rin2|74030
chr2:147812675-147813140	F>M	466	7	0.48144	0.732759	127	132.6	58060	Foxa2|15376
chr2:154433422-154433744	F>M	323	5	0.49635	0.725	191.8	176	4013	Pxmp4|59038
chr2:155500190-155500464	F>M	275	5	0.511268	0.842271	142	126.8	17656	Trpc4ap|56407
chr2:155521255-155521744	F>M	490	7	0.351852	0.593714	115.7	122.7	3135	Trpc4ap|56407
chr2:157651945-157652231	F>M	287	9	0.358088	0.559524	151.1	140	88158	Vstm2l|277432
chr2:157940753-157941072	M>F	320	6	0.661538	0.394444	140.8	150	23220	2010009K17Rik|72340
chr2:158133765-158134160	M>F	396	7	0.58251	0.382284	187.9	183.9	1536	Lbp|16803
chr2:160875179-160875604	F>M	426	7	0.396683	0.650514	206.7	194.6	59218	Chd6|71389
chr2:164740434-164740799	F>M	366	7	0.592339	0.854296	104.4	114.7	3184	Zfp335|329559
chr2:164846514-164847262	F>M	749	7	0.574928	0.811152	198.3	192.1	13017	Ncoa5|228869
chr2:165107387-165107778	M>F	392	6	0.604603	0.319347	79.7	71.5	5509	Slc35c2|228875
chr2:165721550-165722584	F>M	1035	26	0.494876	0.75938	142.6	141.5	11212	Zmynd8|228880
chr2:169307606-169308146	M>F	541	9	0.659453	0.427267	174.6	170.3	151000	Tshz2|228911
chr2:169874737-169875147	F>M	411	9	0.644494	0.865876	150.3	121.8	21024	A630075F10Rik|100043910
chr2:170085569-170086025	F>M	457	8	0.513549	0.789993	189.1	189.9	95836	Bcas1os2|73303
chr2:170096407-170096885	F>M	479	10	0.686712	0.925762	174.6	180.5	84976	Bcas1os2|73303
chr2:170326830-170327060	F>M	231	5	0.438647	0.681957	207	196.2	4185	Cyp24a1|13081
chr2:172404416-172404561	M>F	146	6	0.562784	0.319287	220.3	205.7	27925	Tfap2c|21420
chr2:174311743-174312173	F>M	431	8	0.34507	0.688476	177.5	168.1	13301	Slmo2|66390
chr2:177631632-177632551	F>M	920	20	0.222048	0.42831	127.9	109.2	0	Gm14327|665205
chr2:181356312-181356809	F>M	498	8	0.422748	0.716186	190.1	169.1	20288	Prpf6|68879
chr3:9725294-9725417	M>F	124	6	0.475138	0.207893	271.5	236.5	108262	Pag1|94212
chr3:9738771-9739071	M>F	301	6	0.537391	0.311837	191.7	188.7	94608	Pag1|94212
chr3:9825926-9826416	M>F	491	17	0.782069	0.578246	170.6	167.6	7263	Pag1|94212
chr3:10206904-10207267	F>M	364	6	0.234594	0.447462	238	233.2	1309	Fabp4|11770
chr3:14685787-14686557	F>M	771	6	0.623389	0.844231	168.2	173.3	44060	Car13|71934
chr3:14723187-14724809	F>M	1623	11	0.48573	0.832722	162.5	173.4	53651	Car1|12346
chr3:14750495-14751014	F>M	520	5	0.293716	0.547837	146.4	152.6	27446	Car1|12346
chr3:14799871-14800415	F>M	545	7	0.36766	0.673175	167.9	168.3	7950	Car1|12346
chr3:14871229-14872168	F>M	940	16	0.475733	0.693533	130.1	133.4	7691	Car3|12350
chr3:18023583-18024074	F>M	492	6	0.684167	0.896899	203.2	198.8	69258	Bhlhe22|59058
chr3:18138811-18140059	F>M	1249	8	0.557799	0.808662	179.5	193.4	3279	Cyp7b1|13123
chr3:18146148-18146636	F>M	489	10	0.237716	0.445953	213.7	198.9	2810	Cyp7b1|13123
chr3:18195759-18196322	F>M	564	13	0.619159	0.86701	164.6	149.2	52421	Cyp7b1|13123
chr3:18938715-18939035	F>M	321	9	0.541735	0.800703	203.7	221.3	124030	Armc1|74252
chr3:30972953-30973787	F>M	835	7	0.341782	0.574257	186	173.1	20193	Skil|20482
chr3:32462527-32462817	F>M	291	7	0.537677	0.741788	182	187	34123	Mfn1|67414
chr3:32466081-32466578	F>M	498	5	0.453001	0.822492	176.6	181.4	37677	Mfn1|67414
chr3:33941038-33941490	M>F	453	5	0.819704	0.54818	203	186.8	22037	Fxr1|14359
chr3:35847226-35847561	F>M	336	7	0.423835	0.683179	159.4	138.4	15338	Dcun1d1|114893
chr3:35978506-35979721	M>F	1216	19	0.701303	0.383487	177.8	182.9	13584	Acad9|229211
chr3:40682564-40683165	F>M	602	15	0.668719	0.869844	238.3	218.2	15034	Abhd18|269423
chr3:50990916-50991462	F>M	547	9	0.338997	0.729934	130.8	117.7	36907	Noct|12457
chr3:52183521-52183751	F>M	231	5	0.626486	0.861465	117.8	125.6	111262	Foxo1|56458
chr3:52407287-52407769	M>F	483	8	0.659068	0.448473	126.1	131	135877	Gm2447|329639
chr3:52409285-52409692	M>F	408	6	0.752165	0.365466	154	157.3	133954	Gm2447|329639
chr3:54321153-54321731	F>M	579	6	0.272218	0.659922	238.2	214.2	156124	Postn|50706
chr3:54325665-54326130	F>M	466	6	0.362545	0.749701	138.8	139.2	160636	Postn|50706
chr3:66398594-66399316	F>M	723	8	0.460079	0.803908	191	179.1	297835	Veph1|72789
chr3:67362138-67362827	F>M	690	19	0.458782	0.773772	195.4	185.4	23863	Mfsd1|66868
chr3:69178736-69179203	M>F	468	9	0.873706	0.633176	161	164.8	57896	Ppm1l|242083
chr3:75706593-75707175	F>M	583	10	0.440539	0.668062	170.7	167.2	53696	Golim4|73124
chr3:79321248-79321379	F>M	132	6	0.371108	0.586262	133.8	104.3	50222	Fnip2|329679
chr3:79430372-79430730	F>M	359	7	0.333977	0.582742	148	120.9	1959	Etfdh|66841
chr3:80865685-80866002	F>M	318	5	0.358754	0.653625	186.2	173.8	25347	Pdgfc|54635
chr3:81785462-81785733	F>M	272	6	0.351479	0.655425	140.8	113.7	5812	Tdo2|56720
chr3:87605068-87605648	M>F	581	9	0.602897	0.302808	184.1	182	4195	Insrr|23920
chr3:88223118-88223437	M>F	320	5	0.77707	0.57631	188.4	175.6	5619	Slc25a44|229517
chr3:90310003-90310881	F>M	879	11	0.402985	0.615143	207.1	202.9	2539	Chtop|66511
chr3:93269057-93269276	F>M	220	5	0.364458	0.713092	132.8	143.6	3400	Tchhl1|71325
chr3:94499199-94499617	F>M	419	6	0.342479	0.603854	176.2	155.7	1704	Selenbp2|20342
chr3:94501315-94501424	F>M	110	7	0.524718	0.73615	164.7	152.1	3820	Selenbp2|20342
chr3:94686115-94686359	F>M	245	5	0.564593	0.809585	167.2	154.4	4521	Psmb4|19172
chr3:97442526-97442993	F>M	468	7	0.533267	0.734717	143.9	123.9	9765	Fmo5|14263
chr3:97456947-97457785	F>M	839	10	0.406834	0.741701	187.3	192.8	4350	Prkab2|108097
chr3:97458541-97459183	F>M	643	10	0.434737	0.655756	190	177.2	2952	Prkab2|108097
chr3:97832967-97833213	M>F	247	8	0.814592	0.55321	145.6	142.1	15506	Notch2|18129
chr3:98214902-98215246	M>F	345	9	0.716172	0.497553	67.3	68.1	28498	Zfp697|242109
chr3:98448092-98449810	F>M	1719	9	0.199086	0.69967	170.2	168.3	0	Hsd3b5|15496
chr3:101309896-101310109	F>M	214	6	0.260417	0.513221	128	138.7	98521	Atp1a1|11928
chr3:101376035-101376712	F>M	678	12	0.369757	0.664034	160.9	158.2	31918	Atp1a1|11928
chr3:102192694-102192831	F>M	138	5	0.537984	0.869494	258	245.2	81011	Ngf|18049
chr3:104414358-104414658	F>M	301	5	0.283019	0.691038	180.2	169.6	27929	Slc16a1|20501
chr3:104426643-104427055	F>M	413	6	0.236328	0.582031	170.7	170.7	15532	Slc16a1|20501
chr3:108101166-108101468	F>M	303	5	0.323563	0.569591	177.4	171	14184	Sort1|20661
chr3:108299734-108300048	F>M	315	5	0.54397	0.778102	159.2	137	39392	5330417C22Rik|229722
chr3:108632240-108632696	F>M	457	9	0.432494	0.798796	145.7	129.2	10724	Stxbp3|20912
chr3:110457952-110458300	M>F	349	6	0.649363	0.443038	170.2	158	404035	Prmt6|99890
chr3:113271111-113271359	F>M	249	14	0.368774	0.69361	127.6	130.8	6321	Amy1|11722
chr3:118179732-118180303	F>M	572	6	0.475024	0.814957	176.8	173.8	42957	Mir137|387155
chr3:118486750-118487205	F>M	456	5	0.321387	0.574794	173	169.8	221654	Dpyd|99586
chr3:120898016-120898367	M>F	352	8	0.428375	0.219743	181.5	184.9	23403	Rwdd3|66568
chr3:120903817-120904289	F>M	473	7	0.302269	0.506087	176.3	164.3	29204	Rwdd3|66568
chr3:121495801-121496168	F>M	368	5	0.41989	0.65368	108.6	92.4	21965	Abcd3|19299
chr3:121565944-121566265	F>M	322	6	0.572338	0.808099	183.2	189.3	47811	Abcd3|19299
chr3:122027348-122027639	M>F	292	5	0.571429	0.337512	221.2	207.4	30727	Mir760|791077
chr3:129038776-129039353	F>M	578	8	0.37595	0.615017	180.9	183.1	3109	Enpep|13809
chr3:129585964-129586212	F>M	249	8	0.493776	0.827939	150.6	146.8	1862	Pla2g12a|66350
chr3:129917068-129917841	F>M	774	15	0.24558	0.567671	237.5	225.6	33305	Col25a1|77018
chr3:131004104-131004960	F>M	857	13	0.463895	0.851499	175.8	169.4	1185	Cyp2u1|71519
chr3:131037129-131037441	F>M	313	7	0.262058	0.493525	88.9	99.3	10400	Sgms2|74442
chr3:131061065-131061370	F>M	306	6	0.433668	0.767021	149.5	156.7	13224	Sgms2|74442
chr3:133010551-133010851	F>M	301	6	0.458654	0.682806	173.3	168.7	37477	Ppa2|74776
chr3:133428768-133429052	F>M	285	6	0.277129	0.574249	199.7	194.2	221414	Tet2|214133
chr3:136316983-136317616	F>M	634	5	0.402848	0.77641	196.6	195	15414	Ppp3ca|19055
chr3:137913871-137914258	F>M	388	8	0.406962	0.639867	197.5	188.1	11244	0610031O16Rik|68369
chr3:137935677-137936177	F>M	501	8	0.580508	0.832676	147.5	158.4	4432	Adh1|11522
chr3:138039138-138041123	F>M	1986	17	0.564219	0.834034	181.8	181.8	2053	Adh6-ps1|639769
chr3:144245494-144245750	F>M	257	6	0.558948	0.783588	196.5	207.2	12103	Sep15|93684
chr3:148648902-148649444	M>F	543	11	0.526155	0.316493	179	183.5	31303	Adgrl2|99633
chr3:148710171-148710568	F>M	398	6	0.406402	0.612207	171.8	177.5	92572	Adgrl2|99633
chr3:149325892-149326094	F>M	203	5	0.496281	0.770736	188.2	214.6	388191	Gm1653|381482
chr3:153592168-153592747	F>M	580	14	0.288779	0.510536	129.9	118.6	14860	Acadm|11364
chr3:153620930-153621142	F>M	213	5	0.404526	0.711864	141.4	118	13323	Acadm|11364
chr4:4473643-4474167	F>M	525	6	0.390077	0.608326	194.8	196.2	17038	Gm11780|622019
chr4:8662325-8662713	F>M	389	8	0.438971	0.697605	170	167	44772	Chd7|320790
chr4:8701946-8702429	M>F	484	11	0.56466	0.34709	163.1	171.8	84393	Chd7|320790
chr4:8753445-8753802	F>M	358	8	0.354558	0.601132	186.5	176.8	135892	Chd7|320790
chr4:8755731-8756049	F>M	319	6	0.604857	0.812877	151	165.7	138178	Chd7|320790
chr4:8854466-8854890	M>F	425	7	0.681115	0.450053	138.4	135.9	236913	Chd7|320790
chr4:8883414-8884043	M>F	630	8	0.852745	0.640191	150.2	157.4	265861	Chd7|320790
chr4:11417355-11417767	F>M	413	5	0.564797	0.828921	103.4	98.2	4250	1110037F02Rik|66185
chr4:11775360-11775545	M>F	186	6	0.842939	0.347339	115.7	119	90056	Cdh17|12557
chr4:15197289-15197738	M>F	450	6	0.770954	0.446429	200.8	205.3	4322	Tmem64|100201
chr4:16159948-16160149	M>F	202	5	0.809045	0.598958	79.6	76.8	68691	A530072M11Rik|100415915
chr4:19830133-19830314	F>M	182	5	0.189815	0.415811	216	194.8	19399	Atp6v0d2|242341
chr4:32387189-32387696	F>M	508	7	0.482182	0.685348	196.4	211.6	116714	Bach2|12014
chr4:34750575-34750915	F>M	341	10	0.473955	0.687855	174.7	176.2	24989	Smim8|66291
chr4:34828391-34829071	M>F	681	13	0.69863	0.415123	157.2	149.5	1126	Zfp292|30046
chr4:34855414-34855654	M>F	241	5	0.788366	0.539312	161.6	162.8	3076	Platr9|73696
chr4:44615369-44615701	M>F	333	7	0.566279	0.321285	122.9	142.3	4739	Mir5120|100628590
chr4:46880294-46880641	M>F	348	8	0.476378	0.21134	127	145.5	123945	Gabbr2|242425
chr4:46926301-46926728	F>M	428	9	0.538033	0.846494	179.7	175.9	77858	Gabbr2|242425
chr4:46965981-46966752	F>M	772	8	0.395402	0.659341	163.1	159.2	37834	Gabbr2|242425
chr4:49386942-49387643	M>F	702	13	0.780142	0.573251	173.5	186.9	33380	Acnat2|209186
chr4:49392879-49394734	M>F	1856	15	0.650341	0.317488	156.5	152.9	26289	Acnat2|209186
chr4:49394927-49396440	M>F	1514	16	0.478528	0.204748	132.4	126.4	24583	Acnat2|209186
chr4:53120774-53121399	F>M	626	11	0.516566	0.780501	181.1	170.6	51368	Abca1|11303
chr4:53122054-53122814	F>M	761	12	0.456008	0.693844	165.8	154.3	49953	Abca1|11303
chr4:53325405-53326023	M>F	619	10	0.834437	0.323931	226.5	226.9	42301	AI427809|381524
chr4:53552807-53552978	F>M	172	6	0.205615	0.425569	201.8	190.3	91365	Fsd1l|319636
chr4:53744004-53744269	F>M	266	7	0.538863	0.79421	246.3	227	16950	Fktn|246179
chr4:57069874-57070113	F>M	240	5	0.301832	0.578641	207.4	206	66611	Frrs1l|230235
chr4:57077366-57077597	F>M	232	5	0.263812	0.49026	144.8	123.2	74103	Frrs1l|230235
chr4:58945505-58945700	M>F	196	6	0.729651	0.480809	229.3	238.8	10800	Zkscan16|100041581
chr4:59429393-59429588	F>M	196	9	0.587084	0.795597	170.3	176.7	21917	Susd1|634731
chr4:59800039-59800354	M>F	316	6	0.541242	0.229981	179.8	179	3312	Inip|66209
chr4:60079651-60080425	F>M	775	7	0.492537	0.924837	76.6	87.4	2922	Mup7|100041658
chr4:60080990-60081488	F>M	499	5	0.728016	0.952756	97.8	101.6	1859	Mup7|100041658
chr4:60082216-60083311	F>M	1096	10	0.427715	0.716619	150.1	140.8	36	Mup7|100041658
chr4:60128143-60128726	F>M	584	11	0.632493	0.879048	209.3	190.9	24002	Mup2|17841
chr4:60518274-60518656	F>M	383	6	0.405751	0.778626	52.2	43.7	3442	Mup1|17840
chr4:61259572-61260299	M>F	728	5	0.725908	0.515233	253.2	223.2	2708	Mup17|100039206
chr4:61468904-61469603	M>F	700	6	0.619653	0.33304	393.5	378.8	25646	Mup19|100189605
chr4:61710050-61711560	F>M	1511	8	0.696023	0.938172	88	93	3591	Mup20|381530
chr4:61747036-61747718	F>M	683	5	0.232053	0.478992	119.8	142.8	628	Mup3|17842
chr4:61818356-61819412	F>M	1057	14	0.637526	0.869178	173.2	176.4	6481	Mup21|381531
chr4:62912250-62912630	F>M	381	10	0.527096	0.842697	195.6	204.7	5255	Mir455|735262
chr4:65578318-65578707	F>M	390	6	0.375839	0.607762	173.8	201.8	312298	Trim32|69807
chr4:66750816-66751072	F>M	257	6	0.568493	0.788631	194.7	208.2	262231	Tlr4|21898
chr4:69708251-69708730	F>M	480	7	0.5	0.826353	127.7	139.9	362739	Cdk5rap2|214444
chr4:73858058-73858545	F>M	488	5	0.61761	0.864303	159	163.6	29856	Kdm4c|76804
chr4:75825275-75825613	F>M	339	6	0.358	0.635319	166.7	159.5	901085	Tmem261|66928
chr4:80532435-80532901	F>M	467	5	0.498389	0.775531	186.2	197.8	23689	Lurap1l|52829
chr4:82116350-82116967	F>M	618	6	0.260355	0.60755	197.2	189.8	34716	Nfib|18028
chr4:82956785-82957378	M>F	594	16	0.796797	0.58597	175.6	163.9	12715	Ttc39b|69863
chr4:87829965-87830591	F>M	627	11	0.206569	0.678491	210.4	202.5	62021	Mir491|735282
chr4:99913473-99913902	M>F	430	11	0.729773	0.42332	168.5	158.3	145077	Ror1|26563
chr4:102247742-102248009	M>F	268	6	0.716964	0.484127	186.7	168	5077	Pde4b|18578
chr4:102459021-102459291	F>M	271	6	0.331006	0.552097	238.7	262.3	26281	Sgip1|73094
chr4:102846238-102846408	M>F	171	6	0.725345	0.407173	157.2	158	41081	Slc35d1|242585
chr4:103025676-103025736	F>M	61	5	0.237313	0.717421	134	145.8	29369	Gm12718|622167
chr4:103031423-103032010	F>M	588	12	0.62193	0.848774	190	200.6	23095	Gm12718|622167
chr4:103054510-103056507	F>M	1998	28	0.467019	0.818545	189	205.7	0	Gm12718|622167
chr4:103057370-103058338	F>M	969	7	0.331887	0.772114	197.6	190.6	2265	Gm12718|622167
chr4:103060066-103060744	F>M	679	9	0.44317	0.832078	222.9	206.4	4961	Gm12718|622167
chr4:103061252-103061907	F>M	656	10	0.559811	0.874229	190.6	210.7	6147	Gm12718|622167
chr4:104439929-104440220	F>M	292	5	0.399168	0.620939	192.4	166.2	1007	C8b|110382
chr4:104441321-104441715	F>M	395	7	0.537715	0.815201	191.3	191.7	2399	C8b|110382
chr4:104477573-104478233	F>M	661	5	0.420237	0.699219	219.4	204.8	38651	C8b|110382
chr4:104512309-104512737	F>M	429	6	0.460768	0.873769	199.7	186.2	36266	C8a|230558
chr4:105140416-105140669	M>F	254	7	0.736486	0.488874	190.3	218.3	310464	Plpp3|67916
chr4:105817358-105817675	M>F	318	6	0.611828	0.214355	155	171.8	171143	Usp24|329908
chr4:106789744-106790234	F>M	491	11	0.491594	0.824053	156.8	163.3	20248	Cdcp2|242603
chr4:107713318-107713616	F>M	299	5	0.345751	0.785276	171.8	195.6	8623	Podn|242608
chr4:107735500-107735728	F>M	229	5	0.379205	0.753846	130.8	117	24234	Mir6397|102465213
chr4:107745673-107746791	F>M	1119	11	0.523323	0.78563	142.3	154.4	13171	Mir6397|102465213
chr4:107750533-107752147	F>M	1615	28	0.501284	0.853034	139.1	147.8	7815	Mir6397|102465213
chr4:107753484-107754965	F>M	1482	20	0.675648	0.892502	148.4	150.7	4997	Mir6397|102465213
chr4:107757307-107758074	F>M	768	11	0.518692	0.90186	136.2	141.7	1888	Mir6397|102465213
chr4:107758531-107759264	F>M	734	5	0.710495	0.932609	165.8	184	698	Mir6397|102465213
chr4:107772679-107773430	F>M	752	9	0.604207	0.869688	116.2	117.7	12717	Mir6397|102465213
chr4:107776609-107777034	F>M	426	9	0.572664	0.831296	128.4	136.3	14118	Scp2|20280
chr4:107780966-107781267	F>M	302	6	0.364333	0.572906	152.3	161.2	9885	Scp2|20280
chr4:107782727-107784797	F>M	2071	19	0.596232	0.860474	142.5	139.9	6355	Scp2|20280
chr4:107785275-107788196	F>M	2922	23	0.366797	0.723985	122.6	127.4	2956	Scp2|20280
chr4:107798263-107799075	F>M	813	16	0.580552	0.797416	108.6	106.4	7111	Scp2|20280
chr4:107802259-107803879	F>M	1621	11	0.320182	0.646063	119.8	123.5	11107	Scp2|20280
chr4:107886200-107886342	F>M	143	7	0.597606	0.874799	155.1	178	4185	Zyg11a|230590
chr4:108690045-108690412	M>F	368	7	0.818103	0.581068	164.1	152.4	0	Mir761|791075
chr4:109479027-109479274	F>M	248	5	0.488681	0.750438	256.2	228.4	129795	Faf1|14084
chr4:114952627-114952940	F>M	314	5	0.318436	0.66046	179	182.6	18711	Cyp4a12a|277753
chr4:117014620-117015059	M>F	440	8	0.663296	0.446075	210.1	195.9	33007	Rnf220|66743
chr4:117506831-117507216	M>F	386	9	0.590784	0.330635	202.6	178.4	647	Slc6a9|14664
chr4:117513217-117513310	M>F	94	5	0.788684	0.512406	173.2	185.4	5354	Slc6a9|14664
chr4:117522283-117522577	M>F	295	7	0.904922	0.692764	127.7	120.4	14420	Slc6a9|14664
chr4:117522900-117523291	M>F	392	7	0.764706	0.507463	123.9	124.4	15037	Slc6a9|14664
chr4:117820167-117820777	F>M	611	17	0.610842	0.830366	182.3	175.1	12616	St3gal3|20441
chr4:119801245-119801437	M>F	193	7	0.827189	0.586764	186	177	32592	Edn2|13615
chr4:122658365-122658622	M>F	258	6	0.514228	0.301031	82	80.8	14552	Mycl|16918
chr4:123135212-123135386	F>M	175	5	0.592463	0.835455	228.2	220	46058	D830031N03Rik|442834
chr4:130192507-130192854	M>F	348	8	0.765501	0.530562	157.2	153.4	26420	Pum1|80912
chr4:131784286-131784459	F>M	174	5	0.594238	0.90629	166.6	155.8	7782	Rps15a-ps4|664903
chr4:131786760-131787366	F>M	607	11	0.591501	0.875417	160.5	163.5	10256	Rps15a-ps4|664903
chr4:134452526-134454037	F>M	1512	28	0.492899	0.767562	163.5	166.2	16794	Tmem50a|71817
chr4:134455971-134456039	F>M	69	5	0.396254	0.904615	138.8	130	14792	Tmem50a|71817
chr4:134966489-134966926	F>M	438	10	0.689297	0.912896	163.5	176.8	5622	Mir700|735285
chr4:135636275-135636553	M>F	279	7	0.641052	0.436063	141.3	155.3	26989	Rpl11|67025
chr4:139027078-139027433	M>F	356	8	0.863539	0.651326	175.9	160.2	59030	Iffo2|212632
chr4:140740097-140740428	M>F	332	6	0.855375	0.573554	215.5	201.7	29443	Rsg1|76166
chr4:144541597-144542149	F>M	553	9	0.42637	0.677681	194.7	178.2	58557	Dhrs3|20148
chr4:149478491-149478676	F>M	186	6	0.557728	0.762575	179	165.7	14777	Slc2a5|56485
chr4:149705938-149706410	F>M	473	5	0.305263	0.721519	190	189.6	49913	Rere|68703
chr4:152115665-152116386	F>M	722	7	0.419081	0.79404	202.1	215.7	44016	Gm833|330004
chr4:154402845-154403051	M>F	207	5	0.55332	0.305556	99.4	129.6	17752	Plch2|269615
chr4:154592602-154593662	M>F	1061	20	0.521623	0.280757	150.3	142.7	2982	Ski|20481
chr4:154593807-154594163	M>F	357	5	0.304579	0.087645	187.8	189.4	2481	Ski|20481
chr4:154616053-154616480	M>F	428	8	0.882588	0.598144	187.4	175.1	7595	Faap20|67513
chr4:154620592-154621190	M>F	599	16	0.760375	0.393457	126.5	141.4	2885	Faap20|67513
chr5:4089675-4090191	F>M	517	7	0.522599	0.794997	202.3	205.6	14506	Cyp51|13121
chr5:8210437-8211018	F>M	582	6	0.374411	0.668936	212.3	195.8	153895	Sri|109552
chr5:8849139-8849603	F>M	465	11	0.284595	0.565813	139.3	152.6	44118	Abcb4|18670
chr5:9103102-9103443	F>M	342	10	0.534247	0.773637	153.3	144.9	2365	Tmem243|652925
chr5:9103822-9104337	F>M	516	10	0.497227	0.744282	216.4	218.6	3085	Tmem243|652925
chr5:9112484-9112831	F>M	348	7	0.578358	0.818255	191.4	176.9	11747	Tmem243|652925
chr5:9114167-9114384	F>M	218	6	0.360418	0.608659	207.2	196.3	13430	Tmem243|652925
chr5:17334381-17335270	M>F	890	17	0.523452	0.322144	219.5	208.5	6444	Cd36|12491
chr5:17341566-17342409	M>F	844	8	0.577342	0.294975	172.1	171.6	0	Cd36|12491
chr5:17431673-17432239	F>M	567	6	0.541779	0.824669	185.5	163.5	36149	Gnat3|242851
chr5:20269791-20270045	F>M	255	6	0.464674	0.683254	184	174.2	117897	Phtf2|68770
chr5:20495954-20496322	F>M	369	6	0.327839	0.616022	182	181	38314	Rsbn1l|242860
chr5:21303585-21304040	F>M	456	7	0.43594	0.852031	171.7	147.7	12484	Psmc2|19181
chr5:22065396-22066045	F>M	650	5	0.351204	0.65724	182.8	176.8	9165	6030443J06Rik|320719
chr5:23083349-23083590	F>M	242	7	0.646038	0.869905	189.3	164.7	38799	Srpk2|20817
chr5:24442245-24442485	F>M	241	5	0.286131	0.5919	137	128.4	27918	Prkag2|108099
chr5:30467128-30467494	F>M	367	7	0.418787	0.742671	146	131.6	14026	Hadha|97212
chr5:30825730-30826819	M>F	1090	13	0.567353	0.30652	145.6	126.2	21390	Cib4|73259
chr5:30840003-30840517	M>F	515	12	0.90625	0.645526	165.3	169.5	7692	Cib4|73259
chr5:32268914-32269955	M>F	1042	11	0.628303	0.400763	213.3	214.4	168890	Fosl2|14284
chr5:33078469-33078714	M>F	246	5	0.835938	0.635347	179.2	178.8	49561	Pisd|320951
chr5:33796396-33796593	M>F	198	6	0.80683	0.588827	156.2	149.2	19657	Nkx1-1|672284
chr5:33800039-33801515	M>F	1477	21	0.815485	0.290479	152.5	167	23300	Nkx1-1|672284
chr5:34068909-34069159	M>F	251	7	0.549679	0.29235	178.3	156.9	3954	Fgfr3|14184
chr5:36892072-36892627	M>F	556	8	0.584545	0.355229	137.5	144.6	18800	Tbc1d14|100855
chr5:43495022-43495335	M>F	314	7	0.796345	0.385057	164.1	149.1	129367	Cpeb2|231207
chr5:49307011-49307217	F>M	207	5	0.29653	0.572098	190.2	170.6	26215	Kcnip4|80334
chr5:49451799-49452744	F>M	946	5	0.437063	0.727679	171.6	179.2	171003	Kcnip4|80334
chr5:53336873-53337139	F>M	267	6	0.297611	0.508346	244.2	219.7	46392	5033403H07Rik|75954
chr5:64825076-64825299	F>M	224	5	0.385455	0.647123	165	184.2	33882	1700027F09Rik|69999
chr5:65738446-65738804	F>M	359	7	0.388018	0.638971	155	144.4	846	Klb|83379
chr5:66144756-66144991	F>M	236	5	0.479953	0.740385	169.6	166.4	9769	N4bp2|333789
chr5:66623154-66623452	F>M	299	6	0.445794	0.724528	178.3	176.7	27685	Nsun7|70918
chr5:66674657-66675023	F>M	367	8	0.246631	0.73003	185.5	169	22577	Nsun7|70918
chr5:72795847-72796096	M>F	250	8	0.5186	0.266044	228.5	200.6	99351	Corin|53419
chr5:73040739-73041653	M>F	915	11	0.60429	0.319139	199.2	190	1704	Nipal1|70701
chr5:74620523-74620728	F>M	206	5	0.47889	0.772787	165.8	151.4	29172	Rasl11b|68939
chr5:77539233-77539634	F>M	402	6	0.621517	0.822951	215.3	203.3	4514	Hopx|74318
chr5:77744091-77744514	F>M	424	7	0.456908	0.677989	104.4	105.1	4582	Polr2b|231329
chr5:81957040-81957570	F>M	531	5	0.473438	0.842939	128	138.8	506422	Adgrl3|319387
chr5:87509816-87510350	F>M	535	8	0.291215	0.706968	230.5	209.9	11230	Ugt2b36|231396
chr5:89029231-89029494	F>M	264	8	0.486266	0.711356	168.4	158.5	16693	Rufy3|52822
chr5:89499284-89499675	M>F	392	6	0.615472	0.322811	146.5	163.7	182999	Slc4a4|54403
chr5:89512296-89512543	F>M	248	5	0.577605	0.782546	180.4	139.8	196011	Slc4a4|54403
chr5:89782024-89782249	F>M	226	6	0.522606	0.75315	250.7	224.8	104674	Gc|14473
chr5:89804209-89804593	F>M	385	7	0.601361	0.822464	105	118.3	82330	Gc|14473
chr5:89851758-89852322	F>M	565	6	0.33056	0.586957	220.3	191.7	34601	Gc|14473
chr5:90634088-90634281	F>M	194	5	0.558522	0.79087	194.8	188.4	18740	Cox18|231430
chr5:91213952-91214209	F>M	258	6	0.711198	0.912169	169.7	157.5	918	Cxcl3|330122
chr5:92792438-92794308	M>F	1871	33	0.596771	0.328316	133.2	140.9	116	Cxcl11|56066
chr5:92913010-92913492	F>M	483	9	0.668831	0.884796	154	165.9	21191	Scarb2|12492
chr5:92948157-92948602	F>M	446	13	0.675201	0.882619	105.2	102.2	13474	Scarb2|12492
chr5:99410337-99410684	F>M	348	7	0.296643	0.594283	259.6	259.9	55414	Prkg2|19092
chr5:99420573-99420892	F>M	320	6	0.249821	0.767503	232.8	252.3	45206	Prkg2|19092
chr5:99667978-99668707	M>F	730	15	0.637082	0.371889	185.5	182.1	13239	Rasgef1b|320292
chr5:99669029-99669430	M>F	402	8	0.590617	0.251414	194.5	198.9	12516	Rasgef1b|320292
chr5:99691945-99692186	F>M	242	8	0.567455	0.808982	179.8	197.6	9999	Rasgef1b|320292
chr5:103116690-103117061	M>F	372	6	0.768864	0.559181	209.8	219.7	80768	Arhgap24|231532
chr5:104329446-104329680	F>M	235	7	0.590395	0.800676	101.1	84.6	10568	Klhl8|246293
chr5:104832725-104833317	F>M	593	9	0.380769	0.790957	202.2	208.9	30813	Spp1|20750
chr5:106133773-106134257	F>M	485	8	0.294673	0.574981	185.4	160.9	3944	Lrrc8d|231549
chr5:106558828-106559197	F>M	370	8	0.235941	0.465753	204.5	191.6	253241	Zfp326|54367
chr5:106710700-106710948	F>M	249	5	0.632743	0.86689	180.8	178.8	176237	Barhl2|104382
chr5:107469694-107470005	F>M	312	13	0.583055	0.78655	115.3	131.5	76114	Cdc7|12545
chr5:110847301-110847625	M>F	325	7	0.638869	0.391949	202.1	202.3	29897	Fbrsl1|381668
chr5:111851210-111851591	F>M	382	8	0.506003	0.832842	145.8	127.1	4024	Mn1|433938
chr5:114596713-114597657	M>F	945	16	0.508541	0.232482	128.1	115.1	15548	Ung|22256
chr5:114601698-114602411	M>F	714	20	0.677979	0.42153	126.7	137.9	13116	Acacb|100705
chr5:115244024-115244414	M>F	391	10	0.674856	0.411099	191.3	185.6	18875	Ankrd13a|68420
chr5:117547224-117547867	F>M	644	19	0.563227	0.808114	144.8	144	18135	Suds3|71954
chr5:117742461-117742848	F>M	388	7	0.512397	0.744799	103.7	103	4888	Pebp1|23980
chr5:120575396-120575732	M>F	337	8	0.57381	0.329905	157.5	158	8874	Rbm19|74111
chr5:121813567-121813977	M>F	411	12	0.813028	0.589717	138.2	162.1	21647	Trafd1|231712
chr5:122306891-122307319	M>F	429	11	0.680519	0.471795	140	124.1	7854	Fam109a|231717
chr5:122427737-122428133	M>F	397	7	0.784244	0.5427	159.6	155.6	69701	Cux2|13048
chr5:122430502-122431082	M>F	581	19	0.862799	0.600432	154.2	146.2	66752	Cux2|13048
chr5:122443185-122443524	M>F	340	9	0.817399	0.606635	129	117.2	54310	Cux2|13048
chr5:122448320-122449681	M>F	1362	19	0.617647	0.37447	134.2	111.7	48153	Cux2|13048
chr5:122450496-122451905	M>F	1410	43	0.705255	0.40626	150.5	150.1	45929	Cux2|13048
chr5:122457890-122458298	M>F	409	11	0.723764	0.497275	150.7	133.5	39536	Cux2|13048
chr5:122462205-122462725	M>F	521	10	0.887561	0.686263	184.1	171.8	35109	Cux2|13048
chr5:123208824-123209189	M>F	366	5	0.790609	0.582487	157.6	157.6	20230	Camkk2|207565
chr5:123814606-123815254	F>M	649	12	0.446226	0.728911	124.8	115.6	20149	Bcl7a|77045
chr5:124681708-124681854	F>M	147	6	0.607443	0.823815	138.8	137.2	1974	Pitpnm2os1|75927
chr5:124801011-124801492	M>F	482	11	0.610044	0.386269	123.1	131.1	3145	Cdk2ap1|13445
chr5:125804862-125805045	F>M	184	5	0.425361	0.663594	124.6	130.2	16419	Scarb1|20778
chr5:134595482-134595734	M>F	253	6	0.630573	0.413321	157	182.7	19864	Gatsl2|80909
chr5:134787143-134787539	F>M	397	5	0.424242	0.693642	165	138.4	3091	Gtf2i|14886
chr5:137396396-137396670	M>F	275	7	0.571255	0.314356	117.3	115.4	1380	4933404O12Rik|66752
chr5:138137269-138137807	M>F	539	8	0.782798	0.271199	143.9	171	11288	Agfg2|231801
chr5:138303290-138303455	F>M	166	5	0.640858	0.903226	214.4	198.4	4013	Pilrb1|170741
chr5:138448131-138448665	F>M	535	7	0.426713	0.707834	164.7	155	13839	Smok3a|545814
chr5:138521784-138522244	F>M	461	7	0.487472	0.710744	125.4	121	4068	Zkscan1|74570
chr5:139338470-139338970	M>F	501	6	0.868778	0.472414	184.2	193.3	42436	Gm5294|384244
chr5:139651004-139651558	M>F	555	8	0.67642	0.443542	145.2	153.9	24827	Dnaaf5|433956
chr5:139819056-139819359	F>M	304	7	0.448598	0.703636	152.9	157.1	1761	Cox19|68033
chr5:144158615-144159957	F>M	1343	28	0.325232	0.566601	169	163.8	5542	Kdelr2|66913
chr5:144455555-144456898	F>M	1344	27	0.649284	0.884747	165.5	172.9	36251	Usp42|76800
chr5:145969035-145969367	F>M	333	10	0.410959	0.665893	124.1	129.3	3607	Zkscan5|22757
chr5:146343927-146345763	M>F	1837	9	0.784007	0.405455	134.8	122.2	0	Cyp3a41a|53973,Cyp3a41b|100041375
chr5:146614835-146616967	M>F	2133	11	0.710065	0.401955	181.5	167.4	483	Cyp3a44|337924
chr5:147408912-147409339	F>M	428	13	0.378238	0.720493	118.8	118.6	12097	Gpr12|14738
chr5:147410267-147410598	F>M	332	12	0.545416	0.772295	198.2	184.1	13452	Gpr12|14738
chr5:151582184-151582471	F>M	288	5	0.505017	0.739083	179.4	183.2	105782	Pds5b|100710
chr5:151853045-151853355	F>M	311	7	0.625287	0.844156	124.3	110	97863	Kl|16591
chr5:152029069-152029454	F>M	386	6	0.397047	0.864094	214.5	198.7	36301	Stard13|243362
chr5:152066295-152066578	M>F	284	5	0.577447	0.346887	161.4	157.4	73527	Stard13|243362
chr6:5172987-5173119	F>M	133	5	0.293245	0.499133	121.4	115.4	29041	Pon1|18979
chr6:6128879-6129108	F>M	230	5	0.22658	0.461883	183.6	178.4	38065	Slc25a13|50799
chr6:8408599-8409040	F>M	442	6	0.55	0.833622	93.3	96.2	50121	A430035B10Rik|320312
chr6:15232922-15233201	F>M	280	5	0.245868	0.61993	193.6	172.6	97416	Foxp2|114142
chr6:15563456-15563694	F>M	239	5	0.473301	0.780244	164.8	180.2	106967	Mdfic|16543
chr6:23610816-23611279	F>M	464	6	0.352941	0.637838	189.8	185	5680	Rnf148|71300
chr6:24246624-24247058	F>M	435	7	0.577465	0.854871	202.9	215.6	128532	Slc13a1|55961
chr6:24268394-24268765	M>F	372	5	0.740038	0.501406	210.8	213.4	150302	Slc13a1|55961
chr6:24549715-24549908	F>M	194	5	0.46008	0.698589	200.4	198.4	1944	Lmod2|93677
chr6:24559723-24560837	F>M	1115	12	0.487114	0.812837	197.2	185.7	11952	Lmod2|93677
chr6:28001716-28002448	F>M	733	7	0.236682	0.568582	187.7	186.4	73978	Grm8|14823
chr6:28459614-28459793	F>M	180	5	0.430269	0.804479	252.4	232.2	29266	Snd1|56463
chr6:28555580-28556041	F>M	462	9	0.362254	0.672145	124.2	128.4	125232	Snd1|56463
chr6:29219136-29219650	F>M	515	6	0.250324	0.52149	128.5	116.3	2838	Hilpda|69573
chr6:30504752-30504847	F>M	96	5	0.722307	0.923619	131.8	170.2	13110	Cpa2|232680
chr6:30514046-30514852	F>M	807	15	0.590979	0.850329	217.3	202.7	3524	Cpa4|71791
chr6:31283723-31284114	F>M	392	6	0.59752	0.829457	147.8	150.5	64659	Mkln1os|100503869
chr6:32118167-32118455	F>M	289	6	0.369756	0.742232	170.8	144.8	117879	1700012A03Rik|76382
chr6:37297607-37297895	M>F	289	5	0.73358	0.513489	216.2	222.4	47631	Dgki|320127
chr6:37298149-37298869	M>F	721	10	0.895822	0.634402	184.3	171.5	48173	Dgki|320127
chr6:37349044-37349396	M>F	353	11	0.397638	0.191935	184.7	169.1	42752	Creb3l2|208647
chr6:37357062-37357441	M>F	380	9	0.801632	0.561181	177	184.3	34707	Creb3l2|208647
chr6:37731805-37733102	F>M	1298	9	0.604167	0.908784	138.7	131.6	87709	Trim24|21848
chr6:37734486-37735513	F>M	1028	13	0.307549	0.669903	165.1	166.4	85298	Trim24|21848
chr6:42204244-42204858	F>M	615	5	0.34334	0.740933	213.2	193	7111	Tmem139|109218
chr6:48600084-48600610	M>F	527	10	0.80974	0.510921	176.6	210.6	2724	Gimap8|243374
chr6:48852010-48852615	M>F	606	12	0.730681	0.2904	182.2	208.3	2370	Aoc1|76507
chr6:50753117-50753374	F>M	258	5	0.309524	0.532839	193.2	188.8	27003	C530044C16Rik|319981
chr6:50985744-50985978	F>M	235	6	0.433142	0.711712	203.2	203.5	233931	Mir148a|387166
chr6:51623371-51623694	F>M	324	6	0.577758	0.872021	191.8	188.8	128849	Snx10|71982
chr6:51653636-51653931	M>F	296	5	0.875145	0.639521	173	167	159114	Snx10|71982
chr6:51658048-51658301	M>F	254	6	0.513208	0.28	176.7	179.2	163526	Snx10|71982
chr6:51958194-51958879	F>M	686	7	0.432052	0.645677	152.4	152	3669	Skap2|54353
chr6:54370072-54370310	F>M	239	5	0.601783	0.913043	269.2	257.6	9905	9130019P16Rik|100042056
chr6:54671414-54671723	M>F	310	6	0.77008	0.542	166	166.7	39796	Mturn|68235
chr6:54711838-54712886	F>M	1049	13	0.433427	0.716482	192.4	180.2	54024	Znrf2|387524
chr6:54717508-54717741	F>M	234	5	0.349376	0.58459	112.2	119.4	49169	Znrf2|387524
chr6:55137085-55137454	F>M	370	11	0.630603	0.850725	176.5	194.3	12101	Inmt|21743
chr6:55295257-55295656	M>F	400	11	0.827722	0.599631	162	147.8	8964	Aqp1|11826
chr6:58587671-58588187	F>M	517	8	0.488722	0.738681	149.6	157.4	41005	Abcg2|26357
chr6:58939085-58939466	F>M	382	5	0.366521	0.626533	182.8	179.4	35030	Fam13a|58909
chr6:66930271-66930614	F>M	344	5	0.324242	0.585366	198	180.4	55979	E230016M11Rik|320172
chr6:67391543-67392362	F>M	820	8	0.496354	0.811718	222.9	219.8	49487	Il23r|209590
chr6:72518708-72519143	F>M	436	9	0.474847	0.721184	90.6	71.3	19067	Capg|12332
chr6:76227733-76227911	F>M	179	5	0.472486	0.732323	210.8	198	964800	Lrrtm1|74342
chr6:82879006-82879424	F>M	419	6	0.452811	0.666667	166	181.5	10339	Sema4f|20355
chr6:85770161-85771199	F>M	1039	7	0.39329	0.800366	153.3	156	0	Nat8f5|69049
chr6:85771528-85771997	F>M	470	7	0.343143	0.714656	228.1	220.3	562	Nat8f5|69049
chr6:85781821-85782204	F>M	384	7	0.403296	0.691139	164.7	169.3	0	Nat8|68396
chr6:85869950-85870100	F>M	151	6	0.282528	0.507027	179.3	154.2	4237	Tprkb|69786
chr6:90570764-90571210	M>F	447	9	0.584365	0.335821	170.6	178.7	1524	Slc41a3|71699
chr6:94500308-94500572	M>F	265	5	0.543964	0.327536	134.2	138	50000	Slc25a26|67582
chr6:94877734-94878365	F>M	632	9	0.400589	0.634473	150.9	149.6	15463	4930511E03Rik|78773
chr6:97467104-97467973	M>F	870	16	0.522238	0.314784	217.8	222.4	99678	Frmd4b|232288
chr6:99174003-99174137	F>M	135	5	0.322233	0.528994	204.2	169	42372	Foxp1|108655
chr6:99178543-99178842	F>M	300	6	0.476724	0.6913	193.3	178.2	37667	Foxp1|108655
chr6:100305898-100306265	F>M	368	10	0.588916	0.824291	164.2	162.2	68546	Rybp|56353
chr6:108437350-108437885	F>M	536	11	0.55984	0.813101	136.7	151.3	1852	Mir7661|102465766
chr6:108463084-108463531	M>F	448	10	0.74237	0.464964	140.9	168.4	23347	Mir7661|102465766
chr6:112603333-112603399	F>M	67	7	0.703704	0.977778	3.9	6.4	43265	Rad18|58186
chr6:112823401-112823756	M>F	356	7	0.691149	0.454545	227.6	226.3	73504	Srgap3|259302
chr6:112889247-112889696	M>F	450	11	0.77883	0.482473	163.2	186.7	7564	Srgap3|259302
chr6:113785950-113786235	M>F	286	5	0.746183	0.494264	209.6	209.2	55135	Atp2b2|11941
chr6:114738042-114738490	F>M	449	7	0.418241	0.63181	219.3	228.1	133280	Vgll4|232334
chr6:115576571-115577445	F>M	875	10	0.60485	0.817544	222.7	199.5	24615	Mkrn2|67027
chr6:116190229-116190610	F>M	382	5	0.666073	0.868444	224.6	232.6	23627	Zfand4|67492
chr6:117602690-117602793	M>F	104	6	0.70297	0.454688	117.8	106.7	98994	1700030F04Rik|72263
chr6:118353819-118354303	F>M	485	9	0.566024	0.812102	155.7	174.4	15132	Bms1|213895
chr6:120789390-120789718	F>M	329	6	0.389031	0.601648	130.7	121.3	3142	Bcl2l13|94044
chr6:120995733-120996022	F>M	290	9	0.5007	0.725232	158.7	143.6	35623	Mical3|194401
chr6:121793007-121794186	F>M	1180	11	0.484177	0.764094	143.6	166.1	4448	Mug1|17836
chr6:121804670-121805372	F>M	703	5	0.353642	0.612219	151	160.4	16111	Mug1|17836
chr6:121819854-121820486	F>M	633	5	0.67002	0.87767	99.4	103	31295	Mug1|17836
chr6:123597927-123598246	F>M	320	8	0.562727	0.774648	137.5	159.8	2407	Vmn2r22|546913
chr6:124589119-124589409	F>M	291	8	0.284151	0.920605	422.8	132.2	3016	C1s2|317677
chr6:125540130-125540553	M>F	424	6	0.695497	0.489115	233.2	229.7	37164	Vwf|22371
chr6:125541900-125543026	M>F	1127	17	0.758519	0.448368	200.2	198.2	38934	Vwf|22371
chr6:126723185-126723415	M>F	231	6	0.608799	0.34507	140.2	142	32493	Kcna6|16494
chr6:134446050-134446447	F>M	398	10	0.482115	0.84557	128.6	118.5	70484	Lrp6|16974
chr6:134456279-134456563	F>M	285	6	0.476744	0.738318	129	107	60368	Lrp6|16974
chr6:134665797-134666010	M>F	214	7	0.577578	0.324801	142.7	161.9	74839	Borcs5|67774
chr6:137914532-137914913	M>F	382	7	0.6212	0.309246	183.3	183.9	113524	Slc15a5|277898
chr6:138023727-138024243	F>M	517	7	0.460501	0.712036	148.3	127	4194	Slc15a5|277898
chr6:139718673-139718919	F>M	247	5	0.644678	0.920368	133.4	130.6	71047	Pik3c2g|18705
chr6:139800839-139801335	F>M	497	10	0.377728	0.84717	132.9	159	10873	Pik3c2g|18705
chr6:139809641-139810257	F>M	617	6	0.243098	0.519421	217.3	218.8	19675	Pik3c2g|18705
chr6:140295503-140295717	M>F	215	6	0.482972	0.280746	215.3	196.5	76903	Plekha5|109135
chr6:140599884-140600014	F>M	131	5	0.556867	0.861616	186.4	198	24478	Aebp2|11569
chr6:141541363-141542031	F>M	669	5	0.374865	0.806519	184.6	190.2	36008	Slco1b2|28253
chr6:141893081-141895887	F>M	2807	12	0.318554	0.61982	172.9	185	0	Slco1a1|28248
chr6:142959071-142959300	M>F	230	6	0.618799	0.321729	127.7	138.8	46099	St8sia1|20449
chr6:143192091-143193180	F>M	1090	21	0.570454	0.842389	181.5	194.6	1228	D6Ertd474e|52285
chr6:143464152-143464671	F>M	520	10	0.446771	0.821874	224.5	216.7	135137	1700060C16Rik|73425
chr6:143805815-143806510	F>M	696	14	0.52729	0.811614	223.8	211.6	206007	1700060C16Rik|73425
chr6:149086695-149087886	F>M	1192	15	0.434362	0.794671	185.9	170.1	2149	Mettl20|320204
chr6:149117039-149119359	F>M	2321	12	0.460067	0.751664	148.2	162.8	17875	Amn1|232566
chr6:149137674-149139344	F>M	1671	24	0.30545	0.607243	152.9	148.4	440	Amn1|232566
chr7:14279786-14280042	M>F	257	7	0.84604	0.520586	193	204.7	38813	Sult2a2|100043194
chr7:14716826-14717308	M>F	483	6	0.82616	0.41006	197.5	195.5	8484	Sult2a3|629203
chr7:15025672-15032212	F>M	6541	33	0.447864	0.844519	162.5	162.5	0	Sult2a8|76971
chr7:17095518-17095651	F>M	134	5	0.54459	0.778215	168.2	152.4	33389	Npas1|18142
chr7:19602923-19604139	F>M	1217	14	0.347222	0.659195	128.6	124.3	4749	Foxa3|15377
chr7:25634498-25634841	F>M	344	6	0.380653	0.689655	132.7	154.7	19869	Lypd4|232973
chr7:26847816-26848202	M>F	387	5	0.750244	0.480938	205	204.6	1302	Cyp2b13|13089
chr7:26855588-26856143	M>F	556	6	0.900208	0.510857	160.3	145.8	9074	Cyp2b13|13089
chr7:26904760-26905342	M>F	583	11	0.781412	0.494612	175.1	168.7	53086	Cyp2b9|13094
chr7:26958227-26963454	M>F	5228	23	0.464011	0.176898	186.7	161.5	0	Cyp2b9|13094
chr7:26964653-26965900	M>F	1248	9	0.683014	0.268273	156.3	138.3	6225	Cyp2b9|13094
chr7:26968175-26969474	M>F	1300	11	0.67158	0.429543	154.2	147.1	9747	Cyp2b9|13094
chr7:26972390-26973618	M>F	1229	5	0.809396	0.572433	149	142.2	13962	Cyp2b9|13094
chr7:26977346-26979172	M>F	1827	15	0.740926	0.471161	200.2	171.1	18918	Cyp2b9|13094
chr7:26980744-26981314	M>F	571	9	0.784255	0.572565	184.9	167.7	22316	Cyp2b9|13094
chr7:26982308-26982652	M>F	345	5	0.839632	0.612514	195.8	182.2	23880	Cyp2b9|13094
chr7:26991418-26991810	M>F	393	8	0.59528	0.393281	143	126.5	32990	Cyp2b9|13094
chr7:27089614-27089844	M>F	231	5	0.554622	0.317568	190.4	177.6	2367	Cyp2a4|13086
chr7:27092163-27094022	M>F	1860	50	0.850691	0.503948	166.5	149.5	0	Cyp2a4|13086
chr7:27097809-27098049	M>F	241	7	0.914874	0.637186	152.7	142.1	5598	Cyp2a4|13086
chr7:27102317-27102880	M>F	564	6	0.515581	0.30621	176.5	155.7	10106	Cyp2a4|13086
chr7:27117283-27117399	M>F	117	6	0.49633	0.181034	181.7	135.3	25072	Cyp2a4|13086
chr7:27602060-27603367	M>F	1308	13	0.633408	0.411049	172.7	151.8	8114	Cyp2g1|13108
chr7:27857600-27857911	F>M	312	7	0.567595	0.910665	138.4	156.7	43491	Cyp2a12|13085
chr7:31706309-31706840	M>F	532	8	0.841373	0.342466	134.8	136.9	2360	Hamp2|66438
chr7:31709583-31710256	M>F	674	5	0.650701	0.398817	171.2	169	383	Hamp2|66438
chr7:35765424-35765852	F>M	429	5	0.281356	0.713293	236	230.2	67998	Pepd|18624
chr7:36531706-36532683	F>M	978	16	0.58524	0.825044	144.8	140.8	6790	Dpy19l3|233115
chr7:54092618-54092812	F>M	195	5	0.468005	0.677083	159.4	134.4	8362	Ldha|16828
chr7:56685480-56685959	F>M	480	8	0.606904	0.843061	112.2	96.4	183921	Nav2|78286
chr7:71897203-71897501	F>M	299	9	0.443252	0.701493	144.9	126.6	120425	Ndnl2|66647
chr7:72613109-72613388	M>F	280	8	0.853125	0.638183	160	162.4	96979	Tjp1|21872
chr7:72951823-72953614	M>F	1792	17	0.78326	0.567107	200.3	200.3	2885	1810008I18Rik|100503969
chr7:73945997-73946583	M>F	587	9	0.498026	0.284345	197	208.7	38038	Adamts17|233332
chr7:74167703-74167979	F>M	277	6	0.249536	0.459242	179.7	145.2	183082	Adamts17|233332
chr7:78231507-78232133	M>F	627	5	0.870844	0.600812	156.4	147.8	719875	Nr2f2|11819
chr7:79391698-79392118	F>M	421	8	0.378803	0.62013	254.8	269.5	59363	Mctp2|244049
chr7:79489638-79490715	F>M	1078	6	0.352825	0.605315	168.2	169.3	38157	Mctp2|244049
chr7:80694103-80694207	F>M	105	5	0.284566	0.579173	124.4	140.2	7471	Chd2|244059
chr7:82611980-82612296	F>M	317	5	0.537329	0.850117	190.2	170.8	11560	Akap13|75547
chr7:86423365-86423568	M>F	204	12	0.512346	0.272055	175.5	180.4	5213	Abhd2|54608
chr7:87035327-87035611	M>F	285	9	0.890194	0.679844	217.6	199.6	29915	Ap3s2|11778
chr7:87130011-87131441	F>M	1431	18	0.42952	0.829165	175.8	171.1	38259	Zfp710|209225
chr7:87207490-87207907	F>M	418	9	0.701843	0.904175	132.7	117.1	12236	Gm21057|100859962
chr7:88331567-88332006	F>M	440	6	0.498623	0.749004	121	125.5	26684	Pde8a|18584
chr7:88850295-88850709	M>F	415	8	0.552806	0.326911	207.1	207.6	1102	Homer2|26557
chr7:89881759-89882075	M>F	317	6	0.775128	0.408319	195.7	196.3	22079	4933406J10Rik|77800
chr7:106172523-106173257	F>M	735	6	0.441349	0.713141	113.7	104	116397	Uvrag|78610
chr7:106173522-106174110	F>M	589	9	0.511797	0.768036	183.7	200.2	115544	Uvrag|78610
chr7:106453376-106454022	M>F	647	11	0.8	0.440591	131.8	141.5	36520	Map6|17760
chr7:117323101-117323484	M>F	384	7	0.799719	0.579809	203.3	209.4	41733	Swap70|20947
chr7:117744743-117745015	F>M	273	6	0.563169	0.779899	155.7	165.8	13419	Sbf2|319934
chr7:117812150-117812579	M>F	430	6	0.566125	0.332536	215.5	209	40967	Adm|11535
chr7:119331019-119331305	F>M	287	8	0.426735	0.627651	145.9	147.4	28448	Dkk3|50781
chr7:119331426-119332029	F>M	604	8	0.470289	0.74057	147.2	135.9	28855	Dkk3|50781
chr7:125630529-125630691	F>M	163	5	0.09009	0.459689	133.2	141.4	4798	Itpripl2|319622
chr7:129187780-129188096	M>F	317	9	0.619106	0.402299	181.4	164.3	22504	Ears2|67417
chr7:130337300-130338569	F>M	1270	19	0.532562	0.771318	159.2	149.4	19811	Slc5a11|233836
chr7:132941957-132942446	M>F	490	6	0.853521	0.574672	177.5	190.8	90567	D430042O09Rik|233865
chr7:133369136-133369550	F>M	415	5	0.392135	0.692488	178	170.4	11568	1700123J17Rik|76728
chr7:133420604-133421520	M>F	917	23	0.745251	0.509196	167.1	165.5	4471	Sbk1|104175
chr7:133425159-133425531	M>F	373	5	0.805284	0.535639	204.4	190.8	9026	Sbk1|104175
chr7:133621021-133621161	F>M	141	5	0.667153	0.932998	137	119.4	2377	Sh2b1|20399
chr7:133818627-133819414	M>F	788	13	0.488261	0.2867	176.9	167.2	457	Sult1a1|20887
chr7:138592545-138593051	F>M	507	8	0.383961	0.789349	205.8	211.2	38430	Acadsb|66885
chr7:138593957-138594357	F>M	401	7	0.251852	0.572816	212.1	206	39842	Acadsb|66885
chr7:138598859-138599126	F>M	268	7	0.472275	0.807551	149.4	155.1	44744	Acadsb|66885
chr7:142235414-142236052	F>M	639	15	0.276774	0.857535	206.7	218.5	105301	Fam196a|627214
chr7:142912243-142913275	M>F	1033	10	0.795548	0.561029	170.7	136	4181	Mki67|17345
chr7:143517886-143518279	F>M	394	6	0.347566	0.690106	195.2	203.8	22819	C230079O03Rik|330664
chr7:144131528-144132080	F>M	553	5	0.647887	0.93854	156.2	156.2	45234	Mgmt|17314
chr7:144166971-144167382	F>M	412	5	0.562745	0.774821	204	195.4	80677	Mgmt|17314
chr7:144172168-144172785	F>M	618	9	0.609366	0.864055	194.6	192.9	85874	Mgmt|17314
chr7:144175601-144176040	F>M	440	5	0.460131	0.925	153	152	89307	Mgmt|17314
chr7:144261452-144261775	M>F	324	6	0.833199	0.603239	206.8	205.8	164591	Gm10578|100038555
chr7:144404154-144404489	F>M	336	5	0.47698	0.683673	217.2	196	21877	Gm10578|100038555
chr7:146683138-146683436	F>M	299	6	0.470532	0.749277	175.3	172.8	85260	Nkx6-2|14912
chr7:147808640-147809069	F>M	430	6	0.395631	0.89678	206	201.8	14533	Olfr61|18362
chr7:148459226-148459927	F>M	702	11	0.506813	0.811425	173.5	163.9	2758	Cdhr5|72040
chr7:148461791-148462219	F>M	429	9	0.605761	0.808511	135	125.3	466	Cdhr5|72040
chr7:149811744-149812115	M>F	372	6	0.621359	0.320896	137.3	134	28786	Mir483|723874
chr8:3270057-3270370	F>M	314	10	0.284644	0.536364	106.8	88	9247	Insr|16337
chr8:4835104-4835494	F>M	391	6	0.55996	0.826882	168.2	155	55570	Shcbp1|20419
chr8:8648789-8649111	M>F	323	8	0.495353	0.284078	228.6	218.2	11662	Efnb2|13642
chr8:10012258-10012929	F>M	672	7	0.410396	0.724166	184.1	175.6	5625	Tnfsf13b|24099
chr8:10029709-10030320	F>M	612	10	0.564605	0.816967	163.3	172.1	23076	Tnfsf13b|24099
chr8:10040180-10040537	F>M	358	5	0.340397	0.660448	151	160.8	33547	Tnfsf13b|24099
chr8:12998520-12998969	M>F	450	6	0.431132	0.223711	176.7	161.7	27065	F7|14068
chr8:13139861-13140304	F>M	444	12	0.576662	0.864312	184.2	179.3	3789	Mir7065|102465645
chr8:13521451-13521916	M>F	466	8	0.712621	0.449485	193.1	181.9	26916	Gas6|14456
chr8:13720329-13720444	F>M	116	9	0.567376	0.814516	15.7	13.8	14440	4932443I19Rik|403185
chr8:23492173-23492551	F>M	379	8	0.561677	0.874384	104.4	101.5	16542	Slc25a15|18408
chr8:23584332-23584773	F>M	442	9	0.539045	0.811863	146.6	119.9	2399	Slc20a2|20516
chr8:23733718-23734819	F>M	1102	17	0.599779	0.801235	159.5	161.9	0	Dkk4|234130
chr8:23737319-23738099	F>M	781	18	0.484148	0.82482	148.9	146.8	2804	Dkk4|234130
chr8:23738524-23739273	F>M	750	13	0.555954	0.779586	193.2	174.8	4009	Dkk4|234130
chr8:23746266-23747494	F>M	1229	19	0.500462	0.790493	171	179.4	0	A930013F10Rik|68074
chr8:24118650-24118915	F>M	266	6	0.367347	0.70603	220.5	199	26656	Ank1|11733
chr8:24543766-24544150	M>F	385	9	0.68406	0.473501	155.4	159.3	21792	Sfrp1|20377
chr8:25270217-25271288	F>M	1072	8	0.418572	0.73712	180.4	189.2	278130	1810011O10Rik|69068
chr8:25496419-25496791	F>M	373	10	0.231374	0.520758	216.1	221.6	52627	1810011O10Rik|69068
chr8:26861259-26861484	F>M	226	6	0.577621	0.938429	165.3	157	3268	Ddhd2|72108
chr8:27704222-27704632	F>M	411	5	0.233615	0.516221	189.2	209.6	230263	2310008N11Rik|72316
chr8:27951479-27951925	M>F	447	6	0.713911	0.498723	190.5	195.8	16584	2310008N11Rik|72316
chr8:28109227-28109631	F>M	405	8	0.332484	0.59587	98.1	84.8	21419	Zfp703|353310
chr8:41953480-41953810	F>M	331	7	0.48621	0.713439	139.9	144.6	5759	Slc7a2|11988
chr8:41964393-41965225	F>M	833	15	0.470536	0.673158	151.6	157.5	16672	Slc7a2|11988
chr8:41980911-41981180	F>M	270	5	0.355164	0.57346	158.8	168.8	30407	Pdgfrl|68797
chr8:42261657-42261907	F>M	251	5	0.392713	0.724359	98.8	93.6	38603	Fgl1|234199
chr8:42279347-42279962	F>M	616	13	0.48896	0.733053	167.2	164.5	20548	Fgl1|234199
chr8:42297416-42298753	M>F	1338	7	0.677165	0.352857	127	100	1757	Fgl1|234199
chr8:43396886-43397245	F>M	360	5	0.470315	0.777681	215.6	229.4	484265	2810404M03Rik|69966
chr8:46155034-46155557	F>M	524	9	0.428222	0.644826	181.9	213.7	470	Mtnr1a|17773
chr8:46415699-46415881	F>M	183	6	0.438552	0.756187	198	181.8	2669	Cyp4v3|102294
chr8:46416741-46417172	F>M	432	6	0.456938	0.778082	139.3	121.7	1378	Cyp4v3|102294
chr8:46857204-46857611	F>M	408	5	0.594238	0.864346	166.6	166.6	47040	Sorbs2os|319940
chr8:47443244-47444687	F>M	1444	30	0.554928	0.766278	188.7	185.8	63219	Helt|234219
chr8:47474770-47475000	F>M	231	6	0.401421	0.618042	187.7	173.7	81391	Acsl1|14081
chr8:47630146-47631444	F>M	1299	20	0.396523	0.623605	149.6	147.8	5979	Cenpu|71876
chr8:49825003-49825804	F>M	802	17	0.45122	0.706849	168.8	171.8	64959	Tenm3|23965
chr8:62988924-62989335	F>M	412	5	0.474537	0.720639	172.8	175.4	4003	Aadat|23923
chr8:63486429-63486770	F>M	342	5	0.250287	0.474279	174.2	159.4	14439	Nek1|18004
chr8:67367127-67367570	F>M	444	5	0.458683	0.800496	167	161.4	6252	Klhl2|77113
chr8:72610501-72612665	F>M	2165	107	0.43212	0.650656	112.5	106.8	3073	Hapln4|330790
chr8:73162991-73163350	F>M	360	9	0.483656	0.744625	166.6	170.6	7457	Gdf15|23886
chr8:73349772-73350073	M>F	302	7	0.44165	0.230626	142	153	13546	Arrdc2|70807
chr8:76427153-76427216	F>M	64	5	0.256569	0.661891	129.4	139.6	549714	Large|16795
chr8:77626457-77626882	M>F	426	10	0.532308	0.331803	162.5	174.2	6526	Mcm5|17218
chr8:79644884-79645259	M>F	376	6	0.470499	0.24981	220.3	219.5	218477	Nr3c2|110784
chr8:79711838-79712036	F>M	199	8	0.403247	0.603673	192.5	211	285431	Nr3c2|110784
chr8:83327746-83328141	M>F	396	7	0.561644	0.317863	156.4	163.1	64388	Smarca5|93762
chr8:83367877-83368167	F>M	291	6	0.491145	0.740244	141.2	136.7	36211	Gab1|14388
chr8:86874188-86875077	M>F	890	17	0.609888	0.408423	130.9	148.1	64186	Cacna1a|12286
chr8:88678634-88679021	F>M	388	5	0.301676	0.708176	143.2	159	313733	Phkb|102093
chr8:91385889-91386353	M>F	465	8	0.640957	0.351801	188	180.5	162281	Mir8110|102465899
chr8:91562832-91563550	M>F	719	7	0.606965	0.346286	143.6	125	4511	Sall1|58198
chr8:91895823-91896262	M>F	440	5	0.583156	0.267879	187.6	165	327762	Sall1|58198
chr8:96689706-96689868	F>M	163	7	0.43192	0.730445	128	118.7	6650	Mt2|17750
chr8:96698047-96698719	M>F	673	14	0.545744	0.291524	156.9	145.8	1529	Mt2|17750
chr8:96704321-96705851	M>F	1531	16	0.828912	0.589971	115.4	105.9	1332	Mt1|17748
chr8:97947452-97947794	F>M	343	8	0.572908	0.804651	156.9	161.2	10975	Cfap20|14894
chr8:107108766-107109040	F>M	275	8	0.377083	0.773502	180	198.1	6328	Pdp2|382051
chr8:107577030-107577450	F>M	421	8	0.280332	0.505677	165.9	143.1	4531	Ces3a|382053
chr8:107578428-107583797	F>M	5370	29	0.329802	0.600596	172.5	173.6	5929	Ces3a|382053
chr8:107618171-107618613	F>M	443	10	0.457223	0.728288	71.3	80.6	10516	Ces3b|13909
chr8:108173789-108174262	F>M	474	6	0.518586	0.769663	183.8	178	13351	Ctcf|13018
chr8:108563645-108564001	F>M	357	6	0.595172	0.799293	179.5	188.5	19502	Nfatc3|18021
chr8:109406483-109407080	F>M	598	11	0.578926	0.797372	226.9	214.5	10413	Chtf8|214987
chr8:111232795-111233130	F>M	336	5	0.108108	0.332103	51.8	54.2	5414	Zfhx3|11906
chr8:114261423-114261814	F>M	392	6	0.373094	0.653321	185.8	183.2	5387	Bcar1|12927
chr8:114300480-114301082	F>M	603	8	0.498938	0.869379	176.6	175.1	32731	Bcar1|12927
chr8:114394993-114395240	M>F	248	5	0.583569	0.288184	141.2	138.8	5335	Tmem170|66817
chr8:116613803-116614234	F>M	432	6	0.295775	0.568579	130.2	133.7	43240	Nudt7|67528
chr8:116615860-116617755	F>M	1896	14	0.436397	0.75473	194.3	203.9	39719	Nudt7|67528
chr8:116631219-116631661	F>M	443	7	0.38135	0.685669	205.3	180.4	25813	Nudt7|67528
chr8:116652598-116652863	F>M	266	5	0.596966	0.882873	184.6	181	4611	Nudt7|67528
chr8:116662196-116662617	F>M	422	9	0.562548	0.862017	144.8	146.6	4722	Nudt7|67528
chr8:116663311-116664064	F>M	754	8	0.63257	0.925861	152.8	141.6	5837	Nudt7|67528
chr8:116668937-116669798	F>M	862	11	0.40617	0.791196	141.5	152.8	11463	Nudt7|67528
chr8:116676624-116677883	F>M	1260	21	0.622031	0.842088	138.3	146.9	19150	Nudt7|67528
chr8:116678356-116679167	F>M	812	11	0.356196	0.670695	116.6	120.4	20882	Nudt7|67528
chr8:117189529-117190217	F>M	689	11	0.45614	0.657263	155.5	151.5	225977	Wwox|80707
chr8:117543525-117544263	F>M	739	19	0.531227	0.779339	144.9	149.8	579973	Wwox|80707
chr8:117598135-117598480	F>M	346	7	0.493051	0.939766	236.4	232.4	632314	Maf|17132
chr8:118701081-118701262	M>F	182	5	0.623862	0.274314	219.6	240.6	327653	Dynlrb2|75465
chr8:118892180-118892575	F>M	396	7	0.613585	0.82967	189.3	182	136340	Dynlrb2|75465
chr8:122420441-122420504	F>M	64	6	0.647059	0.9	11.3	11.7	13756	Usp10|22224
chr8:122813218-122814896	M>F	1679	33	0.606398	0.311073	149.7	157.9	61088	A330074K22Rik|434353
chr8:122833100-122834116	M>F	1017	29	0.556362	0.331366	133.1	128.5	80970	A330074K22Rik|434353
chr8:122855019-122855456	M>F	438	11	0.731871	0.529605	149.2	138.2	102889	A330074K22Rik|434353
chr8:123014099-123014915	F>M	817	16	0.092453	0.29475	165.6	151.2	1333	Gse1|382034
chr8:124242271-124242844	M>F	574	18	0.453855	0.229651	153.5	152.9	11615	Jph3|57340
chr8:125240154-125240508	M>F	355	6	0.614414	0.405086	185	183.5	17145	Cbfa2t3|12398
chr8:125507213-125507334	F>M	122	13	0.336249	0.588908	140.7	134.5	58850	Ankrd11|77087
chr8:126256435-126256636	M>F	202	5	0.796571	0.514458	175	166	1222	6030466F02Rik|234863
chr8:126499608-126500748	F>M	1141	23	0.378023	0.653925	122.3	105.8	6274	Abcb10|56199
chr8:129363542-129363923	M>F	382	5	0.418879	0.205092	135.6	141.4	105898	Tomm20|67952
chr8:129813682-129814223	F>M	542	9	0.490208	0.796443	175.9	168.7	9289	Pard3|93742
chr9:7986944-7987430	F>M	487	6	0.283114	0.49071	164.8	152.5	17166	Yap1|22601
chr9:9236437-9237013	F>M	577	10	0.310028	0.618712	108.7	99.4	149	Gm16833|100579151
chr9:15310048-15310267	M>F	220	5	0.719917	0.500548	192.8	182.6	109	Smco4|170748
chr9:15312032-15312438	M>F	407	5	0.464322	0.236434	199	206.4	2093	Smco4|170748
chr9:15341018-15341254	M>F	237	5	0.652414	0.451202	145	141.4	31079	Smco4|170748
chr9:16024685-16025046	M>F	362	8	0.782584	0.454123	216.8	215.2	157629	Fat3|270120
chr9:20501738-20502303	M>F	566	11	0.68937	0.478474	197.5	185.8	30355	Olfm2|244723
chr9:21473794-21474211	M>F	418	8	0.6133	0.413004	203	207.6	53181	Smarca4|20586
chr9:21514564-21515265	F>M	702	16	0.350929	0.575678	168.1	142.9	12755	Ldlr|16835
chr9:21547079-21547206	F>M	128	6	0.61097	0.842568	197.5	189.5	17524	Spc24|67629
chr9:21869942-21870584	M>F	643	14	0.600093	0.326279	154.1	162	4862	Gm16845|100503652
chr9:22032405-22033994	F>M	1590	29	0.42779	0.714811	170.2	168.8	2249	Zfp809|235047
chr9:23010749-23011091	M>F	343	6	0.821319	0.566358	217.3	216	16429	Bmper|73230
chr9:23156027-23157120	M>F	1094	9	0.83134	0.573557	176.6	179	128507	Bmper|73230
chr9:24222542-24223248	F>M	707	7	0.441923	0.721079	214	201.3	84336	Dpy19l1|244745
chr9:24315540-24316070	F>M	531	5	0.36286	0.70457	187.4	188.2	7956	Dpy19l1|244745
chr9:25328299-25328809	M>F	511	9	0.581272	0.358603	188.7	168.6	39117	Eepd1|67484
chr9:31123521-31123904	M>F	384	9	0.659859	0.326217	157.8	166.6	829	Prdm10|382066
chr9:31770757-31770984	F>M	228	5	0.299261	0.744405	162.4	169.8	49887	Barx2|12023
chr9:32716170-32716734	F>M	565	9	0.329516	0.566943	213.4	187.6	19817	Gm27162|330917
chr9:42544658-42545465	M>F	808	12	0.766019	0.521108	171.7	189.5	206989	Grik4|110637
chr9:43275557-43275858	M>F	302	6	0.58363	0.310204	140.5	163.3	156711	Trim29|72169
chr9:43468317-43468752	M>F	436	7	0.519591	0.281847	167.7	179.4	83907	Pvrl1|58235
chr9:44486883-44487395	F>M	513	8	0.577685	0.802368	119.9	137.2	5567	Treh|58866
chr9:50378485-50378724	F>M	240	5	0.528256	0.780856	81.4	79.4	5012	Il18|16173
chr9:53129579-53130221	F>M	643	17	0.451648	0.749165	160.6	158.5	19804	Exph5|320051
chr9:55088463-55088643	F>M	181	5	0.333333	0.624069	159.6	161.2	31721	Fbxo22|71999
chr9:57171066-57171334	F>M	269	8	0.615789	0.8232	166.2	156.2	60660	1700017B05Rik|74211
chr9:57511517-57511906	F>M	390	6	0.595426	0.851449	211.3	184	10079	Csk|12988
chr9:58158257-58158510	F>M	254	5	0.505646	0.755869	159.4	170.4	2509	Loxl1|16949
chr9:58454488-58454927	F>M	440	5	0.360853	0.648674	215.6	211.2	24441	Nptn|20320
chr9:60880877-60880965	M>F	89	5	0.782609	0.561097	170.2	160.4	16001	Gm5122|330956
chr9:61153197-61153645	F>M	449	9	0.635104	0.921706	192.4	174.6	11581	B930092H01Rik|622037
chr9:61890411-61891717	F>M	1307	21	0.463024	0.880335	172.6	170.7	15814	Paqr5|74090
chr9:62009266-62009677	M>F	412	7	0.610503	0.387712	130.6	134.9	38865	Mir5133|100628602
chr9:62870573-62870998	F>M	426	5	0.467996	0.769063	190.6	183.6	41887	Pias1|56469
chr9:63609338-63609572	F>M	235	8	0.559155	0.788348	177.5	169.5	3537	Smad3|17127
chr9:63848916-63849183	M>F	268	6	0.344199	0.14359	173.8	162.5	20683	Smad6|17130
chr9:64153029-64153267	M>F	239	7	0.88946	0.649452	111.1	91.3	23615	Tipin|66131
chr9:64440726-64441049	M>F	324	5	0.59882	0.329764	203.4	186.8	144514	Rab11a|53869
chr9:64484556-64485566	M>F	1011	6	0.658887	0.34504	185.7	189.8	99997	Rab11a|53869
chr9:66071759-66072603	M>F	845	6	0.92581	0.713348	159.5	152.3	65726	Dapk2|13143
chr9:67011178-67011373	M>F	196	6	0.51139	0.265187	146.3	142.7	29810	Gm19299|100502636
chr9:67282776-67283236	F>M	461	8	0.599201	0.837022	187.8	186.4	124274	Tln2|70549
chr9:67669565-67670507	F>M	943	13	0.433721	0.689486	204.8	203.4	9630	C2cd4a|244911
chr9:69136439-69136914	F>M	476	8	0.252	0.474755	187.5	178.2	734	Rora|19883
chr9:69235008-69235222	F>M	215	6	0.552063	0.829233	254.5	230.3	10583	Ice2|93697
chr9:69534367-69534750	M>F	384	6	0.680679	0.353639	206.2	210.7	73997	Foxb1|64290
chr9:69682338-69682698	M>F	361	6	0.916801	0.583099	206.3	177.5	73385	B230323A14Rik|319970
chr9:70058696-70059087	F>M	392	9	0.450502	0.688372	154.9	143.3	3539	Myo1e|71602
chr9:70737338-70737490	M>F	153	5	0.549824	0.250611	170.6	163.6	45125	Lipc|15450
chr9:70741148-70741387	M>F	240	6	0.691421	0.444307	130.2	134.7	41228	Lipc|15450
chr9:70748737-70749137	M>F	401	5	0.73875	0.475912	160	137	33478	Lipc|15450
chr9:71012937-71013291	F>M	355	5	0.487742	0.724638	155	138	1841	Aqp9|64008
chr9:71594311-71594926	F>M	616	12	0.541555	0.768238	124.3	129.1	24483	Cgnl1|68178
chr9:74213563-74214534	M>F	972	10	0.752545	0.520444	157.2	171.2	255422	Wdr72|546144
chr9:74541583-74541839	F>M	257	7	0.473997	0.730071	192.3	181	154405	Gm16551|100503019
chr9:74550659-74551360	F>M	702	14	0.498938	0.712009	201.9	183.8	144884	Gm16551|100503019
chr9:74759568-74759949	F>M	382	6	0.447005	0.660175	180.8	171.2	40911	Fam214a|235493
chr9:76577257-76577583	F>M	327	5	0.550976	0.787759	184.4	202.6	183646	Fam83b|208994
chr9:76853440-76853634	F>M	195	7	0.316879	0.542766	179.4	178.7	39954	Tinag|26944
chr9:78360387-78360521	F>M	135	5	0.508434	0.751538	166	162.6	30856	Eef1a1|13627
chr9:79610339-79610535	F>M	197	6	0.233798	0.706667	203.2	175	2679	Cox7a2|12866
chr9:83940639-83941262	F>M	624	10	0.283665	0.512868	216.1	217.6	98251	Bckdhb|12040
chr9:89904681-89904882	F>M	202	5	0.548353	0.779979	188.2	191.8	44223	Ctsh|13036
chr9:90159197-90159844	F>M	648	10	0.50495	0.733885	171.7	169.1	5763	Tbc1d2b|67016
chr9:94171862-94172406	F>M	545	5	0.414581	0.71125	183.8	160	266094	1190002N15Rik|68861
chr9:94279844-94280490	F>M	647	7	0.368337	0.842754	179.6	197.1	158010	1190002N15Rik|68861
chr9:95483010-95483767	M>F	758	11	0.773869	0.549128	108.5	99	22774	Paqr9|75552
chr9:95503699-95504142	F>M	444	11	0.308862	0.661707	209.3	207.7	33905	Pcolce2|76477
chr9:95988572-95988824	M>F	253	5	0.864301	0.640997	191.6	176.6	31024	Gk5|235533
chr9:99201123-99201904	F>M	782	6	0.449532	0.729316	160.2	163.2	57045	Esyt3|272636
chr9:100520326-100520689	F>M	364	8	0.519034	0.727189	134.6	135.6	23353	Stag1|20842
chr9:104068374-104069139	F>M	766	9	0.508123	0.764352	198.3	203.2	39401	Ackr4|252837
chr9:107226005-107226180	M>F	176	6	0.613503	0.353682	170.3	172	14501	Hemk1|69536
chr9:110218973-110219579	F>M	607	13	0.53072	0.741412	131.5	123.2	11277	Elp6|72341
chr9:112025808-112026098	F>M	291	8	0.447388	0.711918	165.1	158.4	4593	Mir128-2|723815
chr9:113828867-113829179	F>M	313	6	0.596127	0.940853	120.5	121.2	10873	Ubp1|22221
chr9:113877984-113878320	F>M	337	6	0.472404	0.682139	178.2	165.2	37932	Ubp1|22221
chr9:118917875-118918033	F>M	159	6	0.56093	0.828111	179.2	186.2	22881	Mir26a-1|387218
chr9:119264029-119264446	F>M	418	10	0.53422	0.821387	203.1	173	2053	Xylb|102448
chr9:119919203-119919862	F>M	660	9	0.385482	0.645088	177.6	145.9	12854	Xirp1|22437
chr9:121323453-121323803	F>M	351	13	0.474104	0.732425	135.2	141.2	47377	Trak1|67095
chr9:121828414-121828843	F>M	430	9	0.4075	0.642134	133.3	120.8	2991	Cyp8b1|13124
chr9:121958938-121959534	F>M	597	10	0.542687	0.838896	151.1	155.8	53794	Pomgnt2|215494
chr9:122765441-122766135	F>M	695	5	0.56101	0.87883	142.6	143.6	8989	Zfp445|235682
chr9:122770921-122771322	F>M	402	9	0.705479	0.917367	129.8	158.7	3802	Zfp445|235682
chr9:123122673-123122859	M>F	187	5	0.584337	0.307143	166	168	2297	Cdcp1|109332
chr10:5075354-5075675	F>M	322	6	0.242833	0.612613	197.7	203.5	76159	Syne1|64009
chr10:5521810-5522005	M>F	196	5	0.750236	0.51015	212.2	226.6	114378	Esr1|13982
chr10:5633444-5634509	F>M	1066	74	0.421451	0.647736	94.6	92.8	1874	Esr1|13982
chr10:5640854-5641288	F>M	435	5	0.642232	0.854525	182.8	174.6	4471	Esr1|13982
chr10:5685910-5686167	F>M	258	5	0.749164	0.954644	119.6	92.6	48385	Esr1|13982
chr10:6474262-6474644	F>M	383	10	0.518015	0.718225	147.1	166.8	388	Plekhg1|213783
chr10:13785613-13786081	M>F	469	11	0.909505	0.680259	139.6	140.5	99428	Hivep2|15273
chr10:16945243-16945524	M>F	282	6	0.639736	0.310398	202.2	218	129655	Gm20125|100504235
chr10:17271417-17272005	F>M	589	10	0.394277	0.675619	188.7	189.9	171029	Cited2|17684
chr10:17805392-17805644	F>M	253	9	0.416935	0.642694	103.7	97.3	29646	Reps1|19707
chr10:19705776-19706166	F>M	391	6	0.555556	0.783555	139.5	137.8	51444	Map3k5|26408
chr10:19721960-19722412	F>M	453	6	0.386965	0.614525	81.8	89.5	67628	Map3k5|26408
chr10:19928266-19928700	F>M	435	18	0.485597	0.731949	189	184.7	21	Rpl32l|621697
chr10:24551583-24552652	F>M	1070	20	0.495383	0.745641	151.6	131.9	3349	Enpp3|209558
chr10:24847024-24847666	F>M	643	8	0.371186	0.660099	221.2	228.4	171303	Akap7|432442
chr10:26349532-26349953	F>M	422	8	0.482552	0.849648	229.2	195.4	44504	Gm8709|667572
chr10:26734745-26735314	F>M	570	8	0.304869	0.607357	177.1	166.5	242427	Arhgap18|73910
chr10:27897924-27898323	F>M	400	6	0.403727	0.623262	134.2	131.8	103298	Ptprk|19272
chr10:30809592-30809659	M>F	68	8	1	0.64	3.1	6.2	223552	Hddc2|69692
chr10:33571888-33573399	M>F	1512	11	0.879467	0.565387	170.5	163.4	4129	Sult3a1|57430
chr10:33577887-33580239	M>F	2353	9	0.875625	0.538123	177.8	151.6	359	Sult3a1|57430
chr10:41960843-41961304	F>M	462	11	0.570466	0.833614	161.9	161.7	35244	Foxo3|56484
chr10:42441767-42442250	F>M	484	6	0.471569	0.775617	219.8	222.8	39052	Sec63|140740
chr10:47359908-47360241	F>M	334	7	0.262745	0.569252	109.3	103.1	1455408	C130030K03Rik|100418235
chr10:47373748-47374195	F>M	448	10	0.272272	0.580761	179.6	194.4	1441454	C130030K03Rik|100418235
chr10:50146710-50146918	F>M	209	17	0.559006	0.792793	9.5	13.1	165557	Ascc3|77987
chr10:50953684-50954035	F>M	352	5	0.341256	0.629529	235.6	220.8	246383	Lilr4b|14727
chr10:53778344-53778999	F>M	656	5	0.187001	0.419355	175.4	167.4	16603	Man1a|17155
chr10:53995985-53996317	F>M	333	5	0.498698	0.855484	153.6	155	200257	Gm16998|100502920
chr10:61691062-61691211	M>F	150	6	0.728671	0.512126	119.2	116.8	2755	Tspan15|70423
chr10:61883073-61883367	F>M	295	6	0.203575	0.433155	167.8	155.8	1838	Hkdc1|216019
chr10:62415851-62416421	M>F	571	16	0.47283	0.271518	165.6	159.8	6074	Dna2|327762
chr10:62420538-62420994	M>F	457	13	0.515855	0.31202	172.2	180.5	10761	Dna2|327762
chr10:62851437-62852197	M>F	761	14	0.571687	0.314899	157.9	156.3	2126	Dnajc12|30045
chr10:66496578-66496744	F>M	167	5	0.586867	0.795489	146.2	133	28755	Gm31763|102634101
chr10:67556585-67557019	F>M	435	12	0.49048	0.715756	109.4	105.2	114239	Rtkn2|170799
chr10:67732381-67733121	F>M	741	17	0.348352	0.616933	194.5	184.1	8353	Arid5b|71371
chr10:67790778-67791535	M>F	758	10	0.655083	0.429712	192.8	187.8	6888	4930545H06Rik|75148
chr10:67936662-67936852	F>M	191	5	0.533333	0.768675	174	166	67771	1700040L02Rik|73287
chr10:68670615-68671074	M>F	460	11	0.787637	0.568159	182.4	178.7	226	Rhobtb1|69288
chr10:68711197-68711763	M>F	567	25	0.469098	0.261384	143.7	159	35255	Rhobtb1|69288
chr10:69649401-69649602	M>F	202	7	0.643376	0.436105	157.4	140.9	17810	Mrln|69563
chr10:70849219-70849682	F>M	464	7	0.482245	0.734545	124.7	117.9	38678	Ipmk|69718
chr10:70861656-70861818	F>M	163	7	0.336759	0.577281	180.7	153.4	51115	Ipmk|69718
chr10:74976503-74976775	F>M	273	7	0.301006	0.584699	156.1	156.9	3292	Gucd1|68778
chr10:75140573-75141213	M>F	641	8	0.510313	0.309561	163.6	159.5	33820	Susd2|71733
chr10:76137330-76137790	F>M	461	7	0.347659	0.641216	222.7	211.4	50999	Col6a1|12833
chr10:76616670-76616792	M>F	123	5	0.51683	0.30137	184.2	189.8	12483	Col18a1|12822
chr10:77071107-77071673	F>M	567	9	0.571746	0.792233	199.8	171.7	1764	Sumo3|20610
chr10:77677510-77678857	F>M	1348	12	0.496524	0.833585	167.8	165.2	28530	Trappc10|216131
chr10:77919820-77920057	F>M	238	6	0.266615	0.511566	213.2	187.3	7636	Pdxk|216134
chr10:80123550-80123800	F>M	251	5	0.432755	0.644068	184.4	177	3734	Btbd2|208198
chr10:81441892-81441975	M>F	84	5	0.542373	0.269231	11.8	10.4	48667	Zfp781|331188
chr10:82786568-82786955	M>F	388	9	0.635648	0.415385	155.2	158.9	13607	Slc41a2|338365
chr10:83529559-83529852	M>F	294	5	0.88017	0.602941	188.6	190.4	343949	1500009L16Rik|69784
chr10:83864925-83865127	M>F	203	5	0.332335	0.069565	66.8	69	38089	Nuak1|77976
chr10:84221845-84223823	F>M	1979	89	0.196201	0.413692	130.7	137.5	3052	Rfx4|71137
chr10:86791769-86792465	M>F	697	8	0.731299	0.459219	208.9	182.4	163940	Ascl1|17172
chr10:86916043-86916793	M>F	751	6	0.720881	0.450855	158.8	156	39612	Ascl1|17172
chr10:86950123-86950809	F>M	687	5	0.385194	0.600703	159.4	170.8	5596	Ascl1|17172
chr10:87967273-87967705	F>M	433	5	0.387446	0.616631	184.8	185.2	558	Chpt1|212862
chr10:88944955-88945387	F>M	433	9	0.431886	0.648415	148.4	154.2	24016	Nr1h4|20186
chr10:93573564-93573744	F>M	181	5	0.595344	0.839793	180.4	154.8	36932	Nr2c1|22025
chr10:93983637-93983916	F>M	280	5	0.499377	0.796499	160.6	182.8	6035	Tmcc3|319880
chr10:94580056-94580510	M>F	455	8	0.359563	0.142782	217.6	237.2	27949	Gm29684|628062
chr10:94606979-94607404	F>M	426	6	0.29925	0.556974	177.7	169.7	1055	Gm29684|628062
chr10:94719129-94719337	F>M	209	5	0.365449	0.572664	120.4	115.6	67394	Cradd|12905
chr10:94744152-94744399	F>M	248	5	0.335157	0.748982	146.2	147.4	42332	Cradd|12905
chr10:94871684-94872430	M>F	747	15	0.793253	0.592639	154.1	161.2	5487	Socs2|216233
chr10:94873671-94874293	M>F	623	15	0.926486	0.691874	194.1	177.2	3624	Socs2|216233
chr10:95773865-95774282	M>F	418	6	0.828936	0.527634	195.8	193	85024	4930459C07Rik|74881
chr10:96207737-96207940	M>F	204	5	0.640429	0.419503	223.6	217.4	128102	Btg1|12226
chr10:98611452-98613068	F>M	1617	14	0.579652	0.815986	160.1	162.6	40683	Galnt4|14426
chr10:98641899-98642498	F>M	600	8	0.607194	0.85409	173.8	169.6	71130	Galnt4|14426
chr10:98746643-98747171	F>M	529	11	0.428662	0.768873	144	156.5	20778	Dusp6|67603
chr10:106458275-106458737	F>M	463	9	0.375995	0.587905	195.3	178.2	101983	Acss3|380660
chr10:106781501-106781715	F>M	215	5	0.562701	0.763658	186.6	168.4	72051	Lin7a|108030
chr10:106782939-106783573	F>M	635	5	0.355932	0.633143	165.2	175	73489	Lin7a|108030
chr10:110653357-110653746	F>M	390	7	0.420267	0.637373	181.9	154.4	51499	Osbpl8|237542
chr10:111034487-111036148	F>M	1662	22	0.370254	0.590589	159.2	161.3	3158	4933440J02Rik|71321
chr10:114792976-114793483	F>M	508	8	0.502226	0.743924	140.4	144	5835	Tmem19|67226
chr10:114795051-114796184	F>M	1134	24	0.327109	0.578272	176.3	168.8	3134	Tmem19|67226
chr10:117180743-117181496	F>M	754	10	0.491576	0.725415	166.2	156.6	1918	Slc35e3|215436
chr10:118632811-118633485	F>M	675	9	0.596703	0.885473	175.2	184.3	43626	Cand1|71902
chr10:120884881-120885260	F>M	380	9	0.208475	0.409949	196.7	194.3	28046	Rassf3|192678
chr10:120909494-120911528	F>M	2035	37	0.253876	0.526042	116.8	114.2	1778	Rassf3|192678
chr10:120926094-120926899	F>M	806	12	0.257021	0.471269	195.8	187.1	12788	Rassf3|192678
chr10:120934990-120935848	F>M	859	19	0.245053	0.561567	194.2	197.5	21684	Rassf3|192678
chr10:120936775-120936985	F>M	211	7	0.517722	0.787918	112.9	111.1	23469	Rassf3|192678
chr10:122559674-122559910	F>M	237	6	0.510597	0.720721	173	148	46113	Mon2|67074
chr10:122607258-122607342	M>F	85	5	0.88961	0.675635	154	133.8	26733	Usp15|14479
chr10:122973319-122973964	M>F	646	6	0.536785	0.259791	122.3	127.7	272187	Fam19a2|268354
chr10:123657020-123657545	F>M	526	8	0.492674	0.814769	204.8	203.1	248585	4930503E24Rik|75030
chr10:127196953-127197192	M>F	240	6	0.795499	0.471204	170.3	159.2	134	Rdh1|107605
chr10:127303524-127305239	M>F	1716	22	0.704957	0.251128	153.1	151.1	0	BC089597|216454
chr10:127309440-127309598	M>F	159	6	0.63357	0.362671	141	109.8	5908	BC089597|216454
chr10:127939909-127941144	M>F	1236	16	0.693784	0.407938	162.9	152.8	3606	A430046D13Rik|654440
chr11:6657557-6657769	M>F	213	17	0.537736	0.221154	6.2	6.1	37517	Gm11981|626419
chr11:7047748-7047885	M>F	138	8	0.719853	0.467514	170	177	40687	Gm11985|100041347
chr11:7050525-7052179	M>F	1655	29	0.670973	0.344408	170.8	167.1	36393	Gm11985|100041347
chr11:16656556-16657270	F>M	715	5	0.45583	0.705502	169.8	185.4	4350	Egfr|13649
chr11:16659033-16659319	F>M	287	5	0.489388	0.709347	160.2	156.2	6827	Egfr|13649
chr11:16661147-16661572	F>M	426	5	0.37366	0.579404	130.6	161.2	8941	Egfr|13649
chr11:16719046-16719332	F>M	287	5	0.524005	0.751843	145.8	162.8	66840	Egfr|13649
chr11:16818804-16819798	F>M	995	7	0.372409	0.63985	199.9	190	31487	Eldr|72735
chr11:17645131-17645614	F>M	484	5	0.395005	0.649606	216.2	203.2	208264	Etaa1|68145
chr11:20183044-20183478	F>M	435	7	0.553013	0.764103	187.3	195	33617	Cep68|216543
chr11:20900973-20901697	F>M	725	9	0.426978	0.770757	219.1	212.8	89630	Peli1|67245
chr11:21021439-21022159	F>M	721	8	0.351615	0.686447	166.4	170.6	30112	Peli1|67245
chr11:21029219-21029447	F>M	229	5	0.390566	0.695906	212	205.2	37892	Peli1|67245
chr11:26275575-26275838	F>M	264	5	0.203554	0.529837	247.6	221.2	11246	Fancl|67030
chr11:32290352-32291168	F>M	817	8	0.488746	0.778226	155.5	155	42541	Sh3pxd2b|268396
chr11:43732981-43733329	M>F	349	5	0.630123	0.41958	195.2	200.2	18242	Adra1b|11548
chr11:45068749-45069304	F>M	556	5	0.377841	0.600289	140.8	138.6	138319	Gm12159|100504255
chr11:46091476-46091900	M>F	425	8	0.831617	0.541176	206.4	191.2	33960	Cyfip2|76884
chr11:48656790-48657428	F>M	639	12	0.61011	0.818267	166.5	177	17150	Trim7|94089
chr11:50483461-50484002	M>F	542	9	0.61743	0.32386	150.4	168.1	67874	Adamts2|216725
chr11:50487922-50488247	M>F	326	9	0.79036	0.579697	145.2	124.8	72335	Adamts2|216725
chr11:51308121-51308651	M>F	531	6	0.63311	0.392111	149	143.7	89608	Phykpl|72947
chr11:54726573-54726885	M>F	313	7	0.854183	0.652672	186.1	187.1	10217	Gpx3|14778
chr11:54727456-54727674	M>F	219	5	0.638004	0.416581	188.4	195.4	11100	Gpx3|14778
chr11:58014583-58014957	M>F	375	12	0.57215	0.369633	115.5	133.9	1525	Igtp|16145
chr11:59745354-59745859	M>F	506	7	0.782847	0.532544	156.6	169	10353	1810063I02Rik|69854
chr11:62246858-62247180	F>M	323	5	0.574367	0.797546	126.4	130.4	4837	Ncor1|20185
chr11:62293743-62293938	F>M	196	7	0.386942	0.61879	207.9	158.1	21781	Pigl|327942
chr11:64210696-64211336	M>F	641	13	0.741426	0.52102	170.5	162.8	37498	Hs3st3a1|15478
chr11:64650445-64650560	F>M	116	5	0.455108	0.664336	64.6	57.2	141977	Elac2|68626
chr11:67173257-67173955	F>M	699	14	0.479253	0.830781	172.1	191.2	32652	Myh13|544791
chr11:67219242-67219403	F>M	162	6	0.473896	0.752625	124.5	142.8	78637	Myh13|544791
chr11:70820584-70820911	F>M	328	6	0.328969	0.693069	203.7	218.8	2650	Dhx33|216877
chr11:75336809-75337183	F>M	375	8	0.480823	0.752993	224.9	198.4	8013	Slc43a2|215113
chr11:77365035-77365238	F>M	204	7	0.613445	0.89779	170	155.1	36416	Abhd15|67477
chr11:78123040-78123420	F>M	381	9	0.566792	0.880534	178	183.2	7947	Spag5|54141
chr11:78238796-78239143	F>M	348	8	0.635785	0.84375	176.8	156	3109	Slc13a2|20500
chr11:78659521-78660313	F>M	793	11	0.223968	0.603673	202.5	188.1	19424	Lyrm9|66274
chr11:78662693-78662932	F>M	240	5	0.356265	0.568151	162.8	148.2	22596	Lyrm9|66274
chr11:79082955-79083681	M>F	727	9	0.857958	0.637545	175.2	153.9	14758	Wsb1|78889
chr11:80249212-80249514	F>M	303	5	0.622302	0.904412	111.2	108.8	7095	Psmd11|69077
chr11:80263468-80264470	F>M	1003	6	0.445116	0.688017	165.5	161.3	21351	Psmd11|69077
chr11:84235914-84236217	M>F	304	6	0.734177	0.449013	105.3	101.3	90786	Aatf|56321
chr11:86395304-86396073	F>M	770	14	0.263742	0.503394	135.1	136.8	1587	Mir21a|387140
chr11:86440347-86440714	F>M	368	6	0.348126	0.563043	169	153.3	42687	Mir21a|387140
chr11:86733680-86734114	M>F	435	7	0.384937	0.184149	170.7	183.9	73150	Ypel2|77864
chr11:87268963-87269154	F>M	192	5	0.483019	0.705703	212	196.4	27870	Tex14|83560
chr11:88720037-88720324	F>M	288	5	0.516071	0.749536	112	107.8	5576	Akap1|11640
chr11:88737587-88737814	M>F	228	5	0.6875	0.301556	92.8	102.8	11687	Akap1|11640
chr11:90359222-90359425	F>M	204	5	0.711401	0.94214	168.4	183.2	106991	Hlf|217082
chr11:95609507-95609817	F>M	311	8	0.246949	0.482274	174.1	186.9	564	Zfp652|268469
chr11:97195837-97196270	M>F	434	11	0.731066	0.311682	176.5	180.5	17117	Gpr179|217143
chr11:97233604-97233998	F>M	395	6	0.371271	0.640361	150.8	147.8	9739	Socs7|192157
chr11:97242034-97242507	F>M	474	8	0.537211	0.753534	146.1	141.5	18169	Socs7|192157
chr11:97304375-97305026	F>M	652	11	0.144374	0.632441	171.3	166.5	6448	Arhgap23|58996
chr11:98015644-98016139	F>M	496	6	0.565996	0.923841	149	151	4714	Fbxl20|72194
chr11:98317582-98317846	F>M	265	5	0.462133	0.680556	129.4	115.2	9434	Grb7|14786
chr11:98570579-98571134	M>F	556	24	0.384262	0.176065	127.1	138.9	7952	Csf3|12985
chr11:100850654-100850809	F>M	156	5	0.213004	0.589202	89.2	85.2	18723	Ptrf|19285
chr11:101238923-101239756	F>M	834	10	0.484628	0.696062	123.6	116.8	9893	G6pc|14377
chr11:101548645-101548840	F>M	196	5	0.376997	0.642173	62.6	62.6	21790	Arl4d|80981
chr11:102038073-102038379	F>M	307	5	0.452695	0.842172	167	158.4	8191	Lsm12|268490
chr11:104285482-104285806	M>F	325	8	0.625078	0.404944	200.4	212.4	17799	Kansl1|76719
chr11:105104939-105105299	F>M	361	5	0.524523	0.817333	146.8	150	48661	Mrc2|17534
chr11:105223347-105223974	M>F	628	5	0.422287	0.199715	136.4	140.2	69387	Mrc2|17534
chr11:106811667-106812395	F>M	729	18	0.548027	0.927379	149.2	143.1	29638	Smurf2|66313
chr11:109449022-109449601	M>F	580	14	0.589253	0.239005	115.6	123.4	23102	Wipi1|52639
chr11:110735660-110736461	M>F	802	15	0.837915	0.596534	211	219.3	92886	Kcnj16|16517
chr11:111858367-111858946	F>M	580	6	0.571056	0.911164	127.8	138.8	713724	BC006965|217294
chr11:111859752-111860054	F>M	303	5	0.373507	0.775751	184.2	186.4	712616	BC006965|217294
chr11:112989270-112989826	F>M	557	10	0.421352	0.670236	176.1	140.1	73326	2610035D17Rik|72386
chr11:113603163-113603629	F>M	467	9	0.329537	0.546117	146.3	137.3	8845	Cdc42ep4|56699
chr11:115314962-115315250	M>F	289	7	0.477577	0.165929	181.6	193.7	5588	Mir3968|100628623
chr11:115323877-115325691	M>F	1815	30	0.506607	0.20193	126.1	138.2	90	Slc16a5|217316
chr11:116346944-116347112	F>M	169	5	0.521204	0.757218	146.2	152.4	4548	Prpsap1|67763
chr11:117095196-117095574	M>F	379	9	0.715564	0.481268	124.2	115.7	31986	Sept9|53860
chr11:117812669-117813117	M>F	449	8	0.699503	0.494806	151	132.4	17563	Socs3|12702
chr11:118312253-118312614	M>F	362	5	0.347053	0.138448	213.8	226.8	3695	Gm11747|100126224
chr11:118990544-118991067	M>F	524	13	0.788451	0.584293	142.5	146.9	24384	Mir6934|102465563
chr11:119424636-119424798	M>F	163	6	0.526786	0.306207	112	120.8	14692	Gm11762|100503830
chr11:119430331-119430616	F>M	286	6	0.646849	0.865537	140.2	147.5	20387	Gm11762|100503830
chr11:120384169-120385699	F>M	1531	36	0.557533	0.822254	184.2	173	6342	Gcgr|14527
chr11:120388871-120389523	F>M	653	12	0.319844	0.62767	170.9	163.8	2518	Gcgr|14527
chr11:120536177-120536487	F>M	311	5	0.539831	0.754615	213.4	184.2	1488	Aspscr1|68938
chr11:120543338-120543405	F>M	68	5	0.46789	0.726048	130.8	133.6	5363	Aspscr1|68938
chr11:120713921-120714057	M>F	137	5	0.727273	0.477778	125.4	144	28060	Fasn|14104
chr11:120760033-120760333	M>F	301	5	0.606236	0.391765	173.2	170	33853	Ccdc57|71276
chr12:3385298-3385567	M>F	270	6	0.614334	0.39576	146.5	141.5	20166	Kif3c|16570
chr12:3703462-3704007	F>M	546	6	0.397414	0.709156	193.3	185.7	102973	Dnmt3a|13435
chr12:3836967-3837456	M>F	490	10	0.773825	0.571627	157.4	143.8	24788	Dnmt3aos|100038522
chr12:8224322-8224430	F>M	109	5	0.196098	0.553005	205	183	9389	Ldah|68832
chr12:8516627-8517200	M>F	574	8	0.651909	0.315155	225.9	197.1	9836	Rhob|11852
chr12:8517736-8519147	M>F	1412	25	0.430362	0.159881	172.3	174.9	10945	Rhob|11852
chr12:8582870-8583178	F>M	309	8	0.44783	0.755365	270.8	233	22694	Slc7a15|328059
chr12:16650668-16651133	M>F	466	9	0.655303	0.369878	88	100.3	9143	Ntsr2|18217
chr12:25436688-25437112	M>F	425	6	0.911688	0.617391	128.3	115	43569	Rrm2|20135
chr12:29373934-29374157	F>M	224	6	0.586124	0.808468	69.7	82.7	9744	Mir6937|102465980
chr12:31026464-31027195	F>M	732	8	0.278049	0.756596	179.4	189.5	31045	Sntg2|268534
chr12:32467319-32467518	F>M	200	12	0.740804	0.952734	97.4	89.9	68528	Gpr22|73010
chr12:34923262-34924057	F>M	796	7	0.311311	0.63992	142.7	142.4	280726	Twist1|22160
chr12:48507106-48507731	F>M	626	5	0.400201	0.637205	199.4	194.6	587344	Nova1|664883
chr12:52433980-52434215	F>M	236	5	0.655285	0.87511	246	227.4	15002	G2e3|217558
chr12:56516088-56516275	F>M	188	11	0.437005	0.637066	126.3	117.7	16276	Psma6|26443
chr12:70867308-70867580	F>M	273	9	0.49839	0.724607	138	155.3	2377	Mir681|751538
chr12:74456201-74456509	M>F	309	9	0.709728	0.5	142.8	148	54041	D830013O20Rik|380765
chr12:74963078-74963569	M>F	492	9	0.609881	0.354069	195.7	214.3	38742	Hif1a|15251
chr12:76847467-76847954	F>M	488	7	0.331921	0.5648	202.3	178.6	10751	Sgpp1|81535
chr12:78298241-78298695	M>F	455	8	0.501003	0.250896	186.9	209.2	40396	Fut8|53618
chr12:78597628-78598904	M>F	1277	13	0.866808	0.656696	181.9	172.3	86500	Fut8|53618
chr12:78631499-78631860	M>F	362	9	0.722649	0.46339	231.6	221.6	120371	Fut8|53618
chr12:79275072-79276099	F>M	1028	11	0.524146	0.748575	154.4	159.5	51543	Gphn|268566
chr12:79507125-79507376	F>M	252	9	0.399329	0.624561	99.3	95	179483	Gphn|268566
chr12:80543571-80544176	F>M	606	6	0.524847	0.771454	191.2	190.3	145233	Rad51b|19363
chr12:80626950-80627583	F>M	634	10	0.382624	0.602041	173.8	176.4	228612	Rad51b|19363
chr12:81702952-81703314	M>F	363	6	0.636694	0.337464	183.5	174.8	41534	Erh|13877
chr12:82074417-82074788	F>M	372	6	0.445217	0.701948	191.7	196.8	5351	Slc10a1|20493
chr12:82125017-82125308	F>M	292	5	0.646116	0.848485	162.2	145.2	2487	Smoc1|64075
chr12:82247587-82247923	M>F	337	7	0.623762	0.37013	86.6	88	19215	Mir3067|100526532
chr12:82285007-82285384	M>F	378	8	0.618206	0.397079	190.9	179.8	17869	Mir3067|100526532
chr12:85135920-85136231	M>F	312	5	0.503487	0.236544	143.4	141.2	31336	Papln|170721
chr12:85396209-85396940	M>F	732	7	0.904762	0.688652	162	147.3	3108	Acot3|171281
chr12:85510358-85510622	F>M	265	5	0.554575	0.812854	249.2	211.6	20919	Pnma1|70481
chr12:86280094-86280435	F>M	342	7	0.283482	0.505279	192	189.4	31401	Arel1|68497
chr12:87291409-87291633	M>F	225	5	0.79567	0.525593	147.8	160.2	125509	Ttll5|320244
chr12:87311104-87311479	M>F	376	6	0.825858	0.57619	189.5	175	108512	Tgfb3|21809
chr12:95659163-95659447	F>M	285	5	0.090129	0.311945	186.4	202.6	493665	Mir8099-1|102465890,Mir8099-2|102466888
chr12:100685581-100686112	F>M	532	12	0.347286	0.737095	181.2	190.5	2172	Foxn3|71375
chr12:100739398-100739806	F>M	409	9	0.387817	0.601911	184.2	174.4	51114	Foxn3|71375
chr12:101713351-101713645	F>M	295	5	0.519291	0.725079	191.8	190.6	45387	Ttc7b|104718
chr12:102337636-102337987	M>F	352	6	0.818898	0.546667	190.5	200	15724	Smek1|68734
chr12:104883416-104885938	M>F	2523	22	0.757665	0.456646	154.2	151.5	9490	Serpina6|12401
chr12:104891668-104892694	M>F	1027	11	0.769951	0.434825	184.5	184.8	2734	Serpina6|12401
chr12:105182086-105182927	F>M	842	9	0.302143	0.548807	155.6	153.7	12180	Serpina1e|20704
chr12:105184096-105185608	F>M	1513	17	0.359062	0.632158	137.9	155.1	9499	Serpina1e|20704
chr12:105186262-105190935	F>M	4674	42	0.559263	0.795722	149.9	153.6	4172	Serpina1e|20704
chr12:105193876-105194734	F>M	859	7	0.302297	0.566783	118.1	123	373	Serpina1e|20704
chr12:105312322-105313037	F>M	716	10	0.614058	0.880026	156.5	156.7	3132	Serpina4-ps1|321018
chr12:105317997-105321534	F>M	3538	25	0.60825	0.865613	175.5	182.2	1828	Serpina4-ps1|321018
chr12:105324073-105325669	F>M	1597	18	0.571172	0.870066	154.6	168.9	7904	Serpina4-ps1|321018
chr12:105582017-105582374	F>M	358	5	0.338122	0.577375	181	187.4	5321	Serpina3k|20714
chr12:106074556-106074760	F>M	205	6	0.461945	0.699681	157.7	156.5	28526	Clmn|94040
chr12:106292954-106293315	F>M	362	5	0.35062	0.550948	177.4	168.8	22126	Glrx5|73046
chr12:111986950-111987302	M>F	353	7	0.791332	0.364007	178	175.4	10791	Wdr20|69641
chr12:112017511-112017756	M>F	246	7	0.780255	0.529055	179.4	164.7	41352	Wdr20|69641
chr12:114385856-114386089	M>F	234	6	0.379819	0.152024	147	168.8	4134	Crip1|12925
chr13:3251732-3251957	F>M	226	5	0.569697	0.885467	198	207.8	103011	Speer6-ps1|73266
chr13:4230245-4230491	F>M	247	8	0.578266	0.825726	96.6	90.4	2495	Akr1c19|432720
chr13:4397422-4398087	F>M	666	9	0.564384	0.892003	162.2	162.6	35502	Akr1c6|83702
chr13:7352228-7352771	F>M	544	6	0.404461	0.710949	224.2	228.3	704211	Pfkp|56421
chr13:8525581-8525843	F>M	263	8	0.59596	0.807985	222.8	197.2	323469	Adarb2|94191
chr13:8647763-8648440	F>M	678	6	0.339827	0.701944	154	154.3	221850	Wdr37|207615
chr13:8650296-8650726	F>M	431	7	0.502175	0.837239	229.9	225.6	219564	Wdr37|207615
chr13:8697934-8698243	F>M	310	5	0.27907	0.559921	197.8	203.6	172047	Wdr37|207615
chr13:9051317-9051503	F>M	187	6	0.277597	0.495208	102.7	104.3	41624	Larp4b|217980
chr13:9076884-9077152	F>M	269	7	0.521456	0.736641	219.7	187.1	15975	Larp4b|217980
chr13:9749021-9749397	F>M	377	5	0.297619	0.579147	201.6	211	15163	Zmynd11|66505
chr13:10263332-10263751	F>M	420	9	0.499686	0.700668	177	183	96298	Chrm3|12671
chr13:12642715-12642932	F>M	218	5	0.531187	0.784444	198.8	180	15218	Ero1lb|67475
chr13:14086559-14087029	F>M	471	6	0.48569	0.823038	198	199.7	39618	B3galnt2|97884
chr13:14128513-14128859	F>M	347	7	0.446126	0.73357	160.4	160.9	3046	Tbce|70430
chr13:18177256-18177633	F>M	378	6	0.423956	0.689401	211.5	180.8	14403	4930448F12Rik|73992
chr13:18213020-18214026	F>M	1007	11	0.350943	0.818182	168.6	177	20984	4930448F12Rik|73992
chr13:18820448-18821283	F>M	836	6	0.56848	0.870184	177.7	199	11287	Vps41|218035
chr13:20752315-20752573	F>M	259	5	0.50941	0.838303	159.4	174.4	133409	Aoah|27052
chr13:20825128-20825370	F>M	243	6	0.233824	0.47421	226.7	200.3	60612	Aoah|27052
chr13:24362635-24362898	F>M	264	7	0.48332	0.713602	175.6	149.1	9761	Lrrc16a|68732
chr13:24418114-24418650	F>M	537	9	0.526002	0.767234	130.3	137	623	Cmah|12763
chr13:24423187-24423472	F>M	286	8	0.223649	0.472119	185	168.1	3914	Cmah|12763
chr13:24470064-24471074	F>M	1011	12	0.477255	0.814444	208.8	225	35917	Cmah|12763
chr13:24471323-24471629	F>M	307	6	0.5587	0.85052	159	176.2	35362	Cmah|12763
chr13:34575384-34575840	F>M	457	10	0.478219	0.744872	208.9	199.9	138333	Slc22a23|73102
chr13:34990514-34990650	M>F	137	6	0.655085	0.308271	196.7	199.5	21211	Fam217a|71864
chr13:35595190-35595659	M>F	470	18	0.533249	0.25427	131.2	143.1	156072	Cdyl|12593
chr13:35689644-35690194	M>F	551	8	0.661144	0.433728	233.9	221.6	61537	Cdyl|12593
chr13:35903157-35903512	M>F	356	7	0.767265	0.486575	206.9	218.1	69886	Cdyl|12593
chr13:36716219-36717078	F>M	860	6	0.538023	0.825383	175.3	185.2	109268	Nrn1|68404
chr13:37736775-37737310	F>M	536	8	0.406433	0.642384	171	151	180597	Rreb1|68750
chr13:37755622-37757329	F>M	1708	12	0.635104	0.922303	144.3	149.1	160578	Rreb1|68750
chr13:37759800-37760125	F>M	326	5	0.443902	0.731595	123	130.4	157782	Rreb1|68750
chr13:41503267-41503687	M>F	421	5	0.624035	0.400886	181.4	180.6	48897	Nedd9|18003
chr13:42138848-42139225	F>M	378	9	0.571109	0.805882	149.2	151.1	8165	Hivep1|110521
chr13:43464954-43465385	F>M	432	8	0.385839	0.74981	157.1	164.4	700	Sirt5|68346
chr13:43514934-43515248	F>M	315	9	0.652856	0.877519	198.4	209.6	21189	Nol7|70078
chr13:47324140-47325064	F>M	925	25	0.462012	0.738772	169	160.3	34768	Rnf144b|218215
chr13:54684973-54685586	F>M	614	5	0.507345	0.81941	177	162.8	5849	Nop16|28126
chr13:54762785-54763169	F>M	385	9	0.432604	0.735793	157.4	150.6	26000	Rnf44|105239
chr13:54765607-54765822	F>M	216	6	0.576389	0.812741	192	172.7	23347	Rnf44|105239
chr13:55664901-55665404	M>F	504	6	0.762376	0.49763	218.8	211	7077	Fam193b|212483
chr13:58866817-58867237	F>M	421	8	0.269251	0.497038	241.9	211	3145	4930455J16Rik|67585
chr13:59873045-59873282	F>M	238	7	0.121116	0.401084	225.3	210.9	1718	Etohd2|13996
chr13:60027130-60027836	M>F	707	10	0.636263	0.364382	179.8	170.7	102622	Zcchc6|214290
chr13:63002909-63003173	F>M	265	5	0.430712	0.737188	160.2	152.2	13267	Fbp1|14121
chr13:69098313-69098832	M>F	520	5	0.78563	0.504525	169.8	176.8	39587	Adcy2|210044
chr13:69734510-69734762	F>M	253	7	0.514936	0.789337	100.4	109.9	15579	Srd5a1|78925
chr13:69744734-69745083	F>M	350	6	0.656878	0.906646	107.8	105.3	5258	Srd5a1|78925
chr13:69780734-69781550	F>M	817	5	0.174286	0.458944	140	136.4	29840	Nsun2|28114
chr13:74643320-74643560	F>M	241	6	0.22644	0.510431	127.3	119.8	11922	Zfp825|235956
chr13:76140956-76141727	M>F	772	7	0.904966	0.589509	166.9	171.6	14283	Rfesd|218341
chr13:89819494-89820223	F>M	730	8	0.53467	0.762018	230.8	210.6	61894	Vcan|13003
chr13:92096537-92097210	F>M	674	7	0.506394	0.803249	167.6	158.3	80047	Ckmt2|76722
chr13:94489476-94490007	F>M	532	8	0.357593	0.635321	178.6	163.5	346	AW495222|105364
chr13:94524831-94525428	F>M	598	5	0.383189	0.662698	161.8	151.2	16206	Arsb|11881
chr13:95167926-95168269	F>M	344	8	0.508341	0.73293	142.4	144.6	39011	Ap3b1|11774
chr13:96387061-96387322	F>M	262	8	0.355427	0.616939	150.9	160.9	1066	F2r|14062
chr13:101611751-101611960	F>M	210	5	0.123772	0.334014	203.6	195.8	8369	Slc30a5|69048
chr13:102488164-102488664	F>M	501	10	0.216374	0.452401	119.7	118.7	25579	Pik3r1|18708
chr13:104284539-104284810	F>M	272	7	0.619924	0.83531	225.1	216.9	159967	Mast4|328329
chr13:104763202-104763565	F>M	364	6	0.666149	0.868207	107.3	122.7	52536	Erbb2ip|59079
chr13:104890752-104891044	F>M	293	5	0.562118	0.858072	196.4	184.6	8650	Nln|75805
chr13:105289778-105290187	M>F	410	8	0.84705	0.512877	161	169.9	211825	Adamts6|108154
chr13:108578029-108578148	M>F	120	5	0.498783	0.193351	246.6	228.6	100552	1700006H21Rik|72257
chr13:108855155-108855625	M>F	471	10	0.712624	0.410553	171.9	155.4	20487	Smim15|75616
chr13:108860405-108860769	M>F	365	11	0.45693	0.227172	207.9	206.1	25737	Smim15|75616
chr13:109832680-109832906	M>F	227	6	0.606235	0.287446	203.2	192.5	282032	Mir582|100124489
chr13:110442046-110442252	M>F	207	5	0.375717	0.144204	209.2	212.2	251765	Mir1904|100316683
chr13:111392515-111392940	M>F	426	8	0.838777	0.522284	179.9	179.5	207263	Plk2|20620
chr13:112508270-112508446	F>M	177	6	0.500982	0.794547	169.7	171.2	31884	Mier3|218613
chr13:114325003-114325477	F>M	475	8	0.507207	0.810791	182.1	169.1	31951	4921509O07Rik|70917
chr13:114879864-114880272	F>M	409	11	0.528372	0.762292	195.5	212.6	61528	A430090L17Rik|319803
chr13:114890081-114890415	F>M	335	7	0.539724	0.841869	165.4	159	51385	A430090L17Rik|319803
chr13:115151262-115151678	F>M	417	6	0.537102	0.763615	141.5	143.8	26624	Ndufs4|17993
chr13:115308276-115308572	F>M	297	5	0.630847	0.849435	158.2	159.4	59117	Fst|14313
chr13:116523026-116523269	F>M	244	5	0.520174	0.736723	183.4	177	576627	Isl1|16392
chr14:11582466-11583389	F>M	924	10	0.418308	0.683952	172.6	183.2	11399	Fhitos|547334
chr14:13143914-13144153	F>M	240	7	0.456398	0.699237	175.3	187.1	27197	3830406C13Rik|218734
chr14:18590772-18590906	F>M	135	6	0.233993	0.457516	143.2	153	97298	Thrb|21834
chr14:20564045-20564677	F>M	633	10	0.576372	0.812317	167.6	170.5	5802	Nid2|18074
chr14:21774068-21774724	F>M	657	6	0.570175	0.871359	133	137.3	25413	Vcl|22330
chr14:22380693-22380970	M>F	278	7	0.786488	0.338012	224.1	244.3	61686	Kat6b|54169
chr14:23609929-23610198	F>M	270	5	0.2	0.530046	120	129.8	247909	4930405A10Rik|74896
chr14:25612859-25613128	M>F	270	5	0.494692	0.153153	188.4	199.8	302956	Rps24|20088
chr14:26023840-26024042	M>F	203	7	0.598323	0.374788	187.4	168.9	61113	4930572O13Rik|75862
chr14:26506969-26507199	M>F	231	7	0.792323	0.575158	145.1	158.7	6457	Ppif|105675
chr14:28186743-28187052	M>F	310	5	0.784181	0.500595	177	168.2	12168	Arhgef3|71704
chr14:31105938-31106204	M>F	267	7	0.65047	0.40152	182.3	225.6	60468	Cacna1d|12289
chr14:31266005-31266537	F>M	533	5	0.386062	0.696203	180.8	189.6	4685	4831407H17Rik|77710
chr14:31704264-31704654	M>F	391	9	0.786108	0.578366	100.8	100.7	4602	Itih4|16427
chr14:31707913-31708520	M>F	608	11	0.581319	0.372624	165.5	167.4	8251	Itih4|16427
chr14:32413611-32414674	M>F	1064	18	0.619075	0.416691	191.1	187.7	23042	Colq|382864
chr14:32447106-32447423	M>F	318	8	0.616391	0.401251	143.4	139.9	6728	Hacl1|56794
chr14:32743395-32743612	M>F	218	5	0.371241	0.144578	212.8	232.4	98677	Galnt15|78754
chr14:38048137-38048426	F>M	290	22	0.636646	0.840782	14.6	16.3	99629	Ghitm|66092
chr14:40005204-40005777	F>M	574	7	0.493131	0.72545	197.6	206.6	279940	LOC432842|432842
chr14:47834913-47835342	F>M	430	10	0.3944	0.609053	164.3	145.8	25836	Gch1|14528
chr14:55699531-55699783	F>M	253	5	0.368263	0.645511	133.6	129.2	7603	Zfhx2os|432855
chr14:61282643-61283041	M>F	399	6	0.564572	0.333333	191	183	29101	Spata13|219140
chr14:61302631-61303248	F>M	618	15	0.441496	0.750843	165.8	158.1	48493	Spata13|219140
chr14:63527639-63527737	F>M	99	5	0.617677	0.852217	194.6	203	43260	Mir6541|102465311
chr14:63703731-63704170	M>F	440	7	0.649513	0.281831	102.7	99.9	29821	2700070H01Rik|72609
chr14:64757557-64758154	M>F	598	12	0.697049	0.432564	192	205.8	34397	Prss52|73382
chr14:65471770-65472165	F>M	396	9	0.462275	0.726339	197.3	205.4	96519	Hmbox1|219150
chr14:66285498-66285797	F>M	300	6	0.479821	0.72913	185.8	187.7	258	Scara5|71145
chr14:66286056-66286698	F>M	643	9	0.639388	0.867631	167	199.8	816	Scara5|71145
chr14:66300842-66301325	F>M	484	8	0.541315	0.798332	148.2	164.9	15602	Scara5|71145
chr14:66336633-66337416	F>M	784	9	0.263187	0.683537	202.2	199.8	51393	Scara5|71145
chr14:66338251-66338972	F>M	722	13	0.346841	0.82906	193.6	180	53011	Scara5|71145
chr14:66340627-66341728	F>M	1102	23	0.496253	0.820332	185.7	191.2	55387	Scara5|71145
chr14:66358291-66358574	F>M	284	7	0.545302	0.749338	170.3	161.9	66174	Pbk|52033
chr14:66377831-66378754	F>M	924	24	0.378525	0.701972	184.7	171.1	45994	Pbk|52033
chr14:66391127-66391826	F>M	700	8	0.644205	0.906332	185.5	189.5	32922	Pbk|52033
chr14:66740873-66741276	F>M	404	6	0.533843	0.7357	152.7	169	2083	Ephx2|13850
chr14:70502273-70502821	M>F	549	5	0.672576	0.470716	191.8	184.4	2321	Bin3|57784
chr14:75133922-75134142	M>F	221	5	0.647887	0.433925	99.4	101.4	1818	Esd|13885
chr14:75158450-75158712	M>F	263	5	0.767347	0.512545	49	55.8	26346	Esd|13885
chr14:75621145-75621653	F>M	509	10	0.570757	0.808815	170.3	167.9	20441	Cpb2|56373
chr14:75636952-75637263	F>M	312	8	0.214734	0.451565	159.5	167.8	4831	Cpb2|56373
chr14:76241969-76242271	M>F	303	7	0.608519	0.36107	211.3	192.3	2500	Gm4285|100043189
chr14:79812072-79812332	F>M	261	5	0.636095	0.882466	202.8	207.6	13986	Kbtbd7|211255
chr14:80016873-80017259	F>M	387	7	0.474124	0.785608	171.1	192.6	29375	Sugt1|67955
chr14:80883820-80883910	F>M	91	5	0.424025	0.660989	251.4	246.6	483711	Olfm4|380924
chr14:86889461-86889721	M>F	261	8	0.449537	0.232055	256.4	254.2	243684	4930529K09Rik|75155
chr14:103644598-103645041	F>M	444	8	0.447461	0.883413	142.8	104	100976	Mycbp2|105689
chr14:105541735-105542088	F>M	354	5	0.494361	0.781746	212.8	201.6	27842	Gm17066|100502987
chr14:115380335-115380449	F>M	115	5	0.31	0.561435	220	223	35165	1700100I10Rik|74982
chr14:116707321-116707725	F>M	405	6	0.312338	0.620942	193.2	159.2	616794	Gpc6|23888
chr14:118438696-118439109	M>F	414	11	0.78163	0.563496	201.9	199.7	12359	Dct|13190
chr14:119073018-119073759	M>F	742	14	0.605918	0.385667	212.4	214.3	2394	Abcc4|239273
chr14:121661211-121661723	M>F	513	13	0.883929	0.675676	112	125.2	116729	Stk24|223255
chr14:122522517-122522730	F>M	214	5	0.249606	0.524338	254	234.2	16213	Tm9sf2|68059
chr14:122973282-122973551	M>F	270	6	0.809201	0.55903	221	213.2	39732	Pcca|110821
chr15:3447998-3448189	F>M	192	5	0.222013	0.489051	212.6	191.8	83653	Ghr|14600
chr15:3454783-3455335	F>M	553	7	0.419437	0.640802	167.6	163.9	76507	Ghr|14600
chr15:4677224-4677525	F>M	302	6	0.136007	0.359909	191.2	219.5	14	C6|12274
chr15:6187885-6188108	F>M	224	6	0.215278	0.427427	168	187.2	61681	Dab2|13132
chr15:6251362-6251651	F>M	290	5	0.575426	0.826901	164.4	171	1573	Dab2|13132
chr15:6396875-6398359	F>M	1485	22	0.345334	0.573666	164.1	171.2	1542	C9|12279
chr15:8274281-8274653	F>M	373	11	0.339837	0.5727	167.7	153.2	119810	Nipbl|71175
chr15:9495145-9495439	M>F	295	7	0.496327	0.259126	272.3	238.7	35514	Il7r|16197
chr15:10109760-10110191	M>F	432	7	0.627119	0.353272	202.3	203	2767	Prlr|19116
chr15:10111105-10111895	M>F	791	10	0.634973	0.37609	150.4	160.6	4112	Prlr|19116
chr15:10113145-10113733	M>F	589	9	0.515784	0.278586	207.7	213.8	6152	Prlr|19116
chr15:10136144-10136871	M>F	728	9	0.589033	0.228418	188.4	207.2	16790	Prlr|19116
chr15:10143461-10144058	M>F	598	5	0.770751	0.491684	202.4	192.4	9603	Prlr|19116
chr15:10156399-10158242	M>F	1844	9	0.621906	0.221027	179.6	186	2738	Prlr|19116
chr15:10159021-10160897	M>F	1877	15	0.860811	0.505096	179.1	176.6	5360	Prlr|19116
chr15:10163708-10164295	M>F	588	6	0.804623	0.573823	223.5	208.8	10047	Prlr|19116
chr15:10166749-10167558	M>F	810	10	0.767779	0.512246	137.8	142.9	13088	Prlr|19116
chr15:10168941-10170912	M>F	1972	18	0.869926	0.625	194.3	169.8	15280	Prlr|19116
chr15:10202917-10203986	M>F	1070	5	0.81875	0.575556	192	180	19420	Prlr|19116
chr15:10207213-10207516	M>F	304	5	0.832272	0.595745	188.4	178.6	15890	Prlr|19116
chr15:10278967-10280469	M>F	1503	17	0.898583	0.653282	186.8	168.5	7819	Agxt2|268782
chr15:10526631-10526841	F>M	211	9	0.456907	0.657143	175.3	159.4	3207	Gm10389|100038608
chr15:10648306-10649133	F>M	828	18	0.376131	0.845313	196.4	193.2	3651	4930556M19Rik|75259
chr15:10650987-10651551	F>M	565	13	0.592255	0.848634	168.8	171.8	6332	4930556M19Rik|75259
chr15:10959833-10960378	M>F	546	7	0.589595	0.346629	148.3	150.4	7345	Rxfp3|239336
chr15:25429111-25429394	F>M	284	5	0.406053	0.643447	158.6	169.4	85164	Gm5468|432939
chr15:25891412-25891769	F>M	358	7	0.328785	0.587045	219.9	176.4	13430	Mir7212|102465698
chr15:30992227-30992728	F>M	502	8	0.326023	0.641268	171	185.4	23346	4930430F21Rik|73784
chr15:31037699-31038613	F>M	915	15	0.384732	0.793191	175.5	156.7	68818	4930430F21Rik|73784
chr15:31040113-31041098	F>M	986	6	0.250799	0.614159	104.3	94.2	71232	4930430F21Rik|73784
chr15:31056325-31056579	F>M	255	5	0.402752	0.706775	218	197.8	87444	4930430F21Rik|73784
chr15:31160711-31160911	F>M	201	7	0.463946	0.670387	210	192	6571	Dap|223453
chr15:31208005-31209496	M>F	1492	13	0.697523	0.450771	177	179.7	53865	Dap|223453
chr15:33631250-33632258	F>M	1009	7	0.347305	0.724012	214.7	195.1	13612	Tspyl5|239364
chr15:35688222-35688588	F>M	367	7	0.631159	0.848091	197.1	175.9	97420	Mir875|100124469
chr15:36420339-36420976	M>F	638	16	0.84663	0.622801	191.9	184.8	5570	Ankrd46|68839
chr15:37736023-37736387	F>M	365	5	0.490173	0.714822	173	213.2	13840	Ncald|52589
chr15:37975150-37975663	F>M	514	7	0.360221	0.584807	129.3	137.3	32946	Ubr5|70790
chr15:43445951-43447115	F>M	1165	12	0.262736	0.563304	207.8	200.8	137176	Emc2|66736
chr15:44514719-44515258	M>F	540	12	0.583634	0.324307	138.5	129.2	22776	Sybu|319613
chr15:46453194-46454125	F>M	932	12	0.62207	0.823731	206.2	218.4	726	4930548G14Rik|75281
chr15:53000702-53000938	F>M	237	8	0.531295	0.785392	171.8	166	176800	Ext1|14042
chr15:54696692-54697042	F>M	351	7	0.642504	0.874334	173.4	187.6	54659	Enpp2|18606
chr15:54797503-54798081	M>F	579	10	0.762339	0.463137	186.4	202.1	45802	Enpp2|18606
chr15:57583722-57584345	F>M	624	8	0.57605	0.8	181.6	167.5	57500	Zhx2|387609
chr15:59026982-59027640	F>M	659	13	0.605871	0.853548	159.8	152.8	110863	Zfp572|100416830
chr15:59237748-59237959	F>M	212	5	0.446677	0.696613	129.4	135.8	31995	Nsmce2|68501
chr15:60524549-60525042	M>F	494	6	0.678624	0.44413	227.7	235.7	129478	9930014A18Rik|320469
chr15:60525886-60526180	M>F	295	6	0.833809	0.619665	233.7	218.7	128340	9930014A18Rik|320469
chr15:60531502-60532819	M>F	1318	5	0.84326	0.584755	191.4	175.8	121701	9930014A18Rik|320469
chr15:60577695-60580089	M>F	2395	22	0.855266	0.484564	180	184	74431	9930014A18Rik|320469
chr15:60684803-60685027	M>F	225	7	0.450169	0.23228	169.1	167.3	28168	Fam84b|399603
chr15:60746954-60748317	M>F	1364	7	0.91397	0.53955	181	171.6	4508	A1bg|117586
chr15:60750386-60752667	M>F	2282	43	0.898723	0.588536	178.4	181.8	158	A1bg|117586
chr15:60907807-60908321	M>F	515	5	0.803141	0.560729	191	197.6	154982	A1bg|117586
chr15:66444186-66445047	F>M	862	6	0.315021	0.806695	194.2	199.2	35052	Phf20l1|239510
chr15:66849291-66850148	M>F	858	10	0.628937	0.382269	203.2	209.8	48088	Ndrg1|17988
chr15:72780466-72780937	M>F	472	5	0.840885	0.591209	189.8	182	105305	Trappc9|76510
chr15:75227483-75227936	M>F	454	8	0.552158	0.209068	139	148.9	34323	9030619P08Rik|105892
chr15:77118622-77118917	M>F	296	6	0.893467	0.671626	165.8	156.8	18566	Rbfox2|93686
chr15:77196313-77196638	F>M	326	7	0.280244	0.521314	164.1	160.9	32902	Apol7a|75761
chr15:77614609-77615114	M>F	506	16	0.791321	0.528424	165.6	163.8	28950	Apol8|239552
chr15:79017391-79017716	F>M	326	6	0.467721	0.689922	126.5	129	20895	Gm10863|100041655
chr15:81110719-81111314	F>M	596	25	0.54182	0.752381	163.1	159.6	28427	8430426J06Rik|78102
chr15:81651023-81651202	F>M	180	5	0.40393	0.694394	91.6	110.6	9179	Tef|21685
chr15:82263228-82263565	F>M	338	8	0.525597	0.921569	146.5	146.6	19242	Cyp2d9|13105
chr15:82273974-82274597	F>M	624	10	0.542714	0.795693	159.2	171.8	8210	Cyp2d9|13105
chr15:82281793-82284922	F>M	3130	30	0.317048	0.73679	164.4	168.4	0	Cyp2d9|13105
chr15:82285520-82286493	F>M	974	11	0.645778	0.914218	171.2	191.8	2713	Cyp2d9|13105
chr15:82287543-82290534	F>M	2992	23	0.25823	0.572084	144	170.7	4736	Cyp2d9|13105
chr15:82466026-82466539	F>M	514	6	0.463542	0.728395	96	94.5	5936	Cyp2d13|68444
chr15:83910619-83910880	M>F	262	7	0.438323	0.228166	119.3	130.9	14840	Efcab6|77627
chr15:83946367-83946730	M>F	364	7	0.688288	0.418121	158.6	171.9	6875	Pnpla5|75772
chr15:83957595-83957792	M>F	198	5	0.634675	0.381481	64.6	54	3990	Pnpla5|75772
chr15:83961668-83964611	M>F	2944	45	0.49598	0.245329	149.2	146.3	8063	Pnpla5|75772
chr15:84000375-84001865	M>F	1491	29	0.903093	0.684185	159.4	143.7	1675	Mir6392|102466642
chr15:84002348-84002741	M>F	394	6	0.802412	0.588987	179.7	169.5	3648	Mir6392|102466642
chr15:84020294-84021957	M>F	1664	16	0.799588	0.492472	182.1	170.2	706	Samm50|68653
chr15:85436354-85436755	M>F	402	12	0.52557	0.320375	164.6	177.9	24103	Wnt7b|22422
chr15:85821296-85821753	M>F	458	14	0.688751	0.439754	160.6	162.4	42454	Celsr1|12614
chr15:85905376-85905749	M>F	374	5	0.600297	0.399676	134.6	123.6	16219	Gramd4|223752
chr15:88584104-88584363	F>M	260	8	0.3782	0.590152	170.9	165	1963	Zbed4|223773
chr15:88666265-88666928	M>F	664	11	0.69389	0.487805	150.3	152.8	16189	Creld2|76737
chr15:89210248-89210502	F>M	255	5	0.626552	0.85225	209.4	204.4	563	Odf3b|70113
chr15:89308204-89308553	F>M	350	10	0.436797	0.638571	151.1	140	349	Arsa|11883
chr15:90868668-90868781	F>M	114	7	0.311392	0.725709	169.3	141.1	11601	Kif21a|16564
chr15:93214781-93215624	F>M	844	11	0.412602	0.742216	134.2	125.5	13097	Zcrb1|67197
chr15:95579564-95579973	F>M	410	7	0.457824	0.735185	221.9	231.4	2049	Gm6961|629300
chr15:95587558-95587943	M>F	386	11	0.650378	0.447516	180.5	210.5	5536	Gm6961|629300
chr15:96579625-96580075	M>F	451	13	0.632859	0.415855	167.6	165.9	49496	Slc38a2|67760
chr15:96852243-96852911	F>M	669	10	0.410294	0.629404	136	147.6	33476	Slc38a4|69354
chr15:96854062-96856884	F>M	2823	34	0.495005	0.718757	138.4	141	29503	Slc38a4|69354
chr15:98689772-98690028	M>F	257	7	0.621166	0.391967	93.1	103.1	11608	Kmt2d|381022
chr15:100510518-100510773	F>M	256	5	0.59144	0.793184	154.2	170.2	7578	Cela1|109901
chr15:102140973-102141199	M>F	227	7	0.677298	0.468398	152.3	165	14249	Espl1|105988
chr16:9529418-9529762	F>M	345	7	0.527149	0.822568	189.4	183.6	462864	Grin2a|14811
chr16:10331362-10331557	M>F	196	8	0.614286	0.242452	122.5	136.6	0	Gm1600|381033
chr16:10337081-10337778	M>F	698	12	0.865146	0.617265	168.1	160.2	5703	Gm1600|381033
chr16:10886315-10887075	M>F	761	5	0.823956	0.52513	110.2	115.4	27815	Gm21859|545180
chr16:11405812-11406440	F>M	629	12	0.529156	0.81099	191.5	175.9	71	Snx29|74478
chr16:11410393-11410925	F>M	533	9	0.634551	0.882934	167.2	157.6	4652	Snx29|74478
chr16:16549883-16550127	F>M	245	5	0.583166	0.811441	99.8	94.4	10185	Fgd4|224014
chr16:17257290-17257823	M>F	534	9	0.625303	0.365912	183.6	186.4	18570	Tmem191c|224019
chr16:18845976-18847103	F>M	1128	33	0.435583	0.649765	128.4	129.1	9303	2510002D24Rik|72307
chr16:23971263-23971515	M>F	253	6	0.661984	0.398357	189.8	162.3	17183	Bcl6|12053
chr16:24083108-24084588	F>M	1481	18	0.323291	0.584284	171.5	170.4	94410	Bcl6|12053
chr16:24085288-24085866	F>M	579	12	0.687019	0.915459	173.3	172.5	96590	Bcl6|12053
chr16:24087598-24088261	F>M	664	8	0.467002	0.766011	198.9	197.1	98900	Bcl6|12053
chr16:24226308-24227099	F>M	792	9	0.316606	0.709071	214.8	207	166337	Lpp|210126
chr16:25802865-25803446	M>F	582	11	0.630573	0.35489	171.3	172.9	863	Trp63|22061
chr16:25875456-25876147	F>M	692	5	0.179317	0.398573	210.8	196.2	73454	Trp63|22061
chr16:25876876-25877472	F>M	597	8	0.483365	0.765784	199.1	184.1	74874	Trp63|22061
chr16:25911563-25912094	F>M	532	9	0.531293	0.774162	243.2	225.3	109561	Trp63|22061
chr16:26644669-26644812	F>M	144	6	0.50996	0.797428	167.3	155.5	62878	Il1rap|16180
chr16:31000907-31001378	F>M	472	6	0.50495	0.732582	168.3	162.7	80140	Xxylt1|268880
chr16:31406250-31406762	F>M	513	5	0.585731	0.86242	173.8	157	15621	Bdh1|71911
chr16:34081938-34082245	F>M	308	7	0.404295	0.614762	153	141.3	114849	Umps|22247
chr16:34269669-34270107	F>M	439	8	0.236964	0.555982	189.4	195.4	244006	Kalrn|545156
chr16:35006265-35006723	F>M	459	7	0.574932	0.793284	157.3	136.1	15784	Hacd2|70757
chr16:35501689-35501992	F>M	304	5	0.466045	0.814194	150.2	155	7513	1600019K03Rik|69768
chr16:35743926-35744328	F>M	403	9	0.463431	0.760979	167.1	154.3	25114	Dirc2|224132
chr16:35747688-35747842	F>M	155	6	0.642516	0.857686	209.3	219	21600	Dirc2|224132
chr16:38117999-38118386	F>M	388	9	0.43309	0.814236	137	128	28653	BC031361|414072
chr16:41086038-41086255	F>M	218	5	0.501661	0.772894	240.8	218.4	447200	Lsamp|268890
chr16:43237220-43237879	F>M	660	5	0.400693	0.692602	173.2	156.8	9518	Zbtb20|56490
chr16:52250221-52250760	F>M	540	7	0.389803	0.758652	173.7	156.9	202350	Alcam|11658
chr16:55800761-55801240	M>F	480	6	0.665544	0.397753	148.5	148.3	21011	Nfkbiz|80859
chr16:56279061-56279601	F>M	541	11	0.310845	0.513484	250.6	246.1	74635	Impg2|224224
chr16:56714196-56714628	F>M	433	7	0.373361	0.590123	207	173.6	2935	Tfg|21787
chr16:56870939-56871270	F>M	332	5	0.166268	0.395592	167.2	172.4	15006	Tmem45a|56277
chr16:59576706-59577410	F>M	705	16	0.450444	0.809131	175.9	182.1	21128	Crybg3|224273
chr16:62924483-62925000	M>F	518	7	0.506529	0.293862	207.9	230.4	70350	Pros1|19128
chr16:64116751-64116934	F>M	184	5	0.30112	0.753247	142.8	138.6	252768	Epha3|13837
chr16:69980897-69981573	F>M	677	7	0.390093	0.68277	184.6	177.4	116908	Speer2|224318
chr16:70484078-70484736	F>M	659	11	0.589138	0.81588	219.3	211.8	131934	D16Ertd519e|52645
chr16:71663880-71664262	F>M	383	5	0.368881	0.628885	114.4	109.4	413731	4930567J20Rik|78221
chr16:76181341-76182125	F>M	785	8	0.374587	0.586025	227.2	212.9	58483	4930578N18Rik|78215
chr16:76330864-76331126	F>M	263	9	0.5494	0.754728	194.6	188	42168	Nrip1|268903
chr16:81187582-81188145	F>M	564	20	0.366352	0.583782	195.8	194.8	12797	Ncam2|17968
chr16:84662610-84662896	M>F	287	5	0.515602	0.297735	134.6	123.6	17138	4930529L06Rik|78023
chr16:86197700-86197979	M>F	280	7	0.54633	0.305921	118.7	130.3	296330	Adamts5|23794
chr16:87690309-87690694	F>M	386	8	0.638873	0.925234	212.9	200.6	8505	Bach1|12013
chr16:91832938-91833385	F>M	448	5	0.34125	0.653846	160	161.2	98490	Atp5o|28080
chr16:93350806-93351345	F>M	540	16	0.542507	0.814858	142.6	160.7	2089	1810053B23Rik|69857
chr16:93589438-93589809	M>F	372	12	0.732552	0.523171	170.8	149.2	14251	Setd4|224440
chr16:93701787-93701993	F>M	207	11	0.708738	0.947368	9.4	13.8	10159	Dopey2|70028
chr16:93793191-93793243	M>F	53	5	0.892144	0.688389	150.2	168.8	39123	Morc3|338467
chr16:95363215-95363477	F>M	263	5	0.444329	0.742468	192.2	205.8	115688	Kcnj15|16516
chr16:95864378-95865014	M>F	637	13	0.686158	0.451023	168.4	176.7	56178	Erg|13876
chr16:97503460-97503714	F>M	255	7	0.135258	0.534148	188	198.7	74621	Bace2|56175
chr17:5263504-5263809	F>M	306	8	0.527397	0.774221	182.5	148.4	154958	Ldhal6b|106557
chr17:5430276-5430606	F>M	331	6	0.478905	0.711908	146.2	130.2	9654	Tmem242|70544
chr17:7474891-7476193	M>F	1303	23	0.746727	0.518006	192.6	182.3	52816	Tcp10a|21461
chr17:8612186-8612406	F>M	221	7	0.289954	0.515347	187.7	176.9	14882	T|20997
chr17:10408948-10409261	M>F	314	6	0.784314	0.523143	153	154.8	102965	Qk|19317
chr17:12764447-12764617	M>F	171	7	0.607903	0.312691	188	186.9	12438	Slc22a2|20518
chr17:12874925-12875164	F>M	240	5	0.63707	0.897715	180.2	183.8	6221	Slc22a1|20517
chr17:15282915-15283136	M>F	222	5	0.883938	0.678614	193	167.4	92892	Ermard|381062
chr17:24379955-24380430	F>M	476	7	0.6551	0.857008	135.9	150.9	2063	Mir6965|102465582
chr17:25583425-25583893	M>F	469	10	0.692308	0.451024	193.7	180.7	12697	Cacna1h|58226
chr17:26641235-26641810	F>M	576	10	0.146721	0.355388	147.9	158.7	3607	Dusp1|19252
chr17:28389989-28390642	M>F	654	14	0.856061	0.5639	122.6	108.4	18011	1810013A23Rik|69050
chr17:28576942-28577898	M>F	957	9	0.849773	0.598301	196	183.1	45196	Fkbp5|14229
chr17:28584483-28585014	M>F	532	8	0.457273	0.226098	191.6	193.5	38080	Fkbp5|14229
chr17:28971770-28972005	M>F	236	9	0.55059	0.348647	179	176.6	23351	Pnpla1|433091
chr17:29296953-29297470	M>F	518	10	0.695506	0.425893	149.1	170.7	24952	Rab44|442827
chr17:29520772-29521294	F>M	523	12	0.425577	0.798141	159	161.4	22913	Fgd2|26382
chr17:29525155-29525520	F>M	366	6	0.659193	0.901625	185.8	184.7	27296	Fgd2|26382
chr17:29594789-29595166	F>M	378	8	0.418818	0.741425	150.1	142.1	32824	Pim1|18712
chr17:29606194-29606894	F>M	701	8	0.398564	0.666667	139.2	133.1	21096	Pim1|18712
chr17:30595738-30596062	M>F	325	5	0.595158	0.391638	297.4	287	62613	Gm6402|623169
chr17:31391731-31392140	M>F	410	8	0.46395	0.244141	199.4	192	22161	Rsph1|22092
chr17:31460717-31460947	M>F	231	6	0.731707	0.518786	102.5	115.3	27548	Slc37a1|224674
chr17:32518017-32518154	M>F	138	6	0.803752	0.543243	115.5	123.3	6608	Wiz|22404
chr17:32630114-32630651	F>M	538	6	0.301561	0.534469	202.8	205.5	12756	Cyp4f17|208285
chr17:34960976-34961241	F>M	266	5	0.549884	0.854191	172.4	174.2	577	C4a|625018
chr17:34962585-34962845	F>M	261	8	0.62987	0.895339	115.5	142.1	2186	C4a|625018
chr17:34968117-34968605	F>M	489	12	0.529599	0.898076	130.9	116.9	5243	Stk19|54402
chr17:35095346-35095420	F>M	75	11	0.096	0.309524	11.4	11.5	763	Hspa1b|15511
chr17:35106081-35106691	F>M	611	11	0.575116	0.795489	176.1	181.4	2410	Hspa1a|193740
chr17:43419510-43419986	F>M	477	8	0.532533	0.733247	197.9	194	12214	Adgrf1|77596
chr17:45984637-45985200	M>F	564	15	0.726081	0.497904	137.3	143.1	113844	1600014C23Rik|72240
chr17:46576142-46576874	F>M	733	23	0.494026	0.696195	134.7	139.4	716	Slc22a7|108114
chr17:47626462-47626754	M>F	293	12	0.511831	0.30607	162	162	12482	Taf8|63856
chr17:48113810-48114028	M>F	219	5	0.8752	0.622549	125	122.4	52229	Foxp4|74123
chr17:57361500-57361739	M>F	240	5	0.638408	0.428822	115.6	113.8	4849	Mir6978|102465591
chr17:63360013-63360610	F>M	598	13	0.366143	0.607118	220.4	220.5	129347	Efna5|13640
chr17:63595596-63595824	M>F	229	7	0.673056	0.375984	134.1	145.1	66498	4930405O22Rik|414079
chr17:63684955-63685216	F>M	262	5	0.655422	0.886391	166	169	22633	4930405O22Rik|414079
chr17:65090933-65091423	F>M	491	9	0.596974	0.81067	161.6	170.8	25028	Dreh|101202683
chr17:65926253-65926851	F>M	599	10	0.308352	0.672027	221.5	205.2	36044	Vapa|30960
chr17:67057902-67058706	M>F	805	12	0.872801	0.579331	184.8	194.3	113940	Themis3|74556
chr17:68615078-68615505	F>M	428	7	0.386767	0.630312	209.4	201.7	7632	L3mbtl4|320858
chr17:74406257-74406928	F>M	672	7	0.230819	0.534553	221.6	210.9	9001	Srd5a2|94224
chr17:74957728-74957934	F>M	207	7	0.430218	0.696552	111.6	103.6	30093	Birc6|12211
chr17:81777714-81778299	F>M	586	9	0.482708	0.691777	228.1	209.4	313289	Thumpd2|72167
chr17:81782891-81783201	F>M	311	5	0.661017	0.869482	188.8	208.4	318466	Thumpd2|72167
chr17:84625653-84626364	F>M	712	11	0.357765	0.662274	177.4	186.3	38366	Zfp36l2|12193
chr17:84697376-84697821	F>M	446	8	0.451757	0.773364	224.1	214	110089	Zfp36l2|12193
chr17:85142630-85143014	F>M	385	10	0.385653	0.621066	163.1	155.7	47112	Lrpprc|72416
chr17:86653711-86654140	M>F	430	9	0.850991	0.603033	129	124.6	32378	2010106C02Rik|72104
chr17:86838681-86839253	M>F	573	10	0.902308	0.667391	130	138	152163	2010106C02Rik|72104
chr17:89006970-89007227	F>M	258	5	0.352941	0.642458	71.4	71.6	18668	Ston1|77057
chr17:89850008-89850243	F>M	236	5	0.298864	0.583618	176	175.8	71427	Gm4719|100043904
chr18:9672352-9672833	F>M	482	5	0.337393	0.656604	164.2	159	34813	Colec12|140792
chr18:10954068-10954571	M>F	504	7	0.643271	0.293926	221.9	218.7	97937	Gata6|14465
chr18:11079512-11079903	F>M	392	9	0.601017	0.804285	174.9	191.9	26947	1010001N08Rik|68434
chr18:12707900-12708192	F>M	293	7	0.608884	0.85162	131.9	136.7	93850	Ttc39c|72747
chr18:12708929-12710119	F>M	1191	16	0.366991	0.719677	186.3	185.5	91923	Ttc39c|72747
chr18:12796095-12796516	F>M	422	7	0.221769	0.68232	105	103.4	5526	Ttc39c|72747
chr18:12808025-12809798	F>M	1774	25	0.310326	0.73402	148.4	167.1	5983	Ttc39c|72747
chr18:12810692-12811355	F>M	664	11	0.454407	0.764405	119.6	142	8650	Ttc39c|72747
chr18:12812451-12813442	F>M	992	22	0.26856	0.517703	153.7	163	10409	Ttc39c|72747
chr18:12814041-12814407	F>M	367	7	0.274476	0.566958	163.4	196.3	11999	Ttc39c|72747
chr18:12816937-12818617	F>M	1681	16	0.485776	0.822089	116.4	125.1	14895	Ttc39c|72747
chr18:12819230-12820894	F>M	1665	17	0.311239	0.671962	122.5	148.1	17188	Ttc39c|72747
chr18:12822301-12826413	F>M	4113	24	0.419776	0.772565	156.3	175	20259	Ttc39c|72747
chr18:12826600-12828317	F>M	1718	9	0.452137	0.800468	130	142.6	24558	Ttc39c|72747
chr18:12828839-12831450	F>M	2612	22	0.398773	0.799222	133.4	151.9	26797	Ttc39c|72747
chr18:12831500-12832206	F>M	707	6	0.27478	0.534884	132.8	164.8	29458	Ttc39c|72747
chr18:12833230-12836408	F>M	3179	33	0.444703	0.749082	117.3	132	31188	Ttc39c|72747
chr18:12837157-12843200	F>M	6044	60	0.449525	0.789502	144	155.3	30120	Mir1948|100316699
chr18:12844303-12844821	F>M	519	9	0.65952	0.89296	129.6	154.7	28499	Mir1948|100316699
chr18:12845344-12849845	F>M	4502	70	0.538492	0.803445	142.5	165.1	23475	Mir1948|100316699
chr18:12850744-12853848	F>M	3105	27	0.63625	0.906167	118.5	139.3	19472	Mir1948|100316699
chr18:12854530-12855335	F>M	806	6	0.348865	0.812437	139.5	166.2	17985	Mir1948|100316699
chr18:12855590-12858341	F>M	2752	34	0.413444	0.676797	130.8	132.6	14979	Mir1948|100316699
chr18:12863973-12864919	F>M	947	5	0.710059	0.918953	135.2	160.4	8401	Mir1948|100316699
chr18:12870206-12873465	F>M	3260	21	0.572001	0.871169	142.5	152.3	0	Mir1948|100316699
chr18:12875168-12876101	F>M	934	9	0.455094	0.784835	147.2	171.4	1848	Mir1948|100316699
chr18:12876999-12877956	F>M	958	10	0.652736	0.904391	131.6	141.2	3679	Mir1948|100316699
chr18:12879202-12880028	F>M	827	9	0.381395	0.676724	167.2	180.4	5882	Mir1948|100316699
chr18:12896569-12898930	F>M	2362	20	0.558824	0.800136	142.8	147.6	934	Cabyr|71132
chr18:12900378-12901075	F>M	698	12	0.31396	0.632265	146.2	166.3	514	Cabyr|71132
chr18:12901424-12902267	F>M	844	15	0.536351	0.795365	138.5	152.5	1560	Cabyr|71132
chr18:17782179-17782797	F>M	619	5	0.3093	0.630327	191.4	201.8	42680	4930545E07Rik|75162
chr18:21046635-21046920	F>M	286	7	0.423224	0.714511	187	181.1	7659	Trappc8|75964
chr18:21386106-21386441	F>M	336	9	0.212942	0.523284	242.1	231.4	72199	Garem|381126
chr18:25636890-25637088	F>M	199	21	0.253511	0.470332	128.9	120.4	275396	Celf4|108013
chr18:32692193-32692663	M>F	471	7	0.670686	0.435981	189.6	176.3	27025	Gypc|71683
chr18:32715633-32716479	M>F	847	12	0.647902	0.386749	156.9	162.2	3209	Gypc|71683
chr18:33352103-33352767	F>M	665	10	0.500759	0.776822	197.5	197.6	20703	Stard4|170459
chr18:39225476-39225727	M>F	252	9	0.524922	0.222896	142.7	146.6	72677	Arhgap26|71302
chr18:39398451-39399016	F>M	566	7	0.516644	0.818513	214.6	196	245652	Arhgap26|71302
chr18:39566067-39566398	F>M	332	5	0.537598	0.780379	178.2	179.4	80501	Nr3c1|14815
chr18:42391012-42391112	F>M	101	5	0.25239	0.558904	104.6	73	30613	Lars|107045
chr18:42728124-42728501	F>M	378	15	0.44308	0.687827	179.2	178.5	10805	Gpr151|240239
chr18:44684960-44685389	F>M	430	6	0.222803	0.446084	159.3	146.8	135930	A930012L18Rik|626275
chr18:44769780-44770050	F>M	271	6	0.493388	0.746862	163.8	159.3	51269	A930012L18Rik|626275
chr18:44784306-44784761	F>M	456	6	0.324324	0.594595	228.2	222	36558	A930012L18Rik|626275
chr18:45736586-45737254	F>M	669	5	0.383415	0.757303	205	178	16778	Kcnn2|140492
chr18:46395183-46396079	F>M	897	10	0.453012	0.662069	166	159.5	22922	Trim36|28105
chr18:46586625-46586924	M>F	300	7	0.62894	0.355874	199.4	209.1	38546	Mospd4|72076
chr18:46615220-46615535	F>M	316	5	0.319106	0.542857	196.8	175	9935	Mospd4|72076
chr18:47369402-47369637	M>F	236	5	0.719124	0.482456	200.8	182.4	158885	Sema6a|20358
chr18:54285053-54285704	F>M	652	18	0.415932	0.668122	182.7	190.8	263286	Csnk1g3|70425
chr18:54791060-54791510	M>F	451	9	0.750655	0.528877	212.1	207.8	19662	9330117O12Rik|328957
chr18:56711432-56711739	F>M	308	5	0.49635	0.780037	109.6	108.2	10213	Aldh7a1|110695
chr18:58335282-58335628	F>M	347	6	0.522538	0.774194	99.8	113.7	33952	Fbn2|14119
chr18:60929257-60929702	F>M	446	11	0.361422	0.796401	186.6	176.8	4548	Rps14|20044
chr18:61592536-61592922	F>M	387	7	0.593966	0.864789	165.7	152.1	32451	Ppargc1b|170826
chr18:62272641-62273351	M>F	711	11	0.757324	0.481046	164.5	170.3	66284	Adrb2|11555
chr18:64066264-64066598	F>M	335	11	0.561143	0.781073	159.1	144.1	197915	Wdr7|104082
chr18:64165102-64165775	F>M	674	12	0.503778	0.805862	198.5	196.2	248238	St8sia3|20451
chr18:64761135-64761634	F>M	500	12	0.60534	0.917169	171.7	166	59020	Atp8b1|54670
chr18:64768736-64769139	F>M	404	6	0.60719	0.816958	125.2	123.8	51515	Atp8b1|54670
chr18:64771804-64772157	F>M	354	21	0.397215	0.669418	116.3	121.1	48497	Atp8b1|54670
chr18:65239771-65240010	F>M	240	5	0.691136	0.90175	144.4	148.6	56590	Nedd4l|83814
chr18:70250977-70251268	M>F	292	8	0.850337	0.614562	259.8	245.5	37735	Rab27b|80718
chr18:70726133-70727306	F>M	1174	9	0.467839	0.752577	202.1	183.2	640	Mbd2|17191
chr18:73995267-73995457	M>F	191	6	0.772775	0.530658	159.2	149.5	20221	Me2|107029
chr18:74457942-74458339	F>M	398	6	0.470765	0.743989	111.2	117.8	15188	Cfap53|74453
chr18:74458649-74459050	F>M	402	7	0.611529	0.850713	171	190.4	15895	Cfap53|74453
chr18:74785744-74786499	M>F	756	9	0.567164	0.257576	126.6	139.3	94966	1700120E14Rik|73606
chr18:75238519-75238796	F>M	278	11	0.51792	0.732617	129.4	143.8	60093	Dym|69190
chr18:79227896-79228254	M>F	359	5	0.629065	0.394766	196.8	183.4	77876	Setbp1|240427
chr18:79282641-79282980	M>F	340	9	0.619203	0.384515	170.1	170.8	23150	Setbp1|240427
chr18:81037569-81037896	F>M	328	6	0.328152	0.546419	193	188.5	92901	Atp9b|50771
chr18:85075021-85075265	F>M	245	6	0.494098	0.751295	98.8	96.5	29152	Fbxo15|50764
chr19:3957993-3958365	M>F	373	8	0.85624	0.642798	158.2	150.1	443	Aldh3b3|73458
chr19:3959479-3959607	M>F	129	6	0.866667	0.600232	167.5	143.8	671	Aldh3b3|73458
chr19:4021264-4021671	F>M	408	9	0.715608	0.928876	168	156.2	8509	Ndufv1|17995
chr19:4023212-4025132	F>M	1921	17	0.684109	0.893135	151.8	158.5	10457	Ndufv1|17995
chr19:4034359-4034927	F>M	569	6	0.400209	0.821053	159.5	158.3	2985	Gstp1|14870
chr19:4196681-4197094	M>F	414	6	0.505214	0.294762	143.8	136.8	4507	Ppp1ca|19045
chr19:5480017-5480309	M>F	293	9	0.469632	0.230592	129.9	144.6	5282	Efemp2|58859
chr19:6408001-6408235	M>F	235	6	0.509724	0.305732	162.8	130.8	7418	Rasgrp2|19395
chr19:8179414-8179809	F>M	396	12	0.549405	0.792408	203.2	210.8	26663	Slc22a28|434674
chr19:8205196-8206735	F>M	1540	12	0.397857	0.752923	116.7	106.9	0	Slc22a28|434674
chr19:9174828-9175024	F>M	197	5	0.19505	0.425112	202	223	12382	Scgb1a1|22287
chr19:10128624-10129309	M>F	686	12	0.598408	0.375	115.2	114.7	12586	Fads3|60527
chr19:10129906-10130246	M>F	341	5	0.548387	0.345946	148.8	148	13868	Fads3|60527
chr19:10266574-10266869	M>F	296	9	0.711111	0.504792	85	69.6	709	Mir6993|102465600
chr19:10360913-10361314	M>F	402	12	0.652487	0.417736	127.3	149.4	18053	Dagla|269060
chr19:11985692-11985879	F>M	188	5	0.344794	0.54715	203.6	193	1010	Patl1|225929
chr19:17537592-17538281	M>F	690	13	0.88806	0.607246	185.5	186.8	69059	Rfk|54391
chr19:17766042-17766427	F>M	386	7	0.466706	0.695018	244.6	235.1	145695	Pcsk5|18552
chr19:20798378-20798966	M>F	589	7	0.835859	0.517329	169.7	169	3080	Aldh1a7|26358
chr19:20801129-20801524	M>F	396	5	0.590793	0.298716	156.4	171.4	522	Aldh1a7|26358
chr19:21372188-21372491	F>M	304	9	0.352343	0.602503	196.8	186.4	25420	Zfand5|22682
chr19:23136011-23137713	F>M	1703	14	0.29781	0.758303	146.8	154.9	78003	Klf9|16601
chr19:23138855-23139697	F>M	843	6	0.39557	0.742089	105.3	105.3	76019	Klf9|16601
chr19:23141635-23141702	F>M	68	5	0.471545	0.869136	73.8	81	74014	Klf9|16601
chr19:25030714-25030819	M>F	106	7	0.777551	0.576355	70	58	5287	Cbwd1|226043
chr19:27566530-27566668	F>M	139	5	0.221111	0.422009	180	187.2	62003	C030016D13Rik|107372
chr19:29112067-29112580	M>F	514	13	0.633239	0.407932	190.2	190.1	9393	1700018L02Rik|67329
chr19:29143774-29144384	M>F	611	7	0.615446	0.379585	179.4	179.1	1983	Gm9895|100503337
chr19:29192405-29193357	F>M	953	21	0.349069	0.677722	214.9	218.2	16412	Mir101b|724062
chr19:30308536-30308986	M>F	451	6	0.469208	0.257095	113.7	99.8	1089	Mbl2|17195
chr19:31075031-31075434	M>F	404	7	0.848706	0.611034	176.6	204.6	69579	Gm6642|625995
chr19:31098918-31099124	M>F	207	6	0.746212	0.500413	220	201.8	58207	Cstf2t|83410
chr19:33152520-33152938	F>M	419	14	0.449664	0.696319	21.3	23.3	78664	Mir3970|100628575
chr19:33169454-33169948	F>M	495	7	0.383845	0.838606	228.1	221.3	61654	Mir3970|100628575
chr19:37149366-37149458	F>M	93	5	0.3625	0.604541	208	211.4	98875	A330032B11Rik|319931
chr19:38274594-38275186	M>F	593	6	0.809166	0.508633	243.7	231.7	23436	Fra10ac1|70567
chr19:39286758-39287756	F>M	999	5	0.379518	0.746883	166	160.4	15988	Cyp2c53-ps|638988
chr19:39721564-39723272	F>M	1709	19	0.530023	0.811207	182.3	183.2	260	Cyp2c67|545288
chr19:39883046-39884537	M>F	1492	24	0.88581	0.670025	174.4	182	2767	Cyp2c40|13099
chr19:39885395-39886800	M>F	1406	16	0.767382	0.469858	169	176.2	504	Cyp2c40|13099
chr19:39955887-39960786	M>F	4900	54	0.893872	0.627018	178	177.8	473	Cyp2c69|100043108
chr19:40265080-40265370	F>M	291	12	0.703752	0.933714	126.6	145.8	3304	Cyp2c70|226105
chr19:40276399-40276958	F>M	560	7	0.346525	0.578947	148	149.3	14623	Cyp2c70|226105
chr19:40597753-40598324	F>M	572	8	0.349723	0.619551	203.4	189.2	9451	Sorbs1|20411
chr19:43519111-43519264	F>M	154	6	0.612222	0.858065	150	155	4185	Cnnm1|83674
chr19:44118924-44119257	F>M	334	7	0.545261	0.789095	134.1	138.9	15187	Cyp2c44|226143
chr19:46164670-46164932	F>M	263	7	0.430444	0.684556	141.7	130.4	14333	Nolc1|70769
chr19:46173834-46175276	F>M	1443	8	0.427948	0.88982	200.4	194	23497	Nolc1|70769
chr19:46206739-46209330	F>M	2592	54	0.396522	0.685503	150.1	147.8	350	Elovl3|12686
chr19:46212144-46214221	F>M	2078	19	0.428067	0.751613	119.3	130.5	5755	Elovl3|12686
chr19:46558257-46558892	M>F	636	12	0.395277	0.176176	134.1	132.9	17246	Trim8|93679
chr19:46746112-46747135	M>F	1024	17	0.818182	0.608155	144.3	151.5	355	Cyp17a1|13074
chr19:46754485-46754917	M>F	433	9	0.719975	0.49345	181.3	178.1	6995	Cyp17a1|13074
chr19:46802222-46803040	M>F	819	16	0.496353	0.287413	188.5	178.8	20289	As3mt|57344
chr19:47053550-47053602	M>F	53	6	0.559486	0.302538	155.5	164.2	9493	Nt5c2|76952
chr19:47600847-47601095	M>F	249	7	0.735544	0.528617	185.3	179.7	10415	Obfc1|108689
chr19:48774400-48774956	M>F	557	7	0.462359	0.242732	227.7	211.3	493885	Sorcs3|66673
chr19:48777424-48778343	M>F	920	6	0.819644	0.494275	196.8	174.7	496909	Sorcs3|66673
chr19:49435021-49435609	F>M	589	8	0.460705	0.673731	230.6	224.1	1154506	Sorcs3|66673
chr19:53451660-53452703	F>M	1044	14	0.296427	0.499549	181.9	158.3	12360	Smndc1|76479
chr19:55243682-55244104	F>M	423	9	0.446078	0.677599	181.3	159.2	11271	Tectb|21684
chr19:55833504-55833990	M>F	487	13	0.768989	0.555693	195.5	187.2	17204	Tcf7l2|21416
chr19:57492281-57492344	M>F	64	10	0.673077	0.439024	15.6	20.5	35052	Trub1|72133
chr19:58478218-58479013	F>M	796	7	0.436835	0.721912	214.9	179.3	50071	Gfra1|14585
chr19:58687416-58687770	M>F	355	6	0.699449	0.451448	181.3	195.7	6597	1810007D17Rik|69055
chrX:5441451-5441840	F>M	390	8	0.134989	0.421708	115.8	210.8	182785	Nudt11|58242
chrX:5443619-5443951	F>M	333	6	0.143098	0.428027	99	218.8	180674	Nudt11|58242
chrX:5624705-5626181	F>M	1477	121	0.017125	0.223618	20.8	40.8	80	Nudt11|58242
chrX:5748820-5750145	F>M	1326	102	0.016975	0.259567	25.4	50.7	0	Nudt10|102954
chrX:6354525-6357720	F>M	3196	82	0.035341	0.321498	54.9	112.7	0	Dgkk|331374
chrX:6445597-6445865	F>M	269	8	0.319444	0.591731	108	193.5	89165	Dgkk|331374
chrX:6471209-6472000	F>M	792	17	0.234436	0.483223	104.9	222.6	114777	Dgkk|331374
chrX:6606750-6607592	M>F	843	5	0.882353	0.656334	71.4	148.4	11153	Ccnb3|209091
chrX:6765305-6765894	F>M	590	19	0.086323	0.326355	93.9	183.5	0	Clcn5|12728
chrX:6843340-6844440	M>F	1101	6	0.975	0.762319	86.7	172.5	17717	Mir532|751544
chrX:6886791-6887214	M>F	424	6	0.862637	0.658342	91	166.8	9270	Clcn5|12728
chrX:6895217-6896859	F>M	1643	98	0.026674	0.255528	56.2	131.1	0	Clcn5|12728
chrX:6952143-6953855	F>M	1713	124	0.046783	0.33949	53.3	110	0	Gm14379|100270707
chrX:6999556-7000367	F>M	812	41	0.103978	0.383553	54	113	0	2010204K13Rik|68355
chrX:7021083-7021736	F>M	654	8	0.065015	0.295695	80.8	153.9	20969	2010204K13Rik|68355
chrX:7149729-7152338	F>M	2610	154	0.087733	0.3904	58.9	119.6	0	Ppp1r3f|54646
chrX:7181867-7182857	F>M	991	33	0.052012	0.296475	79.8	182.2	0	Ccdc22|54638
chrX:7187051-7188180	F>M	1130	51	0.058941	0.353671	78.5	153.3	2822	Cacna1f|54652
chrX:7215516-7217297	F>M	1782	70	0.059888	0.32172	53.7	108.7	0	Syp|20977
chrX:7225575-7226735	F>M	1161	44	0.050341	0.260237	70	151.5	7770	Prickle3|54630
chrX:7227209-7227313	F>M	105	5	0.337398	0.613169	98.4	194.4	7192	Prickle3|54630
chrX:7233960-7235882	F>M	1923	52	0.047191	0.324741	68.5	144.7	0	Prickle3|54630
chrX:7247688-7249119	F>M	1432	56	0.063925	0.323495	55.6	122.2	0	Plp2|18824
chrX:7256769-7257498	F>M	730	37	0.017285	0.241609	64.1	133.7	717	Magix|54634
chrX:7257926-7258552	F>M	627	18	0.126197	0.436175	63.8	133.6	0	Magix|54634
chrX:7274016-7275271	F>M	1256	53	0.00949	0.230894	79.5	162.5	0	Gpkow|209416
chrX:7290757-7292134	F>M	1378	75	0.010395	0.272377	56.4	114.1	7212	Wdr45|54636
chrX:7298457-7299951	F>M	1495	40	0.042065	0.311754	78.5	159.1	0	Wdr45|54636
chrX:7305131-7306004	F>M	874	43	0.122557	0.371819	57.1	110.6	0	Praf2|54637
chrX:7338708-7341421	F>M	2714	103	0.028715	0.283217	54.1	113.8	0	Tfe3|209446
chrX:7366239-7367692	F>M	1454	45	0.049855	0.293263	91.8	172.8	0	Gripap1|54645
chrX:7377204-7378192	M>F	989	10	0.93401	0.706574	78.8	144.5	6035	Mir1198|100316807
chrX:7398385-7400174	F>M	1790	40	0.184697	0.386849	66.3	136.9	711	Kcnd1|16506
chrX:7417796-7420770	F>M	2975	165	0.009448	0.25866	60.9	121.4	0	Otud5|54644
chrX:7446207-7446710	M>F	504	6	0.812207	0.548411	106.5	225.5	8722	Pim2|18715
chrX:7447253-7448697	M>F	1445	8	0.91048	0.686028	114.5	238.9	6735	Pim2|18715
chrX:7454964-7457526	F>M	2563	113	0.071637	0.272565	63.6	133.8	0	Pim2|18715
chrX:7475270-7477302	F>M	2033	92	0.017198	0.263658	64.5	141.9	0	Timm17b|21855
chrX:7522734-7523115	F>M	382	9	0.276008	0.521004	104.7	230.1	1900	Hdac6|15185
chrX:7524259-7525610	F>M	1352	74	0.020913	0.266614	56.2	119.4	0	Hdac6|15185
chrX:7582814-7583207	F>M	394	15	0.328104	0.541485	97.7	198.5	12411	Glod5|69824
chrX:7650441-7652342	F>M	1902	127	0.046307	0.294994	59.2	118.9	0	Suv39h1|20937
chrX:7673241-7674506	F>M	1266	68	0.002129	0.247327	55.3	94.9	0	Gm6787|627782
chrX:7709020-7710147	F>M	1128	44	0.012752	0.274082	64.2	141.8	0	Wdr13|73447
chrX:7721219-7723569	F>M	2351	106	0.14335	0.409801	73.8	154	0	Rbm3|19652
chrX:7752469-7753421	F>M	953	60	0.002239	0.204463	67	137.4	0	Tbc1d25|209815
chrX:7755610-7756438	F>M	829	10	0.254945	0.53838	91	187.6	2303	Tbc1d25|209815
chrX:7767268-7767767	F>M	500	19	0.280124	0.553442	84.7	188.1	2871	Ebp|13595
chrX:7768430-7771128	F>M	2699	82	0.056361	0.298646	80.7	163	0	Ebp|13595
chrX:7828758-7830430	F>M	1673	71	0.017199	0.250635	91.7	177.4	0	Ftsj1|54632
chrX:7848105-7849743	F>M	1639	36	0.218535	0.451308	68.6	138.1	0	Slc38a5|209837
chrX:8469035-8471330	F>M	2296	171	0.04548	0.303612	42.6	95	0	B630019K06Rik|102941
chrX:8776593-8778067	F>M	1475	132	0.021612	0.258569	40.3	93.1	0	Lancl3|236285
chrX:8821671-8822445	F>M	775	13	0.333628	0.573147	87.2	159.8	27465	Xk|22439
chrX:9055917-9056462	M>F	546	5	0.888655	0.647465	95.2	173.6	9467	Cybb|13058
chrX:9060292-9060532	F>M	241	6	0.170918	0.429171	65.3	158.8	13842	Cybb|13058
chrX:9324110-9325699	F>M	1590	42	0.137566	0.359333	58.5	107.1	84001	Dynlt3|67117
chrX:9330001-9330840	F>M	840	8	0.195531	0.396466	89.5	176.9	89892	Dynlt3|67117
chrX:9694262-9694934	F>M	673	21	0.073988	0.280405	61.1	112.8	0	Srpx|51795
chrX:9731806-9731999	M>F	194	5	0.972851	0.767221	44.2	84.2	37019	Srpx|51795
chrX:9793134-9794199	F>M	1066	66	0.033983	0.290161	57.5	120.7	0	Rpgr|19893
chrX:9816494-9817864	F>M	1371	11	0.148534	0.458658	96.1	186.9	11567	Otc|18416
chrX:9831430-9833704	F>M	2275	22	0.27027	0.541961	89.1	173.9	1999	Otc|18416
chrX:10061957-10063275	F>M	1319	70	0.029042	0.236315	51.2	107	0	Tspan7|21912
chrX:10116512-10116961	F>M	450	7	0.184783	0.428949	105.1	216.1	54270	Tspan7|21912
chrX:10142161-10142429	F>M	269	7	0.183673	0.48057	112	220.6	79919	Tspan7|21912
chrX:10179602-10179861	M>F	260	6	0.859211	0.635989	126.7	242.7	114630	Mid1ip1|68041
chrX:10261689-10262148	F>M	460	7	0.361493	0.607771	72.7	154.4	32343	Mid1ip1|68041
chrX:10291445-10296883	F>M	5439	177	0.018339	0.259925	67.8	145.3	0	Mid1ip1|68041
chrX:10297575-10297971	F>M	397	8	0.143271	0.357945	86.4	155.8	3084	Mid1ip1|68041
chrX:10307497-10308249	M>F	753	9	0.918033	0.708166	81.3	166	13006	Mid1ip1|68041
chrX:10418461-10419217	F>M	757	8	0.178231	0.46198	91.9	174.2	123970	Mid1ip1|68041
chrX:10539210-10539690	F>M	481	13	0.396825	0.639671	126	243.2	244719	Mid1ip1|68041
chrX:10569229-10570256	F>M	1028	26	0.191529	0.405418	83.5	170.4	274738	Mid1ip1|68041
chrX:10595233-10595644	F>M	412	8	0.275	0.549256	85	176.4	280739	Gm14483|100042922
chrX:10663307-10663894	F>M	588	9	0.173355	0.552108	69.2	139.7	212489	Gm14483|100042922
chrX:10716923-10717615	F>M	693	14	0.301493	0.537327	71.8	155	158768	Gm14483|100042922
chrX:10827180-10827640	F>M	461	16	0.296936	0.541452	79.6	157.6	48743	Gm14483|100042922
chrX:10976148-10976527	F>M	380	7	0.249653	0.536842	103	190	71200	Gm4906|236663
chrX:10977725-10978035	F>M	311	5	0.178404	0.505572	85.2	197.4	72777	Gm4906|236663
chrX:11021393-11021820	F>M	428	10	0.241304	0.52067	92	179	116445	Gm4906|236663
chrX:11068970-11069670	F>M	701	34	0.24388	0.544586	64.9	129.3	164022	Gm4906|236663
chrX:11070864-11071845	F>M	982	32	0.167985	0.489907	67.2	137.8	165916	Gm4906|236663
chrX:11172813-11173275	F>M	463	8	0.282364	0.519325	133.2	229.6	267865	Gm4906|236663
chrX:11180240-11180817	M>F	578	8	0.925121	0.715278	103.5	180	275292	Gm4906|236663
chrX:11191354-11191807	F>M	454	10	0.206612	0.506659	84.7	165.2	286406	Gm4906|236663
chrX:11198217-11199075	F>M	859	24	0.265226	0.550123	84.8	168.8	293269	Gm4906|236663
chrX:11207754-11208163	F>M	410	10	0.24478	0.461486	86.2	146.7	302806	Gm4906|236663
chrX:11221822-11222077	F>M	256	6	0.343243	0.586486	123.3	246.7	316874	Gm4906|236663
chrX:11234788-11235172	F>M	385	7	0.161442	0.422319	91.1	195.9	329840	Gm4906|236663
chrX:11239237-11240739	M>F	1503	17	0.922151	0.716941	73.3	139.2	334289	Gm4906|236663
chrX:11267035-11267748	F>M	714	25	0.280746	0.540398	79.4	174.8	362087	Gm4906|236663
chrX:11301534-11302035	F>M	502	11	0.285714	0.563386	113.3	211.5	355644	Bcor|71458
chrX:11305673-11306019	F>M	347	5	0.139623	0.455801	106	217.2	351660	Bcor|71458
chrX:11312789-11313560	F>M	772	21	0.229234	0.433185	74	160.7	344119	Bcor|71458
chrX:11398531-11398941	F>M	411	5	0.273092	0.488205	99.6	195	258738	Bcor|71458
chrX:11464377-11465141	F>M	765	26	0.285018	0.520817	86.8	194	192538	Bcor|71458
chrX:11472544-11472772	F>M	229	5	0.068127	0.385167	82.2	167.2	184907	Bcor|71458
chrX:11476120-11476521	F>M	402	7	0.333844	0.581727	93.3	200.1	181158	Bcor|71458
chrX:11520513-11520841	F>M	329	10	0.095293	0.360424	87.1	169.8	136838	Bcor|71458
chrX:11534058-11535734	M>F	1677	13	0.943695	0.704905	97	189.8	121945	Bcor|71458
chrX:11575038-11575917	M>F	880	28	0.886304	0.607262	67.5	138.7	81762	Bcor|71458
chrX:11576644-11581572	M>F	4929	112	0.769674	0.463814	69.8	139.2	76107	Bcor|71458
chrX:11584714-11586990	M>F	2277	41	0.766961	0.498228	71.9	144.6	70689	Bcor|71458
chrX:11592083-11592977	M>F	895	17	0.782271	0.554576	75.6	140.1	64702	Bcor|71458
chrX:11619806-11621080	F>M	1275	27	0.239742	0.543161	80.3	160	36599	Bcor|71458
chrX:11622872-11623357	F>M	486	8	0.373684	0.610475	71.2	152.8	34322	Bcor|71458
chrX:11624465-11626599	M>F	2135	40	0.877662	0.644968	64.6	142.1	31080	Bcor|71458
chrX:11634366-11634652	F>M	287	7	0.41498	0.686555	70.6	170	23027	Bcor|71458
chrX:11638605-11640935	M>F	2331	54	0.835073	0.620775	71	141.9	16744	Bcor|71458
chrX:11643300-11649588	M>F	6289	126	0.630887	0.352643	68.2	150.4	8091	Bcor|71458
chrX:11650375-11651780	M>F	1406	26	0.687248	0.36945	66.7	145.5	5899	Bcor|71458
chrX:11652215-11653547	M>F	1333	16	0.803166	0.512514	90.8	172.3	4132	Bcor|71458
chrX:11658824-11661197	M>F	2374	71	0.67345	0.38686	72.7	140	1145	Bcor|71458
chrX:11662031-11663651	M>F	1621	41	0.758425	0.394866	68.8	149.2	4352	Bcor|71458
chrX:11669860-11670156	M>F	297	8	0.904605	0.548789	76	180.6	12181	Bcor|71458
chrX:11673956-11674205	F>M	250	5	0.327869	0.587282	85.4	160.4	16277	Bcor|71458
chrX:11680604-11680850	F>M	247	5	0.264901	0.476496	90.6	187.2	22925	Bcor|71458
chrX:11690151-11692778	M>F	2628	21	0.931576	0.70311	75.9	148.5	32472	Bcor|71458
chrX:11701028-11701996	M>F	969	16	0.662921	0.394306	77.9	160.2	35476	2900008C10Rik|72937
chrX:11702552-11704788	M>F	2237	63	0.723173	0.435945	81.7	161.4	32684	2900008C10Rik|72937
chrX:11706866-11709260	M>F	2395	29	0.838162	0.468862	83.3	163.3	28212	2900008C10Rik|72937
chrX:11714404-11717445	M>F	3042	114	0.673188	0.392786	53.4	106	20027	2900008C10Rik|72937
chrX:11717860-11718445	M>F	586	13	0.788258	0.471193	79.9	149.5	19027	2900008C10Rik|72937
chrX:11720519-11721416	M>F	898	5	0.896414	0.665638	100.4	194.4	16056	2900008C10Rik|72937
chrX:11727242-11728799	M>F	1558	41	0.593437	0.358221	61	117.9	8673	2900008C10Rik|72937
chrX:11729464-11732735	M>F	3272	105	0.743369	0.455013	64.3	127.9	4737	2900008C10Rik|72937
chrX:11733469-11734844	M>F	1376	32	0.61351	0.362576	73.1	133.9	2628	2900008C10Rik|72937
chrX:11801656-11801953	F>M	298	6	0.259481	0.46002	83.5	168.8	64175	Bcor|71458
chrX:11817590-11818398	F>M	809	8	0.094551	0.422314	78	151.2	80109	Bcor|71458
chrX:11826338-11826758	F>M	421	9	0.413206	0.710903	104.3	201.8	88857	Bcor|71458
chrX:11850433-11851225	F>M	793	14	0.108856	0.425901	77.4	160.5	80897	Gm14635|100043946
chrX:11857058-11857540	F>M	483	5	0.339667	0.560241	84.2	199.2	74582	Gm14635|100043946
chrX:11869924-11870752	M>F	829	11	0.932185	0.632447	84.5	170.9	61370	Gm14635|100043946
chrX:11871564-11871969	M>F	406	9	0.83218	0.620223	64.2	139.6	60153	Gm14635|100043946
chrX:11900088-11901510	F>M	1423	17	0.270408	0.567092	92.2	193.8	30612	Gm14635|100043946
chrX:11924841-11925319	F>M	479	11	0.333713	0.547046	79.8	166.2	6803	Gm14635|100043946
chrX:12002642-12002983	F>M	342	7	0.335526	0.585467	108.6	206.4	70520	Gm14635|100043946
chrX:12026847-12027353	F>M	507	7	0.249164	0.524021	85.4	160.6	94725	Gm14635|100043946
chrX:12030072-12030850	F>M	779	9	0.250572	0.510526	97.1	168.9	97950	Gm14635|100043946
chrX:12078965-12079776	F>M	812	12	0.253798	0.480655	93.2	183.1	85109	Atp6ap2|70495
chrX:12080357-12080598	F>M	242	6	0.335456	0.572241	78.5	146.5	84287	Atp6ap2|70495
chrX:12164207-12165574	F>M	1368	74	0.015373	0.253783	69.4	151.8	0	Atp6ap2|70495
chrX:12169011-12169442	F>M	432	6	0.158756	0.5	101.8	204.7	4126	Atp6ap2|70495
chrX:12367813-12368460	M>F	648	6	0.907157	0.694222	86.2	187.5	28409	Gm14634|552913
chrX:12434891-12435764	F>M	874	25	0.125841	0.378616	59.4	127.2	78235	AA414768|245350
chrX:12465271-12466131	F>M	861	13	0.253891	0.518571	79.1	163.6	47868	AA414768|245350
chrX:12513727-12514529	F>M	803	53	0.046564	0.293711	67.3	150	0	AA414768|245350
chrX:12542137-12542744	F>M	608	8	0.477974	0.728009	113.5	231.6	28138	AA414768|245350
chrX:12568049-12568447	F>M	399	11	0.304179	0.549011	93.5	202.2	50694	5730405O15Rik|70489
chrX:12571535-12571971	F>M	437	11	0.404358	0.685954	112.6	227.8	47170	5730405O15Rik|70489
chrX:12602371-12603005	F>M	635	11	0.36255	0.613565	91.3	172.9	16136	5730405O15Rik|70489
chrX:12639095-12639981	F>M	887	5	0.161369	0.474376	81.8	152.2	8643	Usp9x|22284
chrX:12647347-12650627	F>M	3281	236	0.011942	0.268627	39.4	80.7	0	Usp9x|22284
chrX:12783247-12783887	M>F	641	10	0.762178	0.473469	34.9	98	29522	2010308F09Rik|72122
chrX:12819073-12822223	F>M	3151	60	0.035692	0.245719	80.8	170.3	2636	2010308F09Rik|72122
chrX:12861226-12861533	F>M	308	6	0.047896	0.287184	114.8	210.7	3078	Ddx3x|13205
chrX:12862347-12864362	F>M	2016	11	0.352827	0.588736	93.3	192.1	4199	Ddx3x|13205
chrX:12871594-12872334	F>M	741	6	0.263617	0.543333	76.5	150	13446	Ddx3x|13205
chrX:12934765-12935289	F>M	525	5	0.381868	0.64592	72.8	144.6	76617	Ddx3x|13205
chrX:12937245-12938174	F>M	930	13	0.372624	0.722363	101.2	212.2	79097	Ddx3x|13205
chrX:13038483-13039283	F>M	801	45	0.011101	0.23012	76.1	136.9	5515	Nyx|236690
chrX:13081565-13081763	F>M	199	7	0.309565	0.515781	82.1	172	36767	Nyx|236690
chrX:13405464-13406398	M>F	935	6	0.961477	0.74979	103.8	198.5	17284	Cask|12361
chrX:13421907-13425099	F>M	3193	198	0.025428	0.336635	46.3	98.4	0	Cask|12361
chrX:14544911-14545344	F>M	434	7	0.305125	0.61008	119.9	215.4	143271	Ppp1r2-ps9|67395
chrX:15051946-15052011	F>M	66	8	0.666667	0.975	3	5	363331	Ppp1r2-ps9|67395
chrX:15337909-15338213	F>M	305	5	0.382946	0.608	129	225	649294	Ppp1r2-ps9|67395
chrX:16195044-16197139	F>M	2096	99	0.002816	0.229809	75.3	143.2	0	Maoa|17161
chrX:16388719-16389881	F>M	1163	6	0.194981	0.443709	86.3	176.2	4611	Maob|109731
chrX:16393071-16394678	F>M	1608	31	0.08491	0.351159	66.5	136.3	0	Maob|109731
chrX:16486956-16489054	F>M	2099	38	0.161161	0.373088	85.2	168.6	0	Ndp|17986
chrX:16586134-16586372	F>M	239	6	0.100904	0.353237	110.7	231.7	97234	Ndp|17986
chrX:17123293-17124372	M>F	1080	5	0.898662	0.622246	104.6	190.6	24761	Fundc1|72018
chrX:17658695-17659853	F>M	1159	10	0.115747	0.326999	74.3	152.6	63143	Dusp21|73547
chrX:17743813-17744271	F>M	459	5	0.225806	0.464191	74.4	150.8	4112	Kdm6a|22289
chrX:18459263-18460090	F>M	828	10	0.119792	0.346032	57.6	126	263424	Mir221|723827
chrX:18743163-18744813	F>M	1651	23	0.269841	0.555908	87.7	178.1	19066	Mir222|723828
chrX:18814083-18815353	F>M	1271	61	0.002939	0.219739	50.2	104.1	89986	Mir222|723828
chrX:18863638-18864004	F>M	367	6	0.187396	0.482543	100.5	186.2	139541	Mir222|723828
chrX:19636436-19638516	F>M	2081	164	0.019415	0.312719	58.4	125.5	0	Chst7|60322
chrX:19910320-19910970	F>M	651	10	0.213683	0.475233	106.7	203.9	30637	Rp2|19889
chrX:20001290-20003873	F>M	2584	143	0.045973	0.296196	45.3	85.5	0	Jade3|382207
chrX:20097855-20098299	F>M	445	6	0.270968	0.488	51.7	104.2	28645	Rgn|19733
chrX:20124829-20125929	F>M	1101	28	0.04129	0.255139	63.1	139	1015	Rgn|19733
chrX:20129472-20130095	F>M	624	6	0.324056	0.534091	83.8	176	2528	Rgn|19733
chrX:20131285-20131536	F>M	252	5	0.221782	0.437624	101	202	4341	Rgn|19733
chrX:20193618-20196112	F>M	2495	110	0.002463	0.248566	70.1	141.1	0	Rbm10|236732
chrX:20234978-20236684	F>M	1707	63	0.039567	0.278236	76.2	154	0	Uba1|22201
chrX:20239624-20241303	F>M	1680	50	0.076832	0.336928	84.6	170.6	0	Uba1|22201
chrX:20256170-20257232	M>F	1063	6	0.937962	0.726437	112.8	217.5	7848	Cdk16|18555
chrX:20264213-20266510	F>M	2298	109	0.019744	0.273648	59.5	125	0	Cdk16|18555
chrX:20280946-20282333	F>M	1388	66	0.019553	0.258619	65.1	145.5	0	Usp11|236733
chrX:20298118-20298812	M>F	695	5	0.872247	0.668831	90.8	184.8	17083	Usp11|236733
chrX:20371588-20373047	M>F	1460	8	0.805147	0.544343	102	204.4	52622	Araf|11836
chrX:20374922-20376170	F>M	1249	37	0.121569	0.374488	62	118.9	49499	Araf|11836
chrX:20396311-20397499	F>M	1189	30	0.03881	0.319102	66.1	135.1	28170	Araf|11836
chrX:20425180-20426241	F>M	1062	48	0.007083	0.247333	82.4	179.7	0	Araf|11836
chrX:20439639-20440184	F>M	546	29	0.14481	0.395211	55.5	110.9	124	Mir5617|100885829
chrX:20497434-20498670	F>M	1237	98	0.047988	0.277491	47.4	102.8	0	Syn1|20964
chrX:20527241-20528207	F>M	967	35	0.011647	0.244755	68.7	147.1	0	Elk1|13712
chrX:20538464-20539646	F>M	1183	60	0.006105	0.285585	71	147.5	0	A230072C01Rik|320742
chrX:20638398-20639560	F>M	1163	41	0.124433	0.355848	86	162.9	0	Zfp182|319535
chrX:20665973-20667012	F>M	1040	31	0.026436	0.372235	98.8	205.6	0	Zfp300|245368
chrX:20937755-20939016	F>M	1262	52	0.046454	0.313972	93.6	191	0	Gm5124|331392
chrX:22817734-22818757	M>F	1024	7	0.881533	0.678933	82	155.3	25171	Klhl13|67455
chrX:23291601-23292626	M>F	1026	6	0.879668	0.609553	80.3	160.5	21424	Wdr44|72404
chrX:33496852-33497072	F>M	221	5	0.409471	0.621884	71.8	144.4	68025	Dock11|75974
chrX:33516692-33517021	F>M	330	5	0.126679	0.41244	104.2	209	87865	Dock11|75974
chrX:33541748-33542084	F>M	337	7	0.4375	0.677273	109.7	220	110019	Il13ra1|16164
chrX:33563050-33563983	M>F	934	6	0.816555	0.583333	74.5	144	88120	Il13ra1|16164
chrX:33590016-33591087	M>F	1072	6	0.873582	0.670557	102.8	185.7	61016	Il13ra1|16164
chrX:33651456-33653496	F>M	2041	75	0.031638	0.3174	52.7	115.5	0	Il13ra1|16164
chrX:33666310-33666704	F>M	395	8	0.292746	0.525785	96.5	210.9	14207	Il13ra1|16164
chrX:33735665-33737680	F>M	2016	49	0.163146	0.400951	56	115.9	0	Zcchc12|72693
chrX:33867412-33870715	F>M	3304	207	0.008056	0.283264	52.2	107.3	0	Lonrf3|74365
chrX:34129736-34132496	F>M	2761	22	0.183816	0.477062	84.8	181.3	5692	Pgrmc1|53328
chrX:34137517-34141265	F>M	3749	128	0.084653	0.383614	58.7	117.6	0	Pgrmc1|53328
chrX:34141677-34142139	F>M	463	5	0.331915	0.62908	94	202.2	3489	Pgrmc1|53328
chrX:34142807-34143355	F>M	549	5	0.284024	0.592537	67.6	134	4619	Pgrmc1|53328
chrX:34178909-34179168	M>F	260	5	0.920074	0.713115	107.6	195.2	6241	Akap17b|338351
chrX:34180187-34180421	F>M	235	6	0.309609	0.512906	93.7	200.2	4988	Akap17b|338351
chrX:34184529-34185617	F>M	1089	63	0.015725	0.298252	49.5	91.7	0	Akap17b|338351
chrX:34251310-34251652	F>M	343	6	0.243523	0.52225	96.5	198.5	31975	Slc25a43|194744
chrX:34283390-34284126	F>M	737	40	0.073504	0.310029	58.5	120.2	0	Slc25a43|194744
chrX:34334412-34337289	F>M	2878	110	0.038426	0.346222	69.8	139.4	0	Slc25a5|11740
chrX:34339537-34339977	F>M	441	7	0.138148	0.404382	91	215.1	3945	Slc25a5|11740
chrX:34343877-34344986	F>M	1110	9	0.166003	0.454292	83.7	159.2	8285	Slc25a5|11740
chrX:34347561-34348618	F>M	1058	51	0.011067	0.266383	69.1	152	8577	Mdrl|69591
chrX:34354135-34354436	F>M	302	7	0.208889	0.493786	96.4	172.4	2759	Mdrl|69591
chrX:34363718-34364382	F>M	665	11	0.194702	0.518621	68.6	131.8	6523	Mdrl|69591
chrX:34369914-34370520	F>M	607	11	0.260417	0.493019	87.3	188.8	12719	Mdrl|69591
chrX:34373344-34373879	F>M	536	14	0.124164	0.369869	74.8	153.1	16149	Mdrl|69591
chrX:34403507-34404678	F>M	1172	53	0.005556	0.273485	64.5	140.4	0	C330007P06Rik|77644
chrX:34413580-34415413	F>M	1834	114	0.012869	0.25211	55.2	98.7	0	Ube2a|22209
chrX:34442137-34444080	F>M	1944	89	0.080104	0.314887	51.9	100.9	0	Nkrf|77286
chrX:34511528-34512284	F>M	757	6	0.341962	0.544715	122.3	205	17406	Sept6|56526
chrX:34528252-34529775	F>M	1524	71	0.050994	0.303721	55.2	102.6	0	Sept6|56526
chrX:34587902-34590130	F>M	2229	119	0.086001	0.324202	65.4	127.9	0	Sowahd|245381
chrX:34623721-34626218	F>M	2498	83	0.042857	0.295664	88.6	174.2	0	Rpl39|67248
chrX:34649174-34650844	F>M	1671	63	0.02898	0.247418	87.6	167.5	0	Upf3b|68134
chrX:34666560-34667798	F>M	1239	73	0.007684	0.208457	73.1	138.3	0	Nkap|67050
chrX:34701272-34701452	F>M	181	8	0.301887	0.587902	72.9	132.2	7385	Akap14|434756
chrX:34730441-34732509	F>M	2069	121	0.029113	0.294021	72.4	151.4	0	Ndufa1|54405
chrX:34786138-34786382	F>M	245	5	0.194444	0.527622	122.4	249.8	1151	Rhox2a|75199,Rhox2e|100040016
chrX:34827766-34828009	F>M	244	5	0.448276	0.656285	92.8	179.8	1154	Rhox2b|100039913
chrX:34869330-34869574	F>M	245	5	0.209845	0.48659	77.2	156.6	1164	Rhox2c|100039948
chrX:35116030-35116497	F>M	468	6	0.220679	0.539743	108	220.2	28246	Rhox2h|622301
chrX:35204375-35204704	F>M	330	7	0.328638	0.608013	91.3	181.9	19512	Rhox7a|547168
chrX:35437279-35437624	F>M	346	14	0.109236	0.312768	80.4	166.7	692	Rhox11|194738
chrX:35533065-35533222	F>M	158	14	0.10643	0.383298	96.6	166.8	9748	Zbtb33|56805
chrX:35533797-35535491	F>M	1695	55	0.026991	0.358708	54.6	99.6	7479	Zbtb33|56805
chrX:35542681-35544854	F>M	2174	82	0.031851	0.327388	60.9	117.6	0	Zbtb33|56805
chrX:35570132-35570297	F>M	166	8	0.307692	0.655405	24.4	55.5	6514	Mir3110|100526512
chrX:35571716-35572068	F>M	353	6	0.6272	0.868421	104.2	190	8098	Mir3110|100526512
chrX:35603036-35605971	F>M	2936	88	0.059014	0.311947	56	106.6	0	Tmem255a|245386
chrX:35666091-35666351	F>M	261	5	0.27193	0.547445	114	219.2	2948	Atp1b4|67821
chrX:35751689-35754522	F>M	2834	16	0.275223	0.531922	84.2	180.1	55115	Lamp2|16784
chrX:35755056-35757288	F>M	2233	22	0.157553	0.465729	98.1	200.3	52349	Lamp2|16784
chrX:35775604-35776623	F>M	1020	6	0.137037	0.363897	90	174.5	33014	Lamp2|16784
chrX:35791476-35791874	F>M	399	7	0.040248	0.338843	92.3	190.1	17763	Lamp2|16784
chrX:35794964-35796500	F>M	1537	17	0.30728	0.583271	76.8	157.5	13137	Lamp2|16784
chrX:35803691-35804026	F>M	336	6	0.311355	0.658605	91	179.2	5611	Lamp2|16784
chrX:35804422-35805736	F>M	1315	18	0.233176	0.579212	94.1	187.6	3901	Lamp2|16784
chrX:35807050-35809964	F>M	2915	75	0.029986	0.282026	56	107.9	0	Lamp2|16784
chrX:35810297-35810801	F>M	505	6	0.177033	0.525442	69.7	150.7	660	Lamp2|16784
chrX:35826262-35827503	F>M	1242	45	0.021131	0.235027	77.8	161.8	16625	Lamp2|16784
chrX:35838559-35839343	F>M	785	30	0.101212	0.40214	63.2	137.1	28922	Lamp2|16784
chrX:35916207-35920190	F>M	3984	113	0.137962	0.361524	49.8	103.6	9183	Cul4b|72584
chrX:35949337-35949743	F>M	407	10	0.264286	0.488215	56	118.8	4092	Mcts1|68995
chrX:35953447-35954540	F>M	1094	29	0.010261	0.297739	73.9	143.4	0	Mcts1|68995
chrX:35987659-35988785	F>M	1127	51	0.010093	0.276038	52.5	111.5	0	C1galt1c1|59048
chrX:36022739-36023131	F>M	393	6	0.170455	0.532995	58.7	98.5	34419	C1galt1c1|59048
chrX:36125609-36126572	F>M	964	22	0.255805	0.514516	113.5	214.5	0	6030498E09Rik|77883
chrX:36349330-36349622	F>M	293	7	0.38961	0.739742	66	121.9	223373	6030498E09Rik|77883
chrX:38719691-38720119	M>F	429	5	0.866242	0.60076	94.2	157.8	34359	Gria3|53623
chrX:38753411-38755584	F>M	2174	67	0.024467	0.255423	70.8	137.6	0	Gria3|53623
chrX:38781273-38781539	F>M	267	5	0.181818	0.388446	103.4	200.8	26567	Gria3|53623
chrX:38890103-38890242	F>M	140	5	0.162304	0.51417	76.4	148.2	135397	Gria3|53623
chrX:39263098-39265457	F>M	2360	120	0.012933	0.263507	60.6	125.7	0	Thoc2|331401
chrX:39363806-39364094	F>M	289	5	0.255515	0.51	108.8	220	56919	Xiap|11798
chrX:39366573-39367341	F>M	769	9	0.2	0.489933	57.8	115.9	53672	Xiap|11798
chrX:39386487-39387454	F>M	968	18	0.207139	0.472537	94.9	201.3	33559	Xiap|11798
chrX:39397263-39398534	F>M	1272	34	0.437966	0.730691	86.8	174.4	22479	Xiap|11798
chrX:39404477-39404931	F>M	455	5	0.206612	0.53276	96.8	186.2	16082	Xiap|11798
chrX:39412404-39413761	F>M	1358	12	0.233913	0.547278	95.8	203.6	7252	Xiap|11798
chrX:39416186-39417394	F>M	1209	14	0.431133	0.692771	87.6	166	3619	Xiap|11798
chrX:39418261-39423926	F>M	5666	91	0.062898	0.379845	43.2	90.7	0	Xiap|11798
chrX:39424148-39424647	F>M	500	6	0.358885	0.598439	95.7	192.2	0	Xiap|11798
chrX:39460334-39460846	F>M	513	7	0.154696	0.471493	77.6	157.9	35915	Xiap|11798
chrX:39464322-39464695	F>M	374	10	0.44908	0.676003	81.5	157.1	37894	Stag2|20843
chrX:39501117-39507262	F>M	6146	266	0.016499	0.284752	40.1	87.6	0	Stag2|20843
chrX:39713204-39714245	F>M	1042	22	0.08707	0.379495	70	144.1	141497	Sh2d1a|20400
chrX:40780342-40784357	F>M	4016	126	0.044363	0.278982	74.1	149	152381	Tenm1|23963
chrX:41720710-41721648	F>M	939	64	0.101013	0.330114	54	119.7	0	Dcaf12l2|245403
chrX:42142334-42143532	F>M	1199	83	0.12426	0.377418	59	130.2	0	Dcaf12l1|245404
chrX:42482262-42483407	F>M	1146	10	0.309333	0.656723	112.5	217.9	38181	Prr32|68800
chrX:44721211-44721887	F>M	677	5	0.398529	0.624714	136	262.2	523842	Smarca1|93761
chrX:45152454-45152822	F>M	369	5	0.14759	0.486567	66.4	134	92907	Smarca1|93761
chrX:45157542-45158273	F>M	732	7	0.215068	0.477454	104.3	215.4	87456	Smarca1|93761
chrX:45174683-45175138	M>F	456	5	0.82904	0.626561	85.4	176.2	70591	Smarca1|93761
chrX:45244852-45246049	F>M	1198	59	0.037649	0.330369	36.9	74.3	0	Smarca1|93761
chrX:45261512-45261681	M>F	170	5	0.717149	0.507656	89.8	169.8	3952	Ocrl|320634
chrX:45265530-45266290	F>M	761	47	0.014998	0.224167	44	87.5	0	Ocrl|320634
chrX:45338312-45338586	F>M	275	18	0.018036	0.271503	27.7	74.3	49443	Apln|30878
chrX:45386636-45388687	F>M	2052	99	0.094088	0.34082	47.7	90.4	0	Apln|30878
chrX:45407141-45408450	F>M	1310	37	0.157703	0.42377	81.4	178.5	19112	Apln|30878
chrX:45477497-45478104	F>M	608	17	0.198509	0.404483	86.8	181.1	15595	Xpnpep2|170745
chrX:45496594-45497395	F>M	802	24	0.398876	0.609677	66.8	129.2	2218	Sash3|74131
chrX:45510658-45510910	F>M	253	7	0.388136	0.675585	84.3	170.9	11045	Sash3|74131
chrX:45537112-45538200	F>M	1089	8	0.339437	0.576805	88.8	162.8	23679	Zdhhc9|208884
chrX:45546575-45547113	F>M	539	9	0.355422	0.6055	92.2	210.1	14766	Zdhhc9|208884
chrX:45547689-45548003	F>M	315	7	0.332362	0.612447	49	101	13876	Zdhhc9|208884
chrX:45556132-45557308	F>M	1177	18	0.239892	0.463375	103.1	204.8	4571	Zdhhc9|208884
chrX:45557903-45558060	F>M	158	5	0.205387	0.510968	59.4	155	3819	Zdhhc9|208884
chrX:45805861-45808118	F>M	2258	197	0.038911	0.302016	26.1	61.4	8191	Elf4|56501
chrX:45865566-45867580	F>M	2015	71	0.049507	0.308714	70	137.9	0	Aifm1|26926
chrX:45871722-45873278	F>M	1557	66	0.16679	0.407446	61.3	116.8	0	Rab33a|19337
chrX:45927122-45927993	M>F	872	7	0.951531	0.681319	56	117	16945	Zfp280c|208968
chrX:45946841-45947924	F>M	1084	63	0.013136	0.307252	56.8	116.4	0	Zfp280c|208968
chrX:45976012-45977465	F>M	1454	54	0.027002	0.31263	79.6	151.5	0	Slc25a14|20523
chrX:46047797-46049149	F>M	1353	62	0.111009	0.312442	70.2	139.7	0	Rbmx2|209003
chrX:46500769-46502422	M>F	1654	5	0.958696	0.686567	92	174.2	138997	Enox2|209224
chrX:46640840-46641521	F>M	682	29	0.006989	0.253868	59.2	131.5	0	Enox2|209224
chrX:46730133-46730933	F>M	801	11	0.149378	0.372703	87.6	173.2	88714	Enox2|209224
chrX:46823552-46824465	F>M	914	37	0.090726	0.371216	53.6	116.1	0	Arhgap36|75404
chrX:46833263-46834563	F>M	1301	44	0.092919	0.346333	55.5	117.1	9636	Arhgap36|75404
chrX:46846408-46847735	F>M	1328	69	0.033781	0.257344	69.1	133.7	22781	Arhgap36|75404
chrX:46977273-46977966	F>M	694	5	0.231358	0.612245	104.6	196	58715	Olfr1320|236784
chrX:47150330-47151268	F>M	939	28	0.040816	0.321159	56	113.4	0	Igsf1|209268
chrX:47890071-47891330	F>M	1260	26	0.255623	0.719325	107.7	200.6	0	Gm35612|102639259
chrX:47902734-47904479	M>F	1746	29	0.830348	0.417235	102	192.1	12168	Gm35612|102639259
chrX:47913919-47915601	M>F	1683	11	0.895623	0.687117	108	207.5	23353	Gm35612|102639259
chrX:47919199-47920303	M>F	1105	14	0.956487	0.60372	88.6	176.6	28633	Gm35612|102639259
chrX:47921783-47922889	M>F	1107	12	0.906198	0.622905	99.5	208.8	31217	Gm35612|102639259
chrX:47925481-47926589	M>F	1109	15	0.92673	0.510502	98.3	187.3	34915	Gm35612|102639259
chrX:47929063-47930796	M>F	1734	19	0.885942	0.555819	99.2	177.3	38497	Gm35612|102639259
chrX:47933183-47934363	M>F	1181	20	0.924603	0.509705	100.8	198.3	42617	Gm35612|102639259
chrX:47936696-47938001	M>F	1306	20	0.952882	0.666377	90.2	172.8	46130	Gm35612|102639259
chrX:47944051-47945412	M>F	1362	16	0.971484	0.543478	96.4	186.9	43086	Firre|103012
chrX:47950441-47951121	M>F	681	11	0.967294	0.542466	91.7	165.9	37377	Firre|103012
chrX:47952383-47953670	M>F	1288	12	0.965679	0.54818	106.8	194.6	34828	Firre|103012
chrX:47955214-47956699	M>F	1486	23	0.907159	0.499727	77.7	159.2	31799	Firre|103012
chrX:47957273-47959336	M>F	2064	22	0.888268	0.532771	89.5	161.6	29162	Firre|103012
chrX:47960966-47962284	M>F	1319	18	0.89916	0.613419	92.6	173.9	26214	Firre|103012
chrX:47964543-47965967	M>F	1425	14	0.843081	0.455982	100.1	189.9	22531	Firre|103012
chrX:47966986-47968750	M>F	1765	20	0.900385	0.52306	90.8	184.3	19748	Firre|103012
chrX:47969263-47971368	M>F	2106	31	0.830007	0.497006	90.5	172.4	17130	Firre|103012
chrX:47972830-47974857	M>F	2028	29	0.88032	0.534789	94.8	176.9	13641	Firre|103012
chrX:47975796-47977015	M>F	1220	29	0.934111	0.485106	59.1	121.6	11483	Firre|103012
chrX:47987538-47989081	F>M	1544	46	0.003445	0.26495	75.7	149.4	0	Firre|103012
chrX:48193652-48195387	F>M	1736	73	0.094454	0.383693	56.6	118.8	0	Stk26|70415
chrX:48204042-48204365	F>M	324	5	0.31993	0.603906	114.4	256	9494	Stk26|70415
chrX:48218037-48218366	F>M	330	5	0.184397	0.39738	112.8	229	23489	Stk26|70415
chrX:48277759-48278613	F>M	855	24	0.312571	0.514365	72.9	150.8	17274	Frmd7|385354
chrX:48295812-48296690	F>M	879	19	0.194363	0.437597	89.6	169.9	0	Frmd7|385354
chrX:48297431-48297858	F>M	428	8	0.335381	0.637335	101.8	198.9	1544	Frmd7|385354
chrX:48368153-48368416	F>M	264	6	0.388724	0.641272	112.3	225.3	2779	Rap2c|72065
chrX:48369943-48373109	F>M	3167	163	0.059747	0.382726	42.2	82.2	0	Rap2c|72065
chrX:48392560-48393410	M>F	851	6	0.896617	0.667608	88.7	177	21365	Rap2c|72065
chrX:48411369-48412046	F>M	678	8	0.238947	0.5	118.8	223.5	40174	Rap2c|72065
chrX:48418456-48419301	F>M	846	11	0.150667	0.369639	68.2	133.5	47261	Rap2c|72065
chrX:48557574-48559858	F>M	2285	164	0.047703	0.316625	45.1	85.3	0	Mbnl3|171170
chrX:48631102-48632168	M>F	1067	5	0.790984	0.586281	97.6	186.6	71935	Mbnl3|171170
chrX:48743121-48743388	F>M	268	7	0.440926	0.653781	117.3	251.3	183954	Mbnl3|171170
chrX:48967677-48968433	F>M	757	11	0.216834	0.44738	99.4	213.4	65221	Hs6st2|50786
chrX:49032650-49035206	F>M	2557	171	0.04679	0.31404	56.1	112.8	0	Hs6st2|50786
chrX:49379834-49380089	F>M	256	6	0.43594	0.65839	100.2	221.5	53885	1700080O16Rik|74279
chrX:49405341-49405597	F>M	257	6	0.305085	0.599545	78.7	146.5	79392	1700080O16Rik|74279
chrX:49406781-49406846	F>M	66	5	0.216162	0.623153	99	162.4	80832	1700080O16Rik|74279
chrX:49477303-49477589	F>M	287	7	0.365031	0.61627	93.1	186.1	40511	Gpc4|14735
chrX:49490469-49490935	F>M	467	5	0.125	0.450628	49.6	111.4	27165	Gpc4|14735
chrX:49497316-49498395	F>M	1080	15	0.197119	0.470962	101.8	210.1	19705	Gpc4|14735
chrX:49501036-49501692	F>M	657	6	0.344059	0.667456	67.3	140.8	16408	Gpc4|14735
chrX:49506164-49506403	F>M	240	5	0.187952	0.532315	83	170.2	11697	Gpc4|14735
chrX:49507773-49510395	F>M	2623	30	0.315674	0.576547	76.1	160	7705	Gpc4|14735
chrX:49513062-49513812	F>M	751	5	0.550459	0.785714	87.2	193.2	4288	Gpc4|14735
chrX:49515983-49518817	F>M	2835	156	0.014286	0.306027	48	99.8	0	Gpc4|14735
chrX:49570474-49571185	F>M	712	8	0.127633	0.435727	100.9	207.1	52374	Gpc4|14735
chrX:49589405-49590412	M>F	1008	5	0.855	0.651106	80	162.8	71305	Gpc4|14735
chrX:49614815-49615028	F>M	214	6	0.208696	0.445652	95.8	199.3	96715	Gpc4|14735
chrX:49626237-49626433	F>M	197	7	0.11463	0.45347	94.7	181.1	104925	Mir6384|102465202
chrX:49641937-49643036	M>F	1100	6	0.90407	0.699081	114.7	217.7	88322	Mir6384|102465202
chrX:49687755-49689827	M>F	2073	5	0.942643	0.698182	80.2	165	41531	Mir6384|102465202
chrX:49701681-49702385	M>F	705	11	0.889373	0.683523	104.4	215.7	28973	Mir6384|102465202
chrX:49832457-49832826	F>M	370	6	0.161184	0.468777	101.3	189.5	56765	Mir717|751531
chrX:49965099-49967698	F>M	2600	127	0.033856	0.312752	69.8	138.6	0	Gpc3|14734
chrX:49986064-49986969	F>M	906	13	0.121329	0.404986	99.5	188.2	18913	Gpc3|14734
chrX:50002258-50002315	F>M	58	5	0.192825	0.398895	89.2	181	35107	Gpc3|14734
chrX:50004649-50005595	F>M	947	20	0.150497	0.392045	105.7	202.4	37498	Gpc3|14734
chrX:50032387-50032802	F>M	416	7	0.178571	0.402985	72	162.7	62142	Mir363|723852
chrX:50096835-50099845	F>M	3011	97	0.02686	0.278697	70.2	146.5	0	Kis2|751866
chrX:50264892-50267123	F>M	2232	117	0.028847	0.34759	64.6	135.5	0	Phf6|70998
chrX:50288405-50289614	M>F	1210	8	0.912409	0.683867	119.9	210.8	23014	Phf6|70998
chrX:50340667-50342484	F>M	1818	91	0.029835	0.277598	61.1	122.4	0	Hprt|15452
chrX:50404517-50404873	F>M	357	5	0.219316	0.477186	99.4	210.4	1657	Mir351|723910
chrX:50444675-50445114	M>F	440	5	0.883784	0.669654	74	156.2	22468	Plac1|56096
chrX:50514485-50515422	F>M	938	11	0.111111	0.455612	85.1	178.2	46903	Plac1|56096
chrX:50515816-50516234	F>M	419	5	0.134615	0.359551	124.8	213.6	48234	Plac1|56096
chrX:50564384-50564562	F>M	179	5	0.477987	0.72242	31.8	56.2	58420	Fam122b|78755
chrX:50565545-50565776	F>M	232	5	0.117825	0.422118	66.2	128.4	57206	Fam122b|78755
chrX:50584583-50585686	F>M	1104	27	0.305864	0.541495	93.5	197.3	37296	Fam122b|78755
chrX:50621801-50623794	F>M	1994	64	0.041271	0.325176	67.4	139.8	0	Fam122b|78755
chrX:50712647-50713003	M>F	357	5	0.942918	0.720701	94.6	182.6	10733	Mospd1|70380
chrX:50722881-50723971	F>M	1091	41	0	0.237792	65.4	122.4	0	Mospd1|70380
chrX:50910704-50911660	F>M	957	31	0.077604	0.34652	61.9	132.1	0	Cxx1c|72865
chrX:50946615-50947058	F>M	444	29	0.001591	0.276031	43.3	84.4	0	Cxx1a|66158
chrX:50973252-50973970	F>M	719	34	0.001668	0.233586	35.3	65.9	0	Cxx1b|553127
chrX:51019391-51020098	F>M	708	47	0.108472	0.312467	60	121.3	0	AW822252|331578
chrX:51277221-51280602	F>M	3382	147	0.038801	0.288838	66.3	126.9	176338	Xlr|22441
chrX:53599201-53600183	F>M	983	43	0.012816	0.218866	63.5	118.6	0	Zfp449|78619
chrX:53707307-53709464	F>M	2158	100	0.070364	0.316341	60.4	122.2	0	Ddx26b|236790
chrX:53715687-53716069	F>M	383	5	0.420792	0.623377	80.8	154	7671	Ddx26b|236790
chrX:53806229-53806515	F>M	287	10	0.40949	0.622734	113.8	204.1	3446	Gm648|270599
chrX:53850453-53851763	F>M	1311	69	0.00227	0.229284	76.6	135.9	0	Mmgt1|236792
chrX:53862476-53863925	F>M	1450	72	0.01988	0.2276	60.1	121.4	0	Slc9a6|236794
chrX:53984125-53985504	F>M	1380	119	0.016841	0.273832	26.4	53.9	0	Fhl1|14199
chrX:54074346-54075973	F>M	1628	46	0.086016	0.325815	78.3	147.5	0	Mtap7d3|320923
chrX:54236389-54236713	F>M	325	5	0.190114	0.449373	105.2	207.4	59538	Brs3|12209
chrX:54262695-54263947	F>M	1253	9	0.43576	0.796639	103.8	198.3	32304	Brs3|12209
chrX:54306157-54307622	F>M	1466	102	0.002571	0.271947	61	112	0	Htatsf1|72459
[truncated: 709 more rows]

## Sheet: sex DMRs, all parents, Metilene
#sex DMRs by Metilene, B6 and C3 animals
#Group 1 = Males (B6 and C3 parents), 6 animals
#Group 2 = Females (B6 and C3 parents), 6 animals
#DMR coordinates (mm9)	DMR type	length (bp)	validated CpG sites	weighted methylation, Male	weighted methylation, Female	mean CpG depth, Male	mean CpG depth, Female	distance to nearest TSS (bp)	gene(s) of nearest TSS
chr1:36837998-36838794	M>F	797	30	0.685308	0.459627	135.9	144.9	2169	Zap70|22637
chr1:39341873-39341959	M>F	87	9	0.442658	0.122239	207.3	216.3	82737	Rpl31|114641
chr1:40228788-40229299	F>M	512	9	0.070749	0.272182	186.9	185.3	52626	Il1r1|16177
chr1:51920551-51920731	F>M	181	9	0.567914	0.803855	207.8	196	52091	Myo1b|17912
chr1:58172415-58174553	F>M	2139	24	0.51687	0.780123	177.8	175.7	2435	Aox3|71724
chr1:58204338-58204769	F>M	432	7	0.597267	0.825702	177.7	193.4	34358	Aox3|71724
chr1:61654828-61655248	F>M	421	5	0.176422	0.689972	242.6	217.4	30150	Pard3b|72823
chr1:70857602-70857826	F>M	225	8	0.413237	0.747783	224.8	225.5	85313	Vwc2l|320460
chr1:90064653-90066169	M>F	1517	14	0.601541	0.279924	185.4	186.8	2066	Ugt1a5|394433
chr1:93144983-93145195	M>F	213	5	0.760888	0.368941	234.2	222.8	1701	Ube2f|67921
chr1:94562233-94562377	F>M	145	5	0.220532	0.703663	210.4	180.2	16815	Otos|260301
chr1:104457757-104458105	F>M	349	11	0.379236	0.683496	169	167.5	1405412	Gm20268|100504525
chr1:121153457-121153818	M>F	362	8	0.789184	0.273077	136.4	130	165007	Inhbb|16324
chr1:128263167-128263299	M>F	133	5	0.614545	0.198002	220	220.2	126205	Nckap5|210356
chr1:135337234-135337428	F>M	195	5	0.300161	0.750812	249.2	246.4	16445	Sox13|20668
chr1:155328563-155328605	F>M	43	5	0.406977	0.962891	120.4	102.4	6185	Dhx9|13211
chr1:158921233-158921503	M>F	271	6	0.437981	0.172353	194.8	190.5	51476	Ralgps2|78255
chr1:164912386-164913261	M>F	876	9	0.809493	0.437457	173.2	160.8	1398	Fmo3|14262
chr1:172096815-172096889	M>F	75	5	0.794601	0.49187	170.4	147.6	8206	Uap1|107652
chr1:172897370-172897656	M>F	287	8	0.690227	0.262238	203.4	178.8	8546	Fcgr2b|14130
chr1:174095222-174095608	F>M	387	5	0.20568	0.463203	232.4	231	17076	Dcaf8|98193
chr1:185899827-185900392	F>M	566	8	0.45807	0.731798	158	168.2	41487	Dusp10|63953
chr1:193607381-193607826	F>M	446	8	0.595816	0.924614	149.4	137.6	37526	Nek2|18005
chr1:196298365-196298606	F>M	242	5	0.462298	0.838049	222.8	205	147417	Plxna2|18845
chr2:4858419-4858910	F>M	492	13	0.349832	0.624225	183.4	186.1	18377	Phyh|16922
chr2:4914714-4915292	F>M	579	18	0.24359	0.620441	160.3	153.8	17546	Ucma|68527
chr2:5595327-5596100	M>F	774	15	0.719939	0.304511	87.6	88.7	992	Camk1d|227541
chr2:5596868-5597403	M>F	536	11	0.487408	0.218052	173.3	203.5	0	Camk1d|227541
chr2:33083606-33083814	M>F	209	7	0.907372	0.463846	151.1	185.7	12125	Angptl2|26360
chr2:33084073-33084140	M>F	68	7	0.875562	0.215613	190.6	192.1	12592	Angptl2|26360
chr2:41889736-41889936	F>M	201	7	0.641182	0.919932	140.1	83.9	413152	Mir6336|102465171
chr2:50159376-50160470	M>F	1095	22	0.565882	0.364284	214.2	204.1	7046	Gm13483|100502624
chr2:52216655-52216718	M>F	64	5	0.7733	0.495767	238.2	212.6	22337	Neb|17996
chr2:58679971-58680161	F>M	191	5	0.46604	0.837558	191.4	173.6	72376	Upp2|76654
chr2:67741273-67741629	M>F	357	8	0.635441	0.273523	160.1	171.4	122173	Mir6335|102466627
chr2:68738637-68738849	M>F	213	5	0.819318	0.465922	176	179	39023	Cers6|241447
chr2:71713371-71713491	M>F	121	5	0.674367	0.293869	181.8	189.2	2090	Pdk1|228026
chr2:71989999-71990433	F>M	435	8	0.322889	0.629564	143.6	140.4	97325	Rapgef4|56508
chr2:112462041-112462597	F>M	557	12	0.691895	0.909924	155.2	163.8	62202	Aven|74268
chr2:115821699-115822203	F>M	505	8	0.318098	0.827027	202.4	185	68154	Meis2|17536
chr2:131273479-131273635	M>F	157	5	0.860409	0.398512	166.2	188.2	43963	Smox|228608
chr2:134371217-134371452	F>M	236	7	0.203804	0.764037	210.3	213.7	8636	Hao1|15112
chr2:143894456-143894608	M>F	153	5	0.842876	0.529785	150.2	157.8	35618	Banf2|403171
chr2:155521493-155521849	F>M	357	7	0.491345	0.782559	107.3	126.1	3373	Trpc4ap|56407
chr2:165721762-165722693	F>M	932	24	0.434759	0.736953	151	138.1	11424	Zmynd8|228880
chr2:170096576-170096735	F>M	160	5	0.486345	0.893661	190.4	195.6	85126	Bcas1os2|73303
chr2:174311820-174311992	F>M	173	5	0.188742	0.55516	181.2	168.6	13378	Slmo2|66390
chr3:9738770-9739054	M>F	285	5	0.498922	0.252677	185.6	186.8	94625	Pag1|94212
chr3:18938832-18939035	F>M	204	7	0.471133	0.788474	200.4	218.1	124030	Armc1|74252
chr3:35978505-35979557	M>F	1053	16	0.650072	0.290865	174.5	178.6	13583	Acad9|229211
chr3:41100605-41100813	M>F	209	7	0.897727	0.695152	176	173.9	196308	Platr4|78706
chr3:50991123-50991250	F>M	128	5	0.207934	0.743363	146.2	113	37119	Noct|12457
chr3:54321152-54321603	F>M	452	5	0.198868	0.625115	247.4	216.6	156123	Postn|50706
chr3:67362333-67362651	F>M	319	12	0.280969	0.709853	213.2	198.8	24039	Mfsd1|66868
chr3:90309841-90310400	F>M	560	9	0.464692	0.720695	195.1	198.1	3020	Chtop|66511
chr3:97456946-97457618	F>M	673	9	0.439083	0.814445	184.2	189.2	4517	Prkab2|108097
chr3:97832966-97833027	M>F	62	5	0.794045	0.425157	161.2	159	15505	Notch2|18129
chr3:104426837-104427968	F>M	1132	11	0.344317	0.689721	135.2	143.3	14619	Slc16a1|20501
chr3:108632239-108632588	F>M	350	7	0.274704	0.757609	144.6	131.4	10832	Stxbp3|20912
chr3:118179731-118180179	F>M	449	5	0.533637	0.9274	175.4	170.8	42956	Mir137|387155
chr3:129585963-129586101	F>M	139	5	0.318182	0.794979	149.6	143.4	1861	Pla2g12a|66350
chr3:129917067-129917664	F>M	598	12	0.260776	0.672754	232	223.6	33304	Col25a1|77018
chr3:131003835-131005088	F>M	1254	17	0.463704	0.820809	173.4	162.8	1057	Cyp2u1|71519
chr3:131296896-131297022	F>M	127	5	0.633673	0.903353	196	202.8	67900	Papss1|23971
chr3:153592539-153592588	F>M	50	5	0.230903	0.624319	115.2	110.2	15019	Acadm|11364
chr4:8753444-8753622	F>M	179	7	0.298606	0.567631	194.7	182.7	135891	Chd7|320790
chr4:34828390-34828682	M>F	293	6	0.708204	0.364055	160.5	144.7	1515	Zfp292|30046
chr4:46926362-46926609	F>M	248	5	0.256163	0.772778	186.6	177.8	77977	Gabbr2|242425
chr4:49392999-49393548	M>F	550	9	0.725596	0.311573	144.6	149.8	27475	Acnat2|209186
chr4:49394709-49396440	M>F	1732	19	0.467453	0.208516	138.3	132.3	24583	Acnat2|209186
chr4:53120896-53122814	F>M	1919	26	0.496503	0.743272	176	164.3	49953	Abca1|11303
chr4:53325404-53326023	M>F	620	10	0.834437	0.323931	226.5	226.9	42300	AI427809|381524
chr4:60079650-60080410	F>M	761	6	0.447034	0.92365	78.7	89.5	2937	Mup7|100041658
chr4:60128364-60128529	F>M	166	5	0.376991	0.853132	226	185.2	24199	Mup2|17841
chr4:62912331-62912630	F>M	300	9	0.473444	0.834737	194.6	211.1	5255	Mir455|735262
chr4:87830019-87830591	F>M	573	10	0.20591	0.709662	213.2	207	62075	Mir491|735282
chr4:99913495-99913763	M>F	269	8	0.75316	0.388932	168.1	160.4	145099	Ror1|26563
chr4:103054509-103055300	F>M	792	11	0.204271	0.631161	195.8	217.6	0	Gm12718|622167
chr4:103055376-103056279	F>M	904	15	0.616144	0.949657	189.1	203.9	271	Gm12718|622167
chr4:103057521-103057966	F>M	446	5	0.258547	0.812088	187.2	182	2416	Gm12718|622167
chr4:103059966-103060611	F>M	646	9	0.368314	0.783857	218.1	205.1	4861	Gm12718|622167
chr4:103061251-103061771	F>M	521	8	0.47155	0.861322	191.1	213.6	6146	Gm12718|622167
chr4:106789743-106790066	F>M	324	10	0.446043	0.811414	152.9	161.2	20247	Cdcp2|242603
chr4:107713317-107713616	F>M	300	5	0.345751	0.785276	171.8	195.6	8622	Podn|242608
chr4:107750674-107751130	F>M	457	5	0.376569	0.88826	143.4	141.4	8832	Mir6397|102465213
chr4:107751469-107751919	F>M	451	8	0.355959	0.843424	158.4	179.6	8043	Mir6397|102465213
chr4:107753483-107754965	F>M	1483	20	0.675648	0.892502	148.4	150.7	4997	Mir6397|102465213
chr4:107756793-107758221	F>M	1429	15	0.56235	0.907975	138.5	141.3	1741	Mir6397|102465213
chr4:107785609-107786326	F>M	718	11	0.417567	0.864418	126.3	137.5	4826	Scp2|20280
chr4:107798771-107798977	F>M	207	5	0.254505	0.749409	88.8	84.6	7619	Scp2|20280
chr4:117513212-117513240	M>F	29	5	0.915313	0.610817	172.4	188.6	5349	Slc6a9|14664
chr4:117820166-117820519	F>M	354	12	0.551899	0.801354	197.5	184.6	12615	St3gal3|20441
chr4:117897156-117897250	M>F	95	5	0.675716	0.402715	132.6	132.6	13987	Mir7226|102466820
chr4:131786821-131787176	F>M	356	9	0.57301	0.909589	160.6	162.2	10317	Rps15a-ps4|664903
chr4:134452730-134453446	F>M	717	15	0.28266	0.658146	196.5	195.6	17385	Tmem50a|71817
chr4:134455970-134456039	F>M	70	5	0.396254	0.904615	138.8	130	14792	Tmem50a|71817
chr4:152115948-152116386	F>M	439	5	0.349602	0.766402	200.8	201.2	44299	Gm833|330004
chr4:154592630-154593224	M>F	595	11	0.50671	0.190153	169.4	160.6	3420	Ski|20481
chr4:154620608-154621081	M>F	474	12	0.733382	0.219496	114.1	129.1	2994	Faap20|67513
chr5:9104038-9104130	F>M	93	5	0.380463	0.685739	233.4	227.2	3301	Tmem243|652925
chr5:21303975-21304040	F>M	66	5	0.298182	0.817378	165	135.8	12874	Psmc2|19181
chr5:30840080-30840284	M>F	205	9	0.891199	0.54175	160.3	166.3	7925	Cib4|73259
chr5:33798595-33798762	M>F	168	5	0.434226	0.165764	171.8	184.6	21856	Nkx1-1|672284
chr5:33800038-33800954	M>F	917	17	0.796651	0.188286	147.5	163.7	23299	Nkx1-1|672284
chr5:65428006-65428128	M>F	123	9	0.792598	0.495189	159.1	173.2	66449	Mir574|100124451
chr5:66674785-66675023	F>M	239	7	0.213663	0.734677	196.6	177.1	22705	Nsun7|70918
chr5:73040831-73041653	M>F	823	10	0.638806	0.334923	201	188.7	1796	Nipal1|70701
chr5:87510055-87510231	F>M	177	5	0.240392	0.870729	244.6	216.6	11349	Ugt2b36|231396
chr5:92792820-92794172	M>F	1353	29	0.645867	0.352614	127.7	136.5	498	Cxcl11|56066
chr5:92948315-92948483	F>M	169	9	0.637374	0.92236	110	107.3	13632	Scarb2|12492
chr5:99410336-99410467	F>M	132	5	0.243902	0.606954	262.4	264.6	55631	Prkg2|19092
chr5:99420572-99420646	F>M	75	5	0.26645	0.843328	246.2	266.8	45452	Prkg2|19092
chr5:99669136-99669193	M>F	58	5	0.695098	0.266337	204	202	12753	Rasgef1b|320292
chr5:104832812-104833176	F>M	365	7	0.358033	0.856291	206.3	215.7	30954	Spp1|20750
chr5:110792129-110792188	F>M	60	8	0.595712	0.798333	81.6	75	18380	Lrcol1|381667
chr5:110860505-110860612	M>F	108	7	0.450764	0.239004	168.3	172.1	16910	Fbrsl1|381668
chr5:114596939-114597657	M>F	719	12	0.605882	0.278217	127.5	115.9	15774	Ung|22256
chr5:114601709-114602469	M>F	761	20	0.645008	0.385291	126.2	136.7	13058	Acacb|100705
chr5:114625966-114626119	F>M	154	10	0.082083	0.363119	113.3	123.1	10439	Acacb|100705
chr5:117547367-117547628	F>M	262	9	0.390567	0.801966	150.8	158.2	18374	Suds3|71954
chr5:122390670-122390818	M>F	149	11	0.769071	0.470487	175.2	158.6	91633	Fam109a|231717
chr5:122394834-122394917	M>F	84	5	0.876426	0.470524	210.4	183.2	95797	Fam109a|231717
chr5:122430681-122430853	M>F	173	9	0.807345	0.351923	172.4	173.3	66981	Cux2|13048
chr5:122450724-122451668	M>F	945	21	0.75359	0.242866	165.8	160.2	46166	Cux2|13048
chr5:122458054-122458255	M>F	202	7	0.633212	0.404837	156.6	135.9	39579	Cux2|13048
chr5:122462246-122462636	M>F	391	7	0.875907	0.619718	196.9	182.6	35198	Cux2|13048
chr5:134903532-134904302	F>M	771	19	0.461082	0.729245	142	140.7	27830	Gtf2ird1|57080
chr5:138137268-138137657	M>F	390	7	0.749737	0.155694	135.9	160.6	11287	Agfg2|231801
chr5:144158848-144159500	F>M	653	13	0.376966	0.730471	166.3	168.4	5999	Kdelr2|66913
chr5:144455667-144456220	F>M	554	10	0.592353	0.870575	170	180.8	36929	Usp42|76800
chr5:144456625-144456737	F>M	113	5	0.296543	0.858247	150.4	155.2	36412	Usp42|76800
chr5:147409133-147409339	F>M	207	9	0.428796	0.837607	141.2	143	12318	Gpr12|14738
chr5:152029068-152029364	F>M	297	5	0.322842	0.847676	222.4	202.2	36300	Stard13|243362
chr6:15232967-15233456	F>M	490	5	0.300211	0.735437	189.2	164.8	97461	Foxp2|114142
chr6:24560062-24560837	F>M	776	11	0.509557	0.828417	195	184.9	12291	Lmod2|93677
chr6:30514223-30514627	F>M	405	10	0.469276	0.831635	219.7	206.1	3749	Cpa4|71791
chr6:37298380-37298713	M>F	334	8	0.924415	0.63196	186.9	172.9	48404	Dgki|320127
chr6:48600239-48600399	M>F	161	7	0.838155	0.447682	182.7	215.7	2879	Gimap8|243374
chr6:48852015-48852682	M>F	668	12	0.757009	0.299627	178.3	201.1	2303	Aoc1|76507
chr6:54370071-54370310	F>M	240	5	0.601783	0.913043	269.2	257.6	9905	9130019P16Rik|100042056
chr6:55137084-55137319	F>M	236	9	0.585591	0.840556	180.4	200	12100	Inmt|21743
chr6:55137951-55138211	F>M	261	13	0.307632	0.62552	196.5	185.1	12967	Inmt|21743
chr6:55295355-55295564	M>F	210	8	0.812251	0.5	157.1	143.2	9062	Aqp1|11826
chr6:97467276-97467761	M>F	486	9	0.555867	0.31752	237.7	236.6	99890	Frmd4b|232288
chr6:101165675-101165766	M>F	92	7	0.525135	0.274964	184.7	197.4	162125	Pdzrn3|55983
chr6:108437417-108437655	F>M	239	8	0.461828	0.809404	132.6	148.9	2082	Mir7661|102465766
chr6:125541190-125541237	M>F	48	5	0.838843	0.412409	145.2	164.4	38224	Vwf|22371
chr6:125542221-125542830	M>F	610	11	0.820131	0.408469	207.7	206.1	39255	Vwf|22371
chr6:134446198-134446278	F>M	81	8	0.357073	0.812981	128.1	113.6	70653	Lrp6|16974
chr6:139801011-139801335	F>M	325	5	0.153318	0.793069	174.8	202	11045	Pik3c2g|18705
chr6:143192460-143193056	F>M	597	9	0.236377	0.742061	157	171.4	1352	D6Ertd474e|52285
chr6:143464301-143464345	F>M	45	5	0.387716	0.928298	208.4	209.2	135463	1700060C16Rik|73425
chr6:149086451-149087886	F>M	1436	16	0.457143	0.80658	185.9	172.9	2149	Mettl20|320204
chr6:149138212-149139344	F>M	1133	13	0.315711	0.676969	155.7	154.3	978	Amn1|232566
chr7:6135670-6135828	M>F	159	8	0.847348	0.585946	96.6	115.6	11555	Zfp444|72667
chr7:14279908-14280042	M>F	135	5	0.815969	0.427461	205.4	231.6	38813	Sult2a2|100043194
chr7:14716825-14717264	M>F	440	5	0.81746	0.360242	201.6	198.2	8483	Sult2a3|629203
chr7:15029156-15029773	F>M	618	11	0.464409	0.913018	158.4	155.7	2163	Sult2a8|76971
chr7:19603163-19604308	F>M	1146	14	0.332231	0.653409	129.6	125.7	4580	Foxa3|15377
chr7:26855587-26856143	M>F	557	6	0.900208	0.510857	160.3	145.8	9073	Cyp2b13|13089
chr7:26904996-26905342	M>F	347	6	0.718563	0.300903	167	166.2	53086	Cyp2b9|13094
chr7:26965360-26965900	M>F	541	6	0.767606	0.252604	142	128	6932	Cyp2b9|13094
chr7:27093114-27093463	M>F	350	6	0.914785	0.550894	228.8	214.5	903	Cyp2a4|13086
chr7:27093547-27093798	M>F	252	19	0.920536	0.417049	168.9	137.7	1336	Cyp2a4|13086
chr7:27097808-27098253	M>F	446	8	0.911532	0.673435	158.2	147.8	5597	Cyp2a4|13086
chr7:27194658-27194742	M>F	85	5	0.804762	0.534751	210	244.6	15396	Nlrp9c|330490
chr7:31706308-31706681	M>F	374	7	0.83874	0.321361	149.7	151.1	2519	Hamp2|66438
chr7:35006597-35006677	M>F	81	5	0.904632	0.644893	146.8	168.4	8678	Gpi1|14751
chr7:36531815-36532510	F>M	696	14	0.530969	0.800719	143	139.1	6963	Dpy19l3|233115
chr7:72952214-72953653	M>F	1440	14	0.753205	0.491867	200.6	202	3276	1810008I18Rik|100503969
chr7:73946175-73946268	M>F	94	5	0.496124	0.270099	206.4	221.4	38353	Adamts17|233332
chr7:86423391-86423558	M>F	168	10	0.524646	0.27478	176.5	181.6	5239	Abhd2|54608
chr7:87035350-87035955	M>F	606	11	0.893153	0.690566	208.5	192.7	29571	Ap3s2|11778
chr7:87130010-87130577	F>M	568	9	0.425544	0.875699	194	178.8	39123	Zfp710|209225
chr7:106453429-106453919	M>F	491	8	0.737721	0.262644	127.2	140.9	36573	Map6|17760
chr7:130337462-130338172	F>M	711	10	0.32505	0.68003	148.9	134.7	20208	Slc5a11|233836
chr7:133420783-133421363	M>F	581	13	0.669578	0.319118	158.5	160.5	4650	Sbk1|104175
chr7:138592544-138593039	F>M	496	7	0.320028	0.762166	204	208.4	38429	Acadsb|66885
chr7:138598858-138598892	F>M	35	5	0.3206	0.752461	146.6	142.2	44743	Acadsb|66885
chr7:142235413-142236292	F>M	880	16	0.280086	0.842258	204.6	215.9	105300	Fam196a|627214
chr7:144261479-144261775	M>F	297	5	0.806608	0.535062	205.8	208.2	164591	Gm10578|100038555
chr7:147808639-147809069	F>M	431	6	0.395631	0.89678	206	201.8	14533	Olfr61|18362
chr7:149811961-149812115	M>F	155	5	0.574374	0.205928	135.8	128.2	28786	Mir483|723874
chr8:13139860-13140304	F>M	445	12	0.576662	0.864312	184.2	179.3	3788	Mir7065|102465645
chr8:13521572-13521713	M>F	142	5	0.67644	0.266436	191	173.4	27037	Gas6|14456
chr8:23492217-23492291	F>M	75	5	0.509852	0.931373	81.2	81.6	16802	Slc25a15|18408
chr8:23737522-23738099	F>M	578	11	0.232453	0.737877	141.2	138.7	3007	Dkk4|234130
chr8:23746486-23747425	F>M	940	16	0.462536	0.798111	173.5	178.6	0	A930013F10Rik|68074
chr8:28109226-28109449	F>M	224	6	0.333815	0.619765	115.3	99.5	21418	Zfp703|353310
chr8:42279499-42279962	F>M	464	10	0.350585	0.670732	162.3	164	20548	Fgl1|234199
chr8:46415698-46417295	F>M	1598	17	0.42253	0.674961	161.4	151.3	1255	Cyp4v3|102294
chr8:47443414-47443735	F>M	322	8	0.436796	0.808765	199.8	188.2	63389	Helt|234219
chr8:49825290-49825606	F>M	317	8	0.397556	0.851492	173.9	180.1	65246	Tenm3|23965
chr8:72610620-72612121	F>M	1502	67	0.417129	0.641863	104.9	98.7	3192	Hapln4|330790
chr8:72612131-72612495	F>M	365	31	0.365773	0.611397	116.7	112.6	4703	Hapln4|330790
chr8:86874317-86874883	M>F	567	14	0.636557	0.404917	134.4	154	64380	Cacna1a|12286
chr8:107579962-107580493	F>M	532	7	0.305983	0.641109	167.1	175.1	7463	Ces3a|382053
chr8:114300479-114300932	F>M	454	7	0.427755	0.858306	175	175.4	32730	Bcar1|12927
chr8:116669164-116669545	F>M	382	5	0.366102	0.805955	177	194.8	11690	Nudt7|67528
chr8:117543683-117544263	F>M	581	14	0.492951	0.789076	157.1	160.9	580131	Wwox|80707
chr8:117598146-117598408	F>M	263	5	0.41157	0.927336	242	231.2	632386	Maf|17132
chr8:122813647-122813879	M>F	233	8	0.41556	0.135425	131.8	151.4	61517	A330074K22Rik|434353
chr8:122814423-122814896	M>F	474	18	0.766909	0.426521	152.8	162.6	62293	A330074K22Rik|434353
chr8:123014230-123014751	F>M	522	10	0.117389	0.424051	159.3	142.2	1464	Gse1|382034
chr8:124242411-124242555	M>F	145	7	0.636288	0.195333	172.4	165.3	11904	Jph3|57340
chr8:125507212-125507246	F>M	35	9	0.43349	0.77193	142	133	58938	Ankrd11|77087
chr9:21049242-21049306	F>M	65	8	0.221053	0.511521	83.1	108.5	3581	S1pr5|94226
chr9:21514737-21515065	F>M	329	10	0.333139	0.667391	171.1	138	12955	Ldlr|16835
chr9:21869941-21870358	M>F	418	13	0.598982	0.311639	151.2	161.9	5088	Gm16845|100503652
chr9:22032485-22033804	F>M	1320	26	0.433105	0.744059	168.5	168.3	2329	Zfp809|235047
chr9:31123684-31123872	M>F	189	7	0.733212	0.348778	157.4	169.6	992	Prdm10|382066
chr9:42545157-42545268	M>F	112	5	0.747995	0.38172	174.6	186	207186	Grik4|110637
chr9:42598314-42598512	F>M	199	7	0.345576	0.713333	171.1	171.4	153942	Grik4|110637
chr9:53129306-53129974	F>M	669	12	0.256876	0.645833	160.6	144	19531	Exph5|320051
chr9:61153361-61153514	F>M	154	5	0.39	0.88848	180	163.2	11745	B930092H01Rik|622037
chr9:61890510-61890618	F>M	109	5	0.384099	0.879592	178.6	196	15913	Paqr5|74090
chr9:61891066-61891594	F>M	529	13	0.484452	0.935798	170.7	158.2	16469	Paqr5|74090
chr9:67011186-67011373	M>F	188	5	0.545455	0.276109	145.2	139.8	29818	Gm19299|100502636
chr9:67669791-67670364	F>M	574	9	0.260428	0.595238	207.8	210	9773	C2cd4a|244911
chr9:69682054-69682553	M>F	500	5	0.894257	0.507756	219.4	193.4	73101	B230323A14Rik|319970
chr9:74550839-74550991	F>M	153	7	0.544752	0.804759	221.9	204.1	145253	Gm16551|100503019
chr9:79610338-79610535	F>M	198	6	0.233798	0.706667	203.2	175	2678	Cox7a2|12866
chr9:94280079-94280490	F>M	412	6	0.277574	0.82309	181.3	200.7	158010	1190002N15Rik|68861
chr9:122766920-122767052	F>M	133	5	0.70524	0.95963	183.2	237.8	8072	Zfp445|235682
chr10:5633241-5633889	F>M	649	30	0.384709	0.601795	82	81.7	2494	Esr1|13982
chr10:5633910-5634384	F>M	475	40	0.418925	0.675112	103.3	100.7	1999	Esr1|13982
chr10:8629819-8630351	F>M	533	14	0.576787	0.797513	140.9	160.9	23951	Sash1|70097
chr10:24551582-24551882	F>M	301	8	0.4198	0.735343	162.9	149.2	4119	Enpp3|209558
chr10:24847023-24847449	F>M	427	6	0.241888	0.615439	226	235.3	171520	Akap7|432442
chr10:26349536-26349953	F>M	418	7	0.424187	0.836483	232.7	196.6	44504	Gm8709|667572
chr10:33571887-33572404	M>F	518	7	0.940171	0.619541	200.6	193	5124	Sult3a1|57430
chr10:33579982-33580239	M>F	258	5	0.847973	0.412329	177.6	146	2454	Sult3a1|57430
chr10:41961003-41961260	F>M	258	7	0.371143	0.761152	157.4	153.7	35288	Foxo3|56484
chr10:47373747-47374195	F>M	449	10	0.272272	0.580761	179.6	194.4	1441454	C130030K03Rik|100418235
chr10:62416016-62416141	M>F	126	5	0.769676	0.366516	172.8	176.8	6239	Dna2|327762
chr10:67790777-67791535	M>F	759	10	0.655083	0.429712	192.8	187.8	6887	4930545H06Rik|75148
chr10:68711413-68711580	M>F	168	10	0.637733	0.29156	139.4	156.4	35471	Rhobtb1|69288
chr10:79874100-79874401	M>F	302	8	0.880609	0.544293	156	146.8	4534	Uqcr11|66594
chr10:83087633-83088237	M>F	605	12	0.687398	0.47047	152.8	166.5	23172	Appl2|216190
chr10:84222198-84222949	F>M	752	27	0.238588	0.440049	103.9	119.9	3405	Rfx4|71137
chr10:84222954-84223669	F>M	716	31	0.202841	0.587313	129.5	129.7	4161	Rfx4|71137
chr10:86791768-86792270	M>F	503	7	0.830725	0.503778	200.9	170.1	164135	Ascl1|17172
chr10:94873801-94874081	M>F	281	9	0.910367	0.554245	205.8	188.4	3836	Socs2|216233
chr10:114795293-114796036	F>M	744	19	0.30914	0.610915	176.2	163.9	3282	Tmem19|67226
chr10:120871572-120872631	F>M	1060	23	0.317406	0.536096	165.6	162.6	40675	Rassf3|192678
chr10:120909493-120910959	F>M	1467	30	0.317293	0.623444	110.8	109.8	2347	Rassf3|192678
chr10:120926152-120926337	F>M	186	7	0.235529	0.468859	214.7	204.1	12846	Rassf3|192678
chr10:120935094-120935605	F>M	512	12	0.262618	0.707317	194.8	194.8	21788	Rassf3|192678
chr10:127303630-127305239	M>F	1610	21	0.723648	0.251713	154	152.9	98	BC089597|216454
chr10:127940112-127941144	M>F	1033	15	0.73765	0.425353	160.6	150.9	3809	A430046D13Rik|654440
chr11:7050782-7050881	M>F	100	5	0.949749	0.366005	159.2	161.2	37691	Gm11985|100041347
chr11:7050944-7052179	M>F	1236	21	0.606548	0.330244	174.5	169.6	36393	Gm11985|100041347
chr11:51599283-51599553	F>M	271	9	0.577875	0.827359	152.7	151.9	22118	Sar1b|66397
chr11:64210899-64211112	M>F	214	8	0.753343	0.426993	168.2	158.4	37722	Hs3st3a1|15478
chr11:67173256-67173955	F>M	700	14	0.479253	0.830781	172.1	191.2	32651	Myh13|544791
chr11:78123039-78123356	F>M	318	8	0.522491	0.870771	180.6	184.8	7946	Spag5|54141
chr11:78659670-78660313	F>M	644	10	0.153922	0.563138	204	186.1	19573	Lyrm9|66274
chr11:97195836-97196031	M>F	196	9	0.6966	0.194169	173.2	179.1	17356	Gpr179|217143
chr11:97304591-97304869	F>M	279	8	0.08711	0.691869	176.5	175.2	6605	Arhgap23|58996
chr11:98015863-98016139	F>M	277	5	0.478082	0.913158	146	152	4933	Fbxl20|72194
chr11:98570578-98571031	M>F	454	22	0.393501	0.174415	128.7	141.8	7951	Csf3|12985
chr11:102452905-102452990	F>M	86	5	0.535073	0.911243	122.6	135.2	12472	Gm11627|100040792
chr11:106811731-106812299	F>M	569	12	0.407483	0.920044	162.6	152.2	29702	Smurf2|66313
chr11:109449187-109449459	M>F	273	8	0.685942	0.22491	125.4	139.5	23244	Wipi1|52639
chr11:110735881-110736198	M>F	318	5	0.736674	0.173399	187.6	203	93149	Kcnj16|16517
chr11:112312810-112312885	F>M	76	11	0.682216	0.950617	93.5	73.6	259785	BC006965|217294
chr11:115324819-115325315	M>F	497	11	0.608997	0.160516	131.4	155.2	1032	Slc16a5|217316
chr11:115664642-115664759	M>F	118	7	0.794486	0.45034	114	105	7504	Mir5621|100885833
chr11:120384270-120385304	F>M	1035	28	0.624778	0.883451	181	172.2	6737	Gcgr|14527
chr11:120388870-120389322	F>M	453	11	0.327198	0.648491	177.8	171.7	2719	Gcgr|14527
chr12:8516822-8517121	M>F	300	5	0.818027	0.370155	235.2	206.4	10031	Rhob|11852
chr12:8518069-8518164	M>F	96	6	0.505671	0.084158	176.3	202	11278	Rhob|11852
chr12:8582994-8583073	F>M	80	5	0.443277	0.824648	285.6	241.8	22799	Slc7a15|328059
chr12:31026463-31026983	F>M	521	7	0.297572	0.839021	182.4	192.6	31257	Sntg2|268534
chr12:52434175-52434581	F>M	407	5	0.474533	0.817326	235.6	212.4	14636	G2e3|217558
chr12:78631498-78631682	M>F	185	5	0.677391	0.347619	223.8	210	120370	Fut8|53618
chr12:81103829-81103979	F>M	151	7	0.44169	0.721451	155.6	133.9	66578	9430078K24Rik|77290
chr12:85381591-85381708	M>F	118	8	0.938744	0.731222	163.2	138.1	2262	Acot4|171282
chr12:100685681-100686112	F>M	432	9	0.411765	0.872532	185.1	197	2172	Foxn3|71375
chr12:104821175-104821360	F>M	186	5	0.558539	0.798635	186.2	175.8	48294	Serpina10|217847
chr12:104883457-104885045	M>F	1589	16	0.70601	0.356659	144.6	138.4	10383	Serpina6|12401
chr12:105188592-105189450	F>M	859	8	0.438986	0.778632	157.8	162.6	5657	Serpina1e|20704
chr12:105319027-105320571	F>M	1545	19	0.658296	0.872858	165.6	175.1	2858	Serpina4-ps1|321018
chr12:105324803-105324999	F>M	197	6	0.477876	0.878447	131.8	163.2	8634	Serpina4-ps1|321018
chr12:111987132-111987302	M>F	171	5	0.855518	0.326644	175.8	179.4	10973	Wdr20|69641
chr13:4397421-4398087	F>M	667	9	0.564384	0.892003	162.2	162.6	35502	Akr1c6|83702
chr13:8650329-8650726	F>M	398	6	0.451952	0.817625	222	217.5	219564	Wdr37|207615
chr13:9479198-9479289	F>M	92	5	0.670051	0.947012	157.6	177.4	203427	Dip2c|208440
chr13:18213172-18213795	F>M	624	8	0.263047	0.80301	177.2	182.8	21136	4930448F12Rik|73992
chr13:24470063-24471629	F>M	1567	19	0.518772	0.831701	192.1	209.5	35362	Cmah|12763
chr13:34990513-34990650	M>F	138	6	0.655085	0.308271	196.7	199.5	21211	Fam217a|71864
chr13:35595385-35595562	M>F	178	10	0.663948	0.243886	122.6	147.2	156169	Cdyl|12593
chr13:35689814-35690194	M>F	381	7	0.650898	0.400881	238.6	227	61537	Cdyl|12593
chr13:47324259-47324924	F>M	666	20	0.339392	0.687049	167.8	159.4	34887	Rnf144b|218215
chr13:54763015-54763036	F>M	22	5	0.307692	0.732543	158.6	151.8	26133	Rnf44|105239
chr13:63397807-63398170	M>F	364	14	0.753597	0.540054	158.9	158.7	285	Gm16907|100504114
chr13:76141166-76141483	M>F	318	5	0.935884	0.580122	193.4	197.2	14527	Rfesd|218341
chr13:95169622-95170036	F>M	415	6	0.648649	0.894877	240.5	250.5	40707	Ap3b1|11774
chr13:102487810-102488664	F>M	855	14	0.245195	0.512388	137.5	135.5	25225	Pik3r1|18708
chr13:105289777-105290096	M>F	320	7	0.832123	0.459391	157.4	168.9	211824	Adamts6|108154
chr13:108855345-108855413	M>F	69	5	0.837607	0.340194	163.8	165.2	20677	Smim15|75616
chr13:108860404-108860769	M>F	366	11	0.45693	0.227172	207.9	206.1	25736	Smim15|75616
chr13:111392664-111392820	M>F	157	5	0.815228	0.361522	197	189.2	207412	Plk2|20620
chr14:22380692-22380970	M>F	279	7	0.786488	0.338012	224.1	244.3	61685	Kat6b|54169
chr14:25612858-25613128	M>F	271	5	0.494692	0.153153	188.4	199.8	302955	Rps24|20088
chr14:31106026-31106204	M>F	179	6	0.619872	0.346491	182.8	228	60468	Cacna1d|12289
chr14:35402658-35402808	M>F	151	5	0.615226	0.392	194.4	175	791	Ldb3|24131
chr14:36809271-36809320	F>M	50	5	0.450437	0.765924	137.2	125.6	98831	4930474N05Rik|218921
chr14:61302749-61303069	F>M	321	11	0.399653	0.803319	157.2	147.9	48672	Spata13|219140
chr14:63552840-63553169	F>M	330	5	0.337143	0.646507	210	191.8	50178	Defb48|432867
chr14:63703919-63704170	M>F	252	6	0.615514	0.202091	98.8	95.7	30009	2700070H01Rik|72609
chr14:66336839-66337416	F>M	578	8	0.189435	0.656114	205.9	201.4	51599	Scara5|71145
chr14:66338517-66338802	F>M	286	8	0.333726	0.899132	212	187.1	53277	Scara5|71145
chr14:66341339-66341728	F>M	390	10	0.363585	0.806061	177.4	198	56099	Scara5|71145
chr14:66377830-66378503	F>M	674	14	0.288703	0.594876	204.9	192.4	46245	Pbk|52033
chr14:66378521-66378605	F>M	85	8	0.460293	0.892241	162.1	145	46143	Pbk|52033
chr14:75621300-75621578	F>M	279	5	0.289128	0.781065	167.4	169	20516	Cpb2|56373
chr14:76905749-76906022	F>M	274	13	0.042271	0.356014	121.9	111.9	1432	Tsc22d1|21807
chr14:103644597-103644808	F>M	212	6	0.301513	0.843333	143.2	100	101209	Mycbp2|105689
chr14:119073195-119073340	M>F	146	5	0.557932	0.27095	224.4	214.8	2813	Abcc4|239273
chr15:4549518-4549736	F>M	219	7	0.56479	0.844255	159.9	167.9	127474	C6|12274
chr15:8274501-8274653	F>M	153	6	0.364655	0.727179	193.3	162.5	119810	Nipbl|71175
chr15:10136143-10136423	M>F	281	7	0.57771	0.206284	188.4	209.1	17238	Prlr|19116
chr15:10156432-10156665	M>F	234	5	0.64004	0.18588	197.8	223.8	2771	Prlr|19116
chr15:10279671-10280256	M>F	586	9	0.897682	0.542044	196.6	171.8	8032	Agxt2|268782
chr15:10648305-10649133	F>M	829	18	0.376131	0.845313	196.4	193.2	3650	4930556M19Rik|75259
chr15:10651178-10651551	F>M	374	7	0.391829	0.833006	153.9	145.4	6523	4930556M19Rik|75259
chr15:25873684-25873843	M>F	160	8	0.848592	0.623425	177.5	168.6	1250	Fam134b|66270
chr15:30992308-30992728	F>M	421	6	0.357352	0.772934	171.2	183.5	23427	4930430F21Rik|73784
chr15:31038032-31038453	F>M	422	9	0.276023	0.810325	214.6	191.6	69151	4930430F21Rik|73784
chr15:36420567-36420772	M>F	206	7	0.780635	0.317684	188.9	182.6	5774	Ankrd46|68839
chr15:36929441-36929686	M>F	246	7	0.896241	0.652284	190	168.9	7471	Zfp706|68036
chr15:53000799-53000938	F>M	140	7	0.570139	0.844037	174.1	171.3	176800	Ext1|14042
chr15:59027085-59027478	F>M	394	9	0.506995	0.823009	166.8	150.7	111025	Zfp572|100416830
chr15:60578972-60580089	M>F	1118	12	0.818613	0.359027	193.4	202.2	74431	9930014A18Rik|320469
chr15:60750635-60751665	M>F	1031	17	0.895522	0.557478	185.2	190.4	1160	A1bg|117586
chr15:60751818-60752638	M>F	821	15	0.916841	0.435887	159.5	170.5	187	A1bg|117586
chr15:66444185-66444795	F>M	611	5	0.212183	0.78248	197	203.2	35051	Phf20l1|239510
chr15:82263423-82263565	F>M	143	5	0.390123	0.945107	162	167.6	19242	Cyp2d9|13105
chr15:82281792-82283119	F>M	1328	9	0.262271	0.656458	151.7	166.9	0	Cyp2d9|13105
chr15:82284036-82284783	F>M	748	15	0.355873	0.825048	172.5	173	1229	Cyp2d9|13105
chr15:82285519-82286343	F>M	825	9	0.579805	0.900885	170.6	188.3	2712	Cyp2d9|13105
chr15:82289438-82289992	F>M	555	15	0.183259	0.476229	134.6	165.5	6631	Cyp2d9|13105
chr15:83961810-83961982	M>F	173	7	0.354868	0.074566	157	139.9	8205	Pnpla5|75772
chr15:84001580-84001792	M>F	213	7	0.922895	0.612543	181.6	166.3	2880	Mir6392|102466642
chr15:84008776-84008946	M>F	171	5	0.931211	0.568205	194.8	195	10076	Mir6392|102466642
chr15:84021302-84021794	M>F	493	10	0.901416	0.547954	183.6	163.7	869	Samm50|68653
chr15:90868667-90868781	F>M	115	7	0.311392	0.725709	169.3	141.1	11601	Kif21a|16564
chr15:95587639-95587793	M>F	155	7	0.542881	0.234801	171.6	204.4	5617	Gm6961|629300
chr15:96855504-96855718	F>M	215	7	0.48765	0.832745	202.4	202.4	30669	Slc38a4|69354
chr16:24006121-24006276	F>M	156	5	0.320341	0.627	164.2	200	17423	Bcl6|12053
chr16:24226410-24227099	F>M	690	7	0.343481	0.865786	215.9	205.4	166337	Lpp|210126
chr16:25802967-25803282	M>F	316	8	0.589943	0.2391	176.5	177.8	965	Trp63|22061
chr16:25911358-25912069	F>M	712	10	0.498736	0.761774	237.4	218.7	109356	Trp63|22061
chr16:33680670-33680756	M>F	87	5	0.481132	0.174064	212	229.8	3796	Heg1|77446
chr16:34269857-34270107	F>M	251	7	0.16262	0.513396	194.1	197.3	244006	Kalrn|545156
chr16:35743986-35744124	F>M	139	7	0.421635	0.787879	167.7	155.6	25318	Dirc2|224132
chr16:38118088-38118386	F>M	299	8	0.382749	0.796844	139.1	126.8	28742	BC031361|414072
chr16:58519841-58519999	M>F	159	5	0.771516	0.453964	195.2	156.4	3426	St3gal6|54613
chr16:59576591-59577232	F>M	642	14	0.312902	0.780956	166.6	174.8	21013	Crybg3|224273
chr16:64116750-64116934	F>M	185	5	0.30112	0.753247	142.8	138.6	252767	Epha3|13837
chr16:81187697-81188108	F>M	412	15	0.391482	0.635608	195.7	192.5	12834	Ncam2|17968
chr16:87690396-87690657	F>M	262	5	0.515947	0.930373	213.2	198.2	8542	Bach1|12013
chr16:93350917-93351230	F>M	314	8	0.268136	0.756431	136.1	155.5	2204	1810053B23Rik|69857
chr17:7475020-7476193	M>F	1174	21	0.748279	0.501939	193.7	184.1	52816	Tcp10a|21461
chr17:12764446-12764502	M>F	57	5	0.669653	0.284324	178.6	185	12553	Slc22a2|20518
chr17:28371341-28371704	M>F	364	7	0.517375	0.28133	185	167.6	1642	Ppard|19015
chr17:28390148-28390522	M>F	375	10	0.813799	0.430178	120.3	106.7	18131	1810013A23Rik|69050
chr17:29297102-29297302	M>F	201	7	0.589641	0.280772	143.4	177.6	25101	Rab44|442827
chr17:29384863-29385108	M>F	246	11	0.634146	0.423481	141.6	155.6	10128	Cpne5|240058
chr17:29520882-29521091	F>M	210	7	0.30563	0.809437	159.9	157.4	23023	Fgd2|26382
chr17:31455929-31456124	M>F	196	9	0.778347	0.518841	151.9	153.3	22760	Slc37a1|224674
chr17:34968116-34968428	F>M	313	9	0.365766	0.860441	123.3	105.9	5420	Stk19|54402
chr17:45984813-45985073	M>F	261	7	0.789823	0.443655	129.1	140.7	114020	1600014C23Rik|72240
chr17:46912649-46912767	M>F	119	5	0.864606	0.561774	187.6	189.4	3065	2310039H08Rik|67101
chr17:51650453-51650917	F>M	465	13	0.600742	0.813308	145.1	160.7	62859	C330011F03Rik|328837
chr17:57363576-57364259	M>F	684	24	0.507962	0.298696	104.7	102.2	3300	C3|12266
chr17:63360147-63360548	F>M	402	11	0.274267	0.551256	220.1	220.8	129481	Efna5|13640
chr17:67058376-67058706	M>F	331	5	0.887209	0.40835	172	196.4	114414	Themis3|74556
chr17:74406256-74406826	F>M	571	5	0.222433	0.621857	210.4	206.8	9000	Srd5a2|94224
chr17:84697485-84697634	F>M	150	5	0.32694	0.794732	229.4	220.2	110198	Zfp36l2|12193
chr17:85142806-85142951	F>M	146	7	0.50713	0.831144	160.3	152.3	47175	Lrpprc|72416
chr18:10954165-10954520	M>F	356	5	0.632509	0.210435	226.4	230	97988	Gata6|14465
chr18:12709173-12710119	F>M	947	15	0.384063	0.766413	185.7	183.8	91923	Ttc39c|72747
chr18:12795917-12796516	F>M	600	8	0.227531	0.677419	109.9	112.4	5526	Ttc39c|72747
chr18:12808150-12808689	F>M	540	11	0.303359	0.886998	175.9	192.3	6108	Ttc39c|72747
chr18:12809257-12809798	F>M	542	8	0.376906	0.760228	114.8	131.4	7215	Ttc39c|72747
chr18:12812626-12813442	F>M	817	16	0.293763	0.651182	145.3	153.4	10584	Ttc39c|72747
chr18:12814262-12814407	F>M	146	5	0.301266	0.685832	158	194.8	12220	Ttc39c|72747
chr18:12816896-12818617	F>M	1722	17	0.476	0.830093	117.6	127.1	14854	Ttc39c|72747
chr18:12820541-12820894	F>M	354	7	0.295642	0.75098	121.3	145.7	18499	Ttc39c|72747
chr18:12824498-12824853	F>M	356	5	0.369447	0.820969	184.6	202.2	22456	Ttc39c|72747
chr18:12828164-12829373	F>M	1210	15	0.453623	0.812474	138	161.4	26122	Ttc39c|72747
chr18:12830113-12830441	F>M	329	5	0.347692	0.863824	130	145.4	28071	Ttc39c|72747
chr18:12834419-12834785	F>M	367	5	0.325221	0.787542	180.8	179.8	32377	Ttc39c|72747
chr18:12835659-12836408	F>M	750	14	0.586765	0.80893	97.1	108.8	33617	Ttc39c|72747
chr18:12839131-12840177	F>M	1047	12	0.457585	0.904762	167	176.8	33143	Mir1948|100316699
chr18:12840908-12841653	F>M	746	12	0.292308	0.658166	157.1	169.9	31667	Mir1948|100316699
chr18:12846310-12849181	F>M	2872	47	0.458365	0.775502	138.7	163.1	24139	Mir1948|100316699
chr18:12850743-12852473	F>M	1731	16	0.660903	0.900715	130.1	148.6	20847	Mir1948|100316699
chr18:12854529-12854668	F>M	140	5	0.347761	0.891538	134	167.8	18652	Mir1948|100316699
chr18:12856753-12857287	F>M	535	9	0.45807	0.870209	123.2	127.6	16033	Mir1948|100316699
chr18:12872462-12872930	F>M	469	8	0.323762	0.843154	126.2	144.2	390	Mir1948|100316699
chr18:12879201-12879885	F>M	685	8	0.401012	0.731924	173	183.2	5881	Mir1948|100316699
chr18:12896813-12897538	F>M	726	11	0.512005	0.786374	151.5	157.5	2326	Cabyr|71132
chr18:12900555-12901075	F>M	521	9	0.391785	0.794643	140.7	161.8	691	Cabyr|71132
chr18:12901378-12902539	F>M	1162	18	0.527144	0.780127	141.2	157.7	1514	Cabyr|71132
chr18:21386285-21386441	F>M	157	7	0.227818	0.621672	238.3	230.7	72199	Garem|381126
chr18:25636940-25637088	F>M	149	19	0.246988	0.474752	131.1	121.9	275396	Celf4|108013
chr18:32692299-32692663	M>F	365	5	0.523216	0.207186	176.6	167	27025	Gypc|71683
chr18:42728141-42728200	F>M	60	7	0.499625	0.814187	190.7	185.3	11106	Gpr151|240239
chr18:54285392-54285558	F>M	167	8	0.471293	0.844237	198.1	200.6	263625	Csnk1g3|70425
chr18:60929401-60929659	F>M	259	9	0.294118	0.8125	187	177.8	4591	Rps14|20044
chr18:61592574-61592803	F>M	230	5	0.486423	0.836551	169.4	155.4	32489	Ppargc1b|170826
chr18:62272749-62272827	M>F	79	5	0.798065	0.322616	165.4	180.4	66808	Adrb2|11555
chr18:64165101-64165381	F>M	281	5	0.347019	0.784042	204.6	230.6	248632	St8sia3|20451
chr18:64761369-64761576	F>M	208	8	0.510076	0.920635	179.9	173.2	59078	Atp8b1|54670
chr18:64772088-64772157	F>M	70	8	0.404908	0.82839	122.2	118	48497	Atp8b1|54670
chr18:70251082-70251260	M>F	179	5	0.868914	0.522388	267	254.6	37840	Rab27b|80718
chr19:4021263-4021472	F>M	210	5	0.567148	0.902007	180.2	169.4	8508	Ndufv1|17995
chr19:4024827-4025132	F>M	306	7	0.598435	0.930233	109.6	135.1	12072	Ndufv1|17995
chr19:4034358-4034887	F>M	530	5	0.339378	0.799743	154.4	155.8	3025	Gstp1|14870
chr19:8179488-8179679	F>M	192	7	0.316035	0.698423	214.7	217.4	26793	Slc22a28|434674
chr19:10261633-10261801	M>F	169	7	0.848144	0.585956	127	118	4064	Mir6993|102465600
chr19:12734801-12734887	F>M	87	5	0.584186	0.811674	215	181.6	13782	Olfr1442|258692
chr19:17537806-17538093	M>F	288	8	0.861905	0.396847	183.8	182.4	69273	Rfk|54391
chr19:23137433-23137713	F>M	281	5	0.270447	0.830561	183.4	192.4	78003	Klf9|16601
chr19:29112066-29112477	M>F	412	11	0.588235	0.341395	194.7	195.5	9496	1700018L02Rik|67329
chr19:29192637-29193166	F>M	530	18	0.281088	0.641677	224.7	225.3	16603	Mir101b|724062
chr19:39529304-39529531	M>F	228	7	0.789474	0.536364	141.1	141.4	8034	Cyp2c38|13097
chr19:39883055-39883258	M>F	204	7	0.739556	0.301515	160.7	188.6	4046	Cyp2c40|13099
chr19:39956432-39957170	M>F	739	10	0.876859	0.555487	168.1	161.3	4089	Cyp2c69|100043108
chr19:39959324-39960136	M>F	813	15	0.850862	0.522056	197.1	201	1123	Cyp2c69|100043108
chr19:39960682-39960786	M>F	105	5	0.913594	0.68	173.6	160	473	Cyp2c69|100043108
chr19:46206919-46207293	F>M	375	7	0.131474	0.525602	107.6	94.9	530	Elovl3|12686
chr19:46208377-46208895	F>M	519	17	0.344538	0.813992	133	140.4	1988	Elovl3|12686
chr19:46212209-46212620	F>M	412	9	0.30375	0.658095	88.9	116.7	5820	Elovl3|12686
chr19:46558405-46558654	M>F	250	7	0.420218	0.16035	144.1	147	17484	Trim8|93679
chr19:46745545-46747135	M>F	1591	23	0.806354	0.594534	157.4	155.9	355	Cyp17a1|13074
chrX:5044989-5045653	F>M	665	40	0.060895	0.262809	68.2	158.6	730	Mycs|17870
chrX:5045673-5045868	F>M	196	17	0.063082	0.328358	56.9	145.8	515	Mycs|17870
chrX:5441450-5441840	F>M	391	8	0.134989	0.421708	115.8	210.8	182785	Nudt11|58242
chrX:5443618-5443759	F>M	142	5	0.157464	0.462289	97.8	225.4	180866	Nudt11|58242
chrX:5625207-5625395	F>M	189	21	0	0.351064	11	26.9	582	Nudt11|58242
chrX:5748819-5749836	F>M	1018	64	0.022055	0.290918	31.2	61.8	273	Nudt10|102954
chrX:5977487-5977576	F>M	90	8	0	0.350459	30.4	68.1	337	Shroom4|208431
chrX:5977884-5977939	F>M	56	6	0	0.353211	66.5	109	734	Shroom4|208431
chrX:6354096-6355745	F>M	1650	43	0.115424	0.32175	45.5	95.7	687	Dgkk|331374
chrX:6356394-6356726	F>M	333	10	0.039171	0.543981	43.4	86.4	0	Dgkk|331374
chrX:6356727-6357520	F>M	794	28	0.034173	0.329094	79.4	160.1	295	Dgkk|331374
chrX:6471208-6472000	F>M	793	17	0.234436	0.483223	104.9	222.6	114776	Dgkk|331374
chrX:6765219-6765894	F>M	676	20	0.096567	0.335255	93.2	182.1	0	Clcn5|12728
chrX:6895364-6896042	F>M	679	37	0.010208	0.234345	66.2	140.7	442	Clcn5|12728
chrX:6896082-6896312	F>M	231	29	0	0.293748	39.6	109.8	172	Clcn5|12728
chrX:6896313-6897075	F>M	763	33	0.057702	0.261637	60.4	142.6	0	Clcn5|12728
chrX:6952318-6953036	F>M	719	74	0.002877	0.362722	42.3	87.4	0	Usp27x|54651
chrX:6953038-6953784	F>M	747	42	0.0109	0.2786	67.7	141.5	0	Gm14379|100270707
chrX:6999728-6999827	F>M	100	12	0	0.402083	33.8	80	287	2010204K13Rik|68355
chrX:6999901-7000220	F>M	320	20	0.004435	0.325437	67.7	137.2	0	2010204K13Rik|68355
chrX:7149877-7152464	F>M	2588	152	0.066064	0.370037	59	118.5	0	Ppp1r3f|54646
chrX:7181866-7182370	F>M	505	9	0.065073	0.415366	83.7	185.1	176	Ccdc22|54638
chrX:7182374-7182759	F>M	386	22	0.001208	0.220313	75.2	179.9	0	Ccdc22|54638
chrX:7187195-7188180	F>M	986	49	0.045431	0.350675	77.7	152.6	2966	Cacna1f|54652
chrX:7215331-7217006	F>M	1676	64	0.048299	0.321756	51.4	103.9	0	Syp|20977
chrX:7225635-7226630	F>M	996	41	0.005688	0.241107	68.6	151.5	7875	Prickle3|54630
chrX:7233959-7235935	F>M	1977	53	0.047475	0.32232	68.8	145.1	0	Prickle3|54630
chrX:7247934-7248599	F>M	666	40	0.012948	0.320202	50.2	113.6	0	Plp2|18824
chrX:7256539-7257065	F>M	527	16	0.058642	0.294225	60.8	137.4	1150	Magix|54634
chrX:7257273-7258552	F>M	1280	27	0.109266	0.421589	69.1	141.7	0	Magix|54634
chrX:7274497-7275233	F>M	737	17	0.026195	0.326452	89.8	168.1	237	Gpkow|209416
chrX:7290756-7292134	F>M	1379	75	0.010395	0.272377	56.4	114.1	7212	Wdr45|54636
chrX:7298613-7299766	F>M	1154	37	0.022488	0.316989	76.9	156.5	0	Wdr45|54636
chrX:7304377-7304586	F>M	210	11	0.235	0.560528	72.7	158.5	1111	Praf2|54637
chrX:7305130-7306386	F>M	1257	47	0.15265	0.396714	60.2	117.8	0	Praf2|54637
chrX:7327501-7327881	F>M	381	30	0.011407	0.217533	52.6	112.2	2334	Mir684-1|735274
chrX:7338587-7339187	F>M	601	12	0.147874	0.490962	90.2	170.6	600	Tfe3|209446
chrX:7339253-7341397	F>M	2145	91	0.002868	0.242458	49.8	107.1	0	Tfe3|209446
chrX:7366272-7367692	F>M	1421	44	0.035361	0.285826	91.9	173.8	0	Gripap1|54645
chrX:7399008-7400214	F>M	1207	31	0.081828	0.286399	60.7	127.8	671	Kcnd1|16506
chrX:7417685-7418809	F>M	1125	40	0.012582	0.247919	87.4	171.2	148	Otud5|54644
chrX:7418925-7419149	F>M	225	19	0	0.244397	65.7	124.5	0	Otud5|54644
chrX:7419157-7419573	F>M	417	56	0	0.318596	40.2	76.3	0	Otud5|54644
chrX:7419586-7420558	F>M	973	39	0.025824	0.285343	64.5	138.2	378	Otud5|54644
chrX:7455544-7456080	F>M	537	33	0.002616	0.265097	57.9	118.4	112	Pim2|18715
chrX:7461440-7461897	F>M	458	29	0	0.214973	68.5	146.9	70	Slc35a2|22232
chrX:7475269-7477302	F>M	2034	92	0.017198	0.263658	64.5	141.9	0	Timm17b|21855
chrX:7497039-7497102	F>M	64	11	0.064516	0.314729	25.4	58.6	91	Pcsk1n|30052
chrX:7499199-7499253	F>M	55	8	0.026718	0.340169	32.8	103.6	2251	Pcsk1n|30052
chrX:7499742-7500105	F>M	364	21	0.04008	0.254459	71.3	149.5	2794	Pcsk1n|30052
chrX:7523945-7525571	F>M	1627	76	0.026087	0.275474	54.5	115.8	0	Hdac6|15185
chrX:7582730-7583207	F>M	478	16	0.346032	0.552384	98.4	199.2	12411	Glod5|69824
chrX:7650476-7651442	F>M	967	54	0.066368	0.330071	61.9	117.3	0	Suv39h1|20937
chrX:7651553-7651818	F>M	266	31	0	0.300667	52.4	111.3	68	Suv39h1|20937
chrX:7651839-7652406	F>M	568	21	0.045505	0.261433	85.8	172.9	0	Suv39h1|20937
chrX:7673240-7674574	F>M	1335	69	0.01743	0.263499	55.7	96.1	0	Gm6787|627782
chrX:7709019-7710147	F>M	1129	44	0.012752	0.274082	64.2	141.8	0	Wdr13|73447
chrX:7721523-7722481	F>M	959	32	0.154728	0.500381	76.3	164.1	72	Rbm3os|70226
chrX:7722494-7722868	F>M	375	36	0.001892	0.259083	58.7	122.3	0	Rbm3os|70226
chrX:7722961-7723410	F>M	450	18	0.026509	0.31	98.5	194.4	0	Rbm3|19652
chrX:7752468-7753421	F>M	954	60	0.002239	0.204463	67	137.4	0	Tbc1d25|209815
chrX:7755609-7755891	F>M	283	7	0.29393	0.588509	89.4	184	2302	Tbc1d25|209815
chrX:7767267-7767767	F>M	501	19	0.280124	0.553442	84.7	188.1	2871	Ebp|13595
chrX:7768506-7768865	F>M	360	5	0.190377	0.527293	95.6	183.2	1773	Ebp|13595
chrX:7768913-7769798	F>M	886	23	0.067967	0.318194	78	167.5	840	Ebp|13595
chrX:7770190-7771085	F>M	896	26	0.035523	0.325596	93.1	185.6	0	Ebp|13595
chrX:7783730-7784495	F>M	766	20	0.036554	0.245382	76.6	143.4	79	Porcn|53627
chrX:7828757-7829785	F>M	1029	41	0.0219	0.26224	99.1	194.3	0	Ftsj1|54632
chrX:7829917-7830430	F>M	514	23	0.012849	0.284901	77.8	145.1	385	Ftsj1|54632
chrX:7848104-7849826	F>M	1723	39	0.242675	0.470392	68.3	138.6	0	Slc38a5|209837
chrX:8469012-8469783	F>M	772	41	0.103022	0.38106	35.5	97.1	0	B630019K06Rik|102941
chrX:8469794-8470152	F>M	359	44	0	0.220556	37.8	83.4	315	B630019K06Rik|102941
chrX:8470155-8470229	F>M	75	10	0.004762	0.32312	42	71.8	676	B630019K06Rik|102941
chrX:8470351-8471230	F>M	880	56	0.043103	0.327765	51.8	112.2	872	B630019K06Rik|102941
chrX:8777008-8777208	F>M	201	17	0	0.280822	51.2	103.1	0	Lancl3|236285
chrX:8777375-8777461	F>M	87	7	0.008584	0.31338	33.3	81.1	276	Lancl3|236285
chrX:8777555-8777751	F>M	197	30	0.011829	0.273024	36.6	91.9	456	Lancl3|236285
chrX:8777762-8777951	F>M	190	26	0.018008	0.325804	36.3	88.5	663	Lancl3|236285
chrX:8848954-8849542	F>M	589	8	0.018088	0.345989	96.8	204.1	368	Xk|22439
chrX:8849784-8849857	F>M	74	14	0	0.288931	19.7	38.1	53	Xk|22439
chrX:8849982-8850047	F>M	66	11	0	0.222222	37.2	77.7	72	Xk|22439
chrX:8850285-8850589	F>M	305	19	0.015063	0.266085	62.9	144.8	375	Xk|22439
chrX:9239421-9239725	F>M	305	11	0	0.289825	96.9	176.9	384	Dynlt3|67117
chrX:9324572-9325786	F>M	1215	41	0.079439	0.327933	57.4	105.4	84463	Dynlt3|67117
chrX:9693982-9694675	F>M	694	21	0.208225	0.414052	73	139.6	112	Srpx|51795
chrX:9793133-9793283	F>M	151	7	0	0.430769	71	139.3	296	Rpgr|19893
chrX:9793312-9793762	F>M	451	34	0.001277	0.306477	46.1	93.1	0	Rpgr|19893
chrX:9816493-9817864	F>M	1372	11	0.148534	0.458658	96.1	186.9	11567	Otc|18416
chrX:9831429-9832771	F>M	1343	19	0.272451	0.532645	86.7	173.3	1998	Otc|18416
chrX:10061895-10063523	F>M	1629	72	0.047134	0.254722	51.9	108.8	0	Tspan7|21912
chrX:10142160-10142429	F>M	270	7	0.183673	0.48057	112	220.6	79918	Tspan7|21912
chrX:10290790-10292460	F>M	1671	28	0.100357	0.300786	90	181.8	2031	Mid1ip1|68041
chrX:10294040-10295471	F>M	1432	85	0.003109	0.227346	60.5	138	0	Mid1ip1|68041
chrX:10295471-10295598	F>M	128	15	0	0.252296	62.5	137.9	980	Mid1ip1|68041
chrX:10295604-10296883	F>M	1280	47	0.0116	0.288772	69.7	141.2	1113	Mid1ip1|68041
chrX:10418460-10419412	F>M	953	9	0.178133	0.463226	90.4	172.2	123969	Mid1ip1|68041
chrX:10539446-10539690	F>M	245	8	0.196891	0.515642	120.6	231.8	244955	Mid1ip1|68041
chrX:10569343-10570341	F>M	999	22	0.170021	0.396868	85.8	168.4	274852	Mid1ip1|68041
chrX:10663306-10663894	F>M	589	9	0.173355	0.552108	69.2	139.7	212489	Gm14483|100042922
chrX:10717031-10717615	F>M	585	10	0.184615	0.476841	78	168.4	158768	Gm14483|100042922
chrX:10976216-10976384	F>M	169	5	0.1	0.442842	106	194.2	71268	Gm4906|236663
chrX:11021502-11021742	F>M	241	7	0.079316	0.462025	91.9	180.6	116554	Gm4906|236663
chrX:11068969-11069509	F>M	541	31	0.200508	0.52086	63.5	124.5	164021	Gm4906|236663
chrX:11070690-11071990	F>M	1301	38	0.204976	0.522903	66.6	139.6	165742	Gm4906|236663
chrX:11180323-11180817	M>F	495	7	0.913598	0.68336	100.9	176.9	275375	Gm4906|236663
chrX:11191362-11191729	F>M	368	8	0.092308	0.448819	81.2	158.8	286414	Gm4906|236663
chrX:11198216-11198754	F>M	539	16	0.178738	0.503871	94.1	185.7	293268	Gm4906|236663
chrX:11207833-11208094	F>M	262	7	0.10994	0.370714	94.9	154.1	302885	Gm4906|236663
chrX:11240111-11240739	M>F	629	10	0.900504	0.648381	79.4	151.3	335163	Gm4906|236663
chrX:11241413-11241562	F>M	150	5	0.011905	0.311054	33.6	77.8	336465	Gm4906|236663
chrX:11241959-11242563	F>M	605	47	0.006838	0.21023	37.3	90.7	337011	Gm4906|236663
chrX:11267190-11267703	F>M	514	21	0.207885	0.509738	79.7	171.1	362242	Gm4906|236663
chrX:11301689-11302001	F>M	313	9	0.255053	0.559916	115.4	212.3	355678	Bcor|71458
chrX:11305672-11306304	F>M	633	7	0.151882	0.473373	106.3	217.3	351375	Bcor|71458
chrX:11311698-11311992	F>M	295	13	0.237158	0.454076	70.4	149.1	345687	Bcor|71458
chrX:11312797-11314318	F>M	1522	23	0.235993	0.444651	76.8	163.4	343361	Bcor|71458
chrX:11330372-11330479	F>M	108	5	0.031022	0.2316	109.6	203.8	327200	Bcor|71458
chrX:11380091-11381394	M>F	1304	23	0.692356	0.472611	70	142.9	276285	Bcor|71458
chrX:11464119-11464726	F>M	608	14	0.194872	0.517626	97.5	198.6	192953	Bcor|71458
chrX:11472543-11472772	F>M	230	5	0.068127	0.385167	82.2	167.2	184907	Bcor|71458
chrX:11476248-11476475	F>M	228	5	0.278618	0.57087	92.6	204.6	181204	Bcor|71458
chrX:11520353-11520841	F>M	489	11	0.15256	0.405851	87	170.9	136838	Bcor|71458
chrX:11534225-11534677	M>F	453	7	0.940625	0.638138	91.4	190.3	123002	Bcor|71458
chrX:11574772-11575917	M>F	1146	30	0.886847	0.616639	68.9	141	81762	Bcor|71458
chrX:11576892-11579058	M>F	2167	71	0.818531	0.496336	73.3	144.2	78621	Bcor|71458
chrX:11579397-11580600	M>F	1204	23	0.744807	0.46616	58.6	114.3	77079	Bcor|71458
chrX:11584818-11586931	M>F	2114	29	0.8367	0.522362	81.9	158.8	70748	Bcor|71458
chrX:11620372-11620949	F>M	578	19	0.182437	0.490645	85.1	163.2	36730	Bcor|71458
chrX:11622711-11623671	F>M	961	12	0.352535	0.584807	72.3	160.2	34008	Bcor|71458
chrX:11623886-11624061	M>F	176	7	0.946882	0.729944	61.9	126.4	33618	Bcor|71458
chrX:11624464-11625455	M>F	992	19	0.861486	0.575569	62.3	143.5	32224	Bcor|71458
chrX:11634279-11634704	F>M	426	11	0.418394	0.675401	70.2	170	22975	Bcor|71458
chrX:11638735-11639584	M>F	850	22	0.853018	0.607499	69.3	150.3	18095	Bcor|71458
chrX:11639585-11641105	M>F	1521	28	0.802579	0.585653	72	133.4	16574	Bcor|71458
chrX:11643317-11645172	M>F	1856	41	0.569529	0.293338	64.2	134.4	12507	Bcor|71458
chrX:11645600-11646247	M>F	648	16	0.635335	0.334753	71.8	176.1	11432	Bcor|71458
chrX:11646451-11648479	M>F	2029	50	0.783559	0.439011	65	145.6	9200	Bcor|71458
chrX:11650452-11651292	M>F	841	23	0.695929	0.377925	68.3	150.5	6387	Bcor|71458
chrX:11652658-11652826	M>F	169	5	0.974737	0.598063	95	165.2	4853	Bcor|71458
chrX:11659219-11659905	M>F	687	14	0.893236	0.509644	87.6	166.6	1540	Bcor|71458
chrX:11660216-11660964	M>F	749	16	0.916347	0.45666	81.4	166.6	2537	Bcor|71458
chrX:11662116-11663579	M>F	1464	38	0.796869	0.401871	67.2	146.3	4437	Bcor|71458
chrX:11669859-11670156	M>F	298	8	0.904605	0.548789	76	180.6	12180	Bcor|71458
chrX:11691247-11691583	M>F	337	5	0.860241	0.471461	83	175.2	33568	Bcor|71458
chrX:11701107-11702392	M>F	1286	17	0.699382	0.412858	76.1	158.3	35080	2900008C10Rik|72937
chrX:11702712-11702908	M>F	197	7	0.958848	0.677806	104.1	226.6	34564	2900008C10Rik|72937
chrX:11703248-11704472	M>F	1225	35	0.832823	0.440665	74.7	147.8	33000	2900008C10Rik|72937
chrX:11706865-11709260	M>F	2396	29	0.838162	0.468862	83.3	163.3	28212	2900008C10Rik|72937
chrX:11714469-11714979	M>F	511	30	0.71935	0.448048	45.1	100.7	22493	2900008C10Rik|72937
chrX:11715097-11717127	M>F	2031	51	0.88745	0.483785	59.1	110.6	20345	2900008C10Rik|72937
chrX:11717911-11718351	M>F	441	11	0.840484	0.498815	82.6	153.5	19121	2900008C10Rik|72937
chrX:11727705-11728135	M>F	431	8	0.928879	0.533981	58	115.9	9337	2900008C10Rik|72937
chrX:11728155-11728625	M>F	471	24	0.471873	0.249742	63	121.1	8847	2900008C10Rik|72937
chrX:11729470-11730572	M>F	1103	47	0.760531	0.469106	73.7	141.9	6900	2900008C10Rik|72937
chrX:11730799-11732654	M>F	1856	46	0.819213	0.479411	57.5	116.7	4818	2900008C10Rik|72937
chrX:11733382-11734773	M>F	1392	35	0.619245	0.366262	68.9	129.6	2699	2900008C10Rik|72937
chrX:11736536-11736630	F>M	95	5	0.020101	0.239754	39.8	97.6	842	2900008C10Rik|72937
chrX:11800354-11800586	M>F	233	5	0.976027	0.764094	116.8	230.6	62873	Bcor|71458
chrX:11817589-11817844	F>M	256	5	0.008523	0.34033	70.4	133.4	80108	Bcor|71458
chrX:11829032-11829458	F>M	427	10	0.015686	0.2897	51	93.2	91551	Bcor|71458
chrX:11830070-11830241	F>M	172	5	0	0.263258	52	105.6	92589	Bcor|71458
chrX:11850432-11851225	F>M	794	14	0.108856	0.425901	77.4	160.5	80897	Gm14635|100043946
chrX:11869923-11870378	M>F	456	9	0.943765	0.645585	90.9	186.2	61744	Gm14635|100043946
chrX:11900087-11901510	F>M	1424	17	0.270408	0.567092	92.2	193.8	30612	Gm14635|100043946
chrX:11925011-11925319	F>M	309	9	0.22611	0.492399	82.6	168.1	6803	Gm14635|100043946
chrX:11953250-11954856	F>M	1607	18	0.156896	0.433165	99.5	219.4	21128	Gm14635|100043946
chrX:12002775-12002983	F>M	209	5	0.148624	0.471	109	200	70653	Gm14635|100043946
chrX:12029992-12030653	F>M	662	9	0.24086	0.532578	103.3	196.1	97870	Gm14635|100043946
chrX:12078964-12080494	F>M	1531	20	0.288853	0.513075	93.3	181.7	84391	Atp6ap2|70495
chrX:12164226-12165574	F>M	1349	73	0.014252	0.255258	69.2	151.8	0	Atp6ap2|70495
chrX:12337402-12338617	F>M	1216	34	0.018795	0.275008	90.8	187.6	482	Med14|26896
chrX:12339851-12340351	F>M	501	14	0.034908	0.311417	104.4	202.1	447	Gm14634|552913
chrX:12434890-12435558	F>M	669	23	0.112024	0.385521	58.2	125.5	78441	AA414768|245350
chrX:12450916-12451175	F>M	260	7	0.022727	0.282027	75.4	149.4	62824	AA414768|245350
chrX:12513778-12514004	F>M	227	13	0.043124	0.310486	66	150.4	0	AA414768|245350
chrX:12514137-12514166	F>M	30	5	0	0.38209	71	134	138	AA414768|245350
chrX:12514208-12514288	F>M	81	12	0	0.211069	63.8	153.6	209	AA414768|245350
chrX:12514289-12514487	F>M	199	11	0.057285	0.398319	73	162.3	290	AA414768|245350
chrX:12602428-12602867	F>M	440	9	0.26969	0.554984	93.1	172.8	16274	5730405O15Rik|70489
chrX:12618665-12618862	F>M	198	13	0.002981	0.208283	51.6	128.2	279	5730405O15Rik|70489
chrX:12647346-12648044	F>M	699	25	0.039511	0.360461	55.7	111.1	580	Usp9x|22284
chrX:12648058-12648628	F>M	571	31	0	0.203734	41.7	79.5	0	Usp9x|22284
chrX:12648651-12648692	F>M	42	8	0	0.365609	30.8	74.9	27	Usp9x|22284
chrX:12648702-12649422	F>M	721	67	0.001648	0.246377	36.2	87.5	78	Usp9x|22284
chrX:12649425-12649486	F>M	62	7	0	0.374233	41.9	69.9	801	Usp9x|22284
chrX:12649509-12649905	F>M	397	56	0.002051	0.226934	26.1	45.5	885	Usp9x|22284
chrX:12649905-12650627	F>M	723	42	0.022456	0.276022	52	102.5	1281	Usp9x|22284
chrX:12807019-12807795	F>M	777	10	0.026455	0.235219	75.6	155.6	5614	2010308F09Rik|72122
chrX:12820512-12821145	F>M	634	14	0.047141	0.358621	92.4	196.8	3714	2010308F09Rik|72122
chrX:12821490-12821546	F>M	57	5	0.140299	0.433653	67	146.2	3313	2010308F09Rik|72122
chrX:12859871-12860268	F>M	398	11	0	0.208263	77	160.6	1723	Ddx3x|13205
chrX:12937261-12938069	F>M	809	11	0.306158	0.703781	104.8	218.8	79113	Ddx3x|13205
chrX:13039044-13039168	F>M	125	11	0	0.325333	94.7	170.5	5630	Nyx|236690
chrX:13422440-13423122	F>M	683	32	0.001361	0.316965	68.9	148.3	560	Cask|12361
chrX:13423137-13423383	F>M	247	25	0	0.398152	33	90.9	299	Cask|12361
chrX:13423384-13423473	F>M	90	19	0	0.246472	22.4	55.9	209	Cask|12361
chrX:13423475-13423588	F>M	114	23	0	0.410615	21.4	46.7	94	Cask|12361
chrX:13423589-13423924	F>M	336	40	0	0.254117	26.9	56.2	0	Cask|12361
chrX:13423973-13425099	F>M	1127	46	0.008015	0.331168	67.8	130.5	291	Cask|12361
chrX:16195168-16195593	F>M	426	18	0	0.204892	64.4	120.4	1231	Maoa|17161
chrX:16195693-16195957	F>M	265	26	0	0.233282	69.2	124.8	867	Maoa|17161
chrX:16195978-16196114	F>M	137	11	0	0.374859	87.5	161.3	710	Maoa|17161
chrX:16196177-16197139	F>M	963	34	0.004234	0.222668	83.4	168.7	0	Maoa|17161
chrX:16393843-16394678	F>M	836	26	0.035088	0.291933	59.2	120.2	0	Maob|109731
chrX:16487562-16488870	F>M	1309	32	0.085502	0.33693	84.1	168	30	Ndp|17986
chrX:17658694-17658888	F>M	195	8	0.099812	0.308731	66.4	138.9	64108	Dusp21|73547
chrX:18743162-18744383	F>M	1222	15	0.089298	0.433688	94.1	188	19065	Mir222|723828
chrX:18814082-18815561	F>M	1480	64	0.006556	0.222222	50	103.4	89985	Mir222|723828
chrX:18863637-18864004	F>M	368	6	0.187396	0.482543	100.5	186.2	139540	Mir222|723828
chrX:19636435-19638516	F>M	2082	164	0.019415	0.312719	58.4	125.5	0	Chst7|60322
chrX:19868419-19868785	F>M	367	25	0	0.234883	45.1	97.2	105	Slc9a7|236727
chrX:19869061-19869233	F>M	173	11	0.034234	0.297887	50.5	129.1	171	Slc9a7|236727
chrX:20001698-20002433	F>M	736	26	0.075326	0.302281	64.8	119.7	381	Jade3|382207
chrX:20002435-20002678	F>M	244	26	0	0.314223	18.7	34.9	136	Jade3|382207
chrX:20002888-20003211	F>M	324	37	0	0.28364	40.2	83.8	74	Jade3|382207
chrX:20003257-20003649	F>M	393	25	0	0.312195	68	114.8	443	Jade3|382207
chrX:20124828-20126173	F>M	1346	30	0.049376	0.255319	64.1	139.4	771	Rgn|19733
chrX:20193617-20194118	F>M	502	8	0.004785	0.386007	104.5	207.2	511	Rbm10|236732
chrX:20194486-20195184	F>M	699	37	0	0.22303	76.1	137.5	0	Rbm10|236732
chrX:20195185-20196458	F>M	1274	38	0.033058	0.284347	73.2	156.7	300	Rbm10|236732
chrX:20234977-20236636	F>M	1660	62	0.022307	0.265903	75.9	153.4	0	Uba1|22201
chrX:20239623-20241303	F>M	1681	50	0.076832	0.336928	84.6	170.6	0	Uba1|22201
chrX:20264314-20265631	F>M	1318	50	0.002672	0.285822	74.9	159.4	0	Cdk16|18555
chrX:20265634-20266728	F>M	1095	60	0.078762	0.297055	47.4	96.8	82	Cdk16|18555
chrX:20280945-20282333	F>M	1389	66	0.019553	0.258619	65.1	145.5	0	Usp11|236733
chrX:20375181-20376045	F>M	865	31	0.064215	0.353527	62.3	119.8	49624	Araf|11836
chrX:20396310-20397595	F>M	1286	33	0.079279	0.351399	67.3	136.4	28074	Araf|11836
chrX:20425179-20425782	F>M	604	23	0.00726	0.209422	89.8	194.7	0	Araf|11836
chrX:20425786-20426241	F>M	456	25	0.006889	0.288299	75.5	165.8	117	Araf|11836
chrX:20439649-20440184	F>M	536	28	0.14332	0.401418	55.1	110.9	124	Mir5617|100885829
chrX:20447357-20447510	F>M	154	8	0.103215	0.39251	73.9	180.2	65	Timp1|21857
chrX:20497433-20497903	F>M	471	45	0.026504	0.266818	52.8	107.4	141	Syn1|20964
chrX:20497977-20498641	F>M	665	45	0.014967	0.266157	40.1	95.9	0	Syn1|20964
chrX:20527240-20528276	F>M	1037	37	0.062114	0.291793	70.1	151.2	0	Elk1|13712
chrX:20538463-20539738	F>M	1276	61	0.011486	0.28652	71.4	148.2	0	A230072C01Rik|320742
chrX:20638503-20639418	F>M	916	35	0.083361	0.350733	85	159.8	0	Zfp182|319535
chrX:20665817-20667012	F>M	1196	34	0.075088	0.3983	99.9	204.2	0	Zfp300|245368
chrX:20937542-20939016	F>M	1475	54	0.060296	0.322746	94	191.8	0	Gm5124|331392
chrX:23270896-23271515	F>M	620	14	0.049872	0.297314	55.9	117	719	Wdr44|72404
chrX:33428901-33429011	F>M	111	12	0.011111	0.312925	30	73.5	74	Dock11|75974
chrX:33516691-33517021	F>M	331	5	0.126679	0.41244	104.2	209	87864	Dock11|75974
chrX:33652103-33653780	F>M	1678	49	0.016605	0.346402	55.3	117.1	0	Il13ra1|16164
chrX:33735852-33737044	F>M	1193	35	0.120541	0.389563	46.5	94.2	0	Zcchc12|72693
chrX:33867651-33868892	F>M	1242	69	0.008002	0.284457	65.2	138.4	0	Lonrf3|74365
chrX:33868913-33869178	F>M	266	28	0	0.349626	58.3	124.2	509	Lonrf3|74365
chrX:33869187-33869495	F>M	309	37	0	0.210172	35.9	72.3	783	Lonrf3|74365
chrX:33869501-33869540	F>M	40	11	0	0.31938	27	58.6	1097	Lonrf3|74365
chrX:33869540-33870715	F>M	1176	59	0.007155	0.258243	49.7	95.1	1136	Lonrf3|74365
chrX:34130274-34130846	F>M	573	9	0.163613	0.479559	84.9	171.2	7342	Pgrmc1|53328
chrX:34137221-34138743	F>M	1523	88	0.049526	0.328165	53.9	105.5	0	Pgrmc1|53328
chrX:34138746-34139476	F>M	731	25	0.009868	0.373554	48.6	103.8	558	Pgrmc1|53328
chrX:34139890-34140542	F>M	653	12	0.2123	0.558872	98.9	201	1702	Pgrmc1|53328
chrX:34140992-34144359	F>M	3368	27	0.340084	0.551149	96.9	211.1	2804	Pgrmc1|53328
chrX:34184577-34185531	F>M	955	61	0.00501	0.297444	49.1	90.4	0	Akap17b|338351
chrX:34283505-34284126	F>M	622	38	0.033034	0.294457	55.8	113.9	0	Slc25a43|194744
chrX:34334537-34335234	F>M	698	9	0.177363	0.492537	95.2	201	358	Slc25a5|11740
chrX:34335587-34336378	F>M	792	59	0.000531	0.323969	63.9	124.9	0	Slc25a5|11740
chrX:34336510-34337289	F>M	780	15	0.082308	0.490037	86.7	180.7	918	Slc25a5|11740
chrX:34344260-34344391	F>M	132	5	0.040307	0.362235	104.2	207.6	8668	Slc25a5|11740
chrX:34347560-34348074	F>M	515	35	0.000773	0.260641	73.9	152.4	9121	Mdrl|69591
chrX:34348167-34348720	F>M	554	12	0.108548	0.402662	61.4	150.2	8475	Mdrl|69591
chrX:34354134-34354742	F>M	609	9	0.215103	0.473783	97.1	178	2453	Mdrl|69591
chrX:34363937-34364173	F>M	237	8	0.114232	0.532833	66.8	133.2	6742	Mdrl|69591
chrX:34379489-34379563	F>M	75	5	0.097506	0.536692	88.2	182.6	22294	Mdrl|69591
chrX:34403506-34404884	F>M	1379	56	0.025233	0.285093	65.1	139.6	0	C330007P06Rik|77644
chrX:34413924-34414397	F>M	474	32	0.003265	0.229642	67	115.1	0	Ube2a|22209
chrX:34414403-34414459	F>M	57	7	0	0.364807	54.3	99.9	113	Ube2a|22209
chrX:34414593-34415413	F>M	821	59	0.013236	0.252779	48.7	93	303	Ube2a|22209
chrX:34442455-34442862	F>M	408	22	0.055634	0.357244	64.5	128.6	32	Nkrf|77286
chrX:34443159-34444080	F>M	922	37	0	0.245312	55.7	106.6	265	Nkrf|77286
chrX:34508826-34509230	M>F	405	5	0.919694	0.641073	104.6	216.2	20460	Sept6|56526
chrX:34527971-34529511	F>M	1541	59	0.069799	0.32675	62.4	116.7	179	Sept6|56526
chrX:34588039-34589898	F>M	1860	115	0.056476	0.300965	64.1	124.3	0	Sowahd|245381
chrX:34623313-34625126	F>M	1814	45	0.038514	0.292807	96.9	179.5	91	Rpl39|67248
chrX:34625132-34625190	F>M	59	7	0	0.369243	75	173.7	27	Rpl39|67248
chrX:34625833-34626143	F>M	311	8	0.054167	0.392432	90	178.4	616	Rpl39|67248
chrX:34649930-34650373	F>M	444	27	0	0.265292	80.4	158	0	Upf3b|68134
chrX:34667212-34667640	F>M	429	26	0	0.240454	78.6	139	454	Nkap|67050
chrX:34730440-34731156	F>M	717	35	0	0.286055	60.4	119.7	61	Rnf113a1|69942
chrX:34731162-34731642	F>M	481	45	0.002535	0.214861	61.4	137.9	0	Ndufa1|54405
chrX:34731646-34732342	F>M	697	40	0.043823	0.347253	94.7	193.4	413	Ndufa1|54405
chrX:35533064-35533222	F>M	159	14	0.10643	0.383298	96.6	166.8	9748	Zbtb33|56805
chrX:35533796-35535491	F>M	1696	55	0.026991	0.358708	54.6	99.6	7479	Zbtb33|56805
chrX:35542680-35542871	F>M	192	13	0	0.385111	74.5	131.2	99	Zbtb33|56805
chrX:35542927-35543853	F>M	927	57	0.001828	0.288366	57.6	113.4	0	Zbtb33|56805
chrX:35602258-35604844	F>M	2587	68	0.1379	0.378777	64.8	128.5	814	Tmem255a|245386
chrX:35604850-35605188	F>M	339	7	0	0.451149	30.7	49.7	470	Tmem255a|245386
chrX:35605220-35605817	F>M	598	25	0.0346	0.24788	59	103.8	0	Tmem255a|245386
chrX:35755257-35755599	F>M	343	7	0.02845	0.421277	100.4	201.4	54038	Lamp2|16784
chrX:35756202-35757510	F>M	1309	14	0.17786	0.469042	96.8	198.4	52127	Lamp2|16784
chrX:35791475-35791708	F>M	234	6	0.044597	0.356048	97.2	195.7	17929	Lamp2|16784
chrX:35796044-35796725	F>M	682	12	0.26073	0.543962	77.7	157.3	12912	Lamp2|16784
chrX:35803921-35804026	F>M	106	5	0.183295	0.61324	86.2	172.2	5611	Lamp2|16784
chrX:35804421-35805736	F>M	1316	18	0.233176	0.579212	94.1	187.6	3901	Lamp2|16784
chrX:35807049-35807681	F>M	633	9	0.133075	0.448364	86	173.2	1956	Lamp2|16784
chrX:35808498-35809128	F>M	631	16	0.004535	0.345154	55.1	105.8	509	Lamp2|16784
chrX:35809319-35809574	F>M	256	18	0	0.260479	62.1	111.3	63	Lamp2|16784
chrX:35810296-35810801	F>M	506	6	0.177033	0.525442	69.7	150.7	659	Lamp2|16784
chrX:35826483-35826810	F>M	328	16	0	0.291056	96.4	170.5	16846	Lamp2|16784
chrX:35838564-35839343	F>M	780	29	0.098229	0.402478	64.2	139.1	28927	Lamp2|16784
chrX:35916206-35917697	F>M	1492	36	0.083372	0.398438	59.6	124.4	11676	Cul4b|72584
chrX:35917697-35918536	F>M	840	57	0	0.212399	31.7	65.1	10837	Cul4b|72584
chrX:35918550-35919301	F>M	752	13	0.059524	0.334493	84	176.8	10072	Cul4b|72584
chrX:35953446-35954712	F>M	1267	30	0.016895	0.305144	73	141.9	0	Mcts1|68995
chrX:35987658-35988294	F>M	637	24	0.018961	0.287461	50.5	119.3	26	C1galt1c1|59048
chrX:35988363-35988785	F>M	423	21	0.003035	0.292929	62.8	117.9	43	C1galt1c1|59048
chrX:36125815-36126509	F>M	695	16	0.195053	0.492797	111.2	208.2	0	6030498E09Rik|77883
chrX:38753496-38755584	F>M	2089	66	0.022388	0.255261	71.1	138.2	0	Gria3|53623
chrX:38890102-38890242	F>M	141	5	0.162304	0.51417	76.4	148.2	135396	Gria3|53623
chrX:39263117-39264806	F>M	1690	77	0.014481	0.275892	66.4	135.8	272	Thoc2|331401
chrX:39264893-39265457	F>M	565	35	0.005073	0.255231	50.7	110.6	0	Thoc2|331401
chrX:39386486-39387237	F>M	752	13	0.135409	0.431136	98.8	210	33776	Xiap|11798
chrX:39397356-39397589	F>M	234	13	0.719626	0.945616	82.3	182.5	23424	Xiap|11798
chrX:39397675-39397863	F>M	189	8	0.225647	0.703408	101.4	172.4	23150	Xiap|11798
chrX:39398072-39398534	F>M	463	10	0.190073	0.471971	82.6	165.9	22479	Xiap|11798
chrX:39412403-39413551	F>M	1149	11	0.185499	0.526269	96.5	205.9	7462	Xiap|11798
chrX:39418260-39418423	F>M	164	5	0.168246	0.52277	84.4	210.8	2590	Xiap|11798
chrX:39420644-39421355	F>M	712	30	0.034676	0.389905	29.8	52.8	0	Xiap|11798
chrX:39421359-39421628	F>M	270	21	0	0.336438	40.1	86.9	0	Xiap|11798
chrX:39421629-39422366	F>M	738	21	0	0.216529	25.4	57.6	54	Xiap|11798
chrX:39460333-39460846	F>M	514	7	0.154696	0.471493	77.6	157.9	35914	Xiap|11798
chrX:39501116-39502183	F>M	1068	31	0.088274	0.362111	49	92.3	406	Stag2|20843
chrX:39502924-39503359	F>M	436	51	0.001353	0.335714	29	79.6	335	Stag2|20843
chrX:39503360-39504091	F>M	732	50	0	0.376339	16.7	39.2	0	Stag2|20843
chrX:39504118-39507262	F>M	3145	69	0.008569	0.26015	67.7	153.1	240	Stag2|20843
chrX:39576873-39577330	F>M	458	5	0.185882	0.528889	85	180	21841	Stag2|20843
chrX:39713203-39714205	F>M	1003	21	0.052668	0.370919	68.7	141.5	141537	Sh2d1a|20400
chrX:40780150-40782887	F>M	2738	86	0.065368	0.308746	74	143.5	152189	Tenm1|23963
chrX:40783192-40783769	F>M	578	28	0.020202	0.279509	67.2	157	155231	Tenm1|23963
chrX:41720759-41721583	F>M	825	60	0.082661	0.329456	51.6	116	0	Dcaf12l2|245403
chrX:42142729-42143093	F>M	365	35	0.017755	0.332555	45.1	110.1	245	Dcaf12l1|245404
chrX:42143170-42143284	F>M	115	17	0.0018	0.341182	65.4	137.4	54	Dcaf12l1|245404
chrX:42482908-42484097	F>M	1190	10	0.334526	0.652296	111.8	213.4	38827	Prr32|68800
chrX:45244854-45245378	F>M	525	26	0.010738	0.245358	28.7	58	351	Smarca1|93761
chrX:45245378-45245633	F>M	256	18	0.006993	0.393479	47.7	98.8	96	Smarca1|93761
chrX:45265645-45266495	F>M	851	38	0.043969	0.273286	44.3	89.8	12	Ocrl|320634
chrX:45338311-45338586	F>M	276	18	0.018036	0.271503	27.7	74.3	49443	Apln|30878
chrX:45345830-45345935	F>M	106	5	0.006682	0.252619	89.8	171.8	42094	Apln|30878
chrX:45386782-45387487	F>M	706	25	0.122736	0.381994	59.6	111.5	542	Apln|30878
chrX:45387506-45387783	F>M	278	27	0.004155	0.264503	53.5	91.3	246	Apln|30878
chrX:45387897-45388518	F>M	622	31	0.036474	0.339623	31.8	68.4	0	Apln|30878
chrX:45407452-45408019	F>M	568	20	0.025856	0.370831	77.3	176.9	19423	Apln|30878
chrX:45477731-45478029	F>M	299	13	0.112084	0.390175	87.8	189.5	15829	Xpnpep2|170745
chrX:45496686-45497149	F>M	464	14	0.205247	0.532905	46.3	89	2464	Sash3|74131
chrX:45556412-45557308	F>M	897	15	0.215027	0.447529	109.1	218.5	4571	Zdhhc9|208884
chrX:45561452-45561503	F>M	52	7	0	0.25641	35.6	78	376	Zdhhc9|208884
chrX:45562072-45562336	F>M	265	14	0	0.271879	102.1	183.6	193	Zdhhc9|208884
chrX:45608961-45609604	F>M	644	20	0.059514	0.259536	63.9	133.7	507	Utp14a|72554
chrX:45637172-45638427	F>M	1256	53	0.089786	0.292714	51.9	118.6	176	9530027J09Rik|100500713
chrX:45638859-45639167	F>M	309	27	0.013363	0.228242	33.3	83.4	256	9530027J09Rik|100500713
chrX:45667783-45667887	F>M	105	7	0.004073	0.277662	70.1	136.9	26648	Bcorl1|320376
chrX:45693972-45694043	F>M	72	8	0	0.22807	43	99.8	492	Bcorl1|320376
chrX:45694678-45694996	F>M	319	43	0.001923	0.206373	24.2	47.4	143	Bcorl1|320376
chrX:45695256-45695387	F>M	132	23	0	0.253576	18.6	33.4	721	Bcorl1|320376
chrX:45695468-45696187	F>M	720	25	0.005249	0.249048	61	126.1	933	Bcorl1|320376
chrX:45698283-45698365	F>M	83	5	0	0.274368	36.6	55.4	3748	Bcorl1|320376
chrX:45698682-45699015	F>M	334	28	0.02458	0.237069	27.6	49.7	4147	Bcorl1|320376
chrX:45762515-45763086	F>M	572	12	0.22468	0.463399	71.6	127.5	53223	Elf4|56501
chrX:45763520-45764015	F>M	496	14	0.160099	0.366551	87	164.9	52294	Elf4|56501
chrX:45806144-45806568	F>M	425	41	0.04127	0.350316	30.7	77.1	9741	Elf4|56501
chrX:45806719-45807623	F>M	905	113	0.008518	0.247078	20.8	49.2	8686	Elf4|56501
chrX:45807629-45807914	F>M	286	24	0.035714	0.359331	35	74.8	8395	Elf4|56501
chrX:45816065-45816367	F>M	303	17	0.017329	0.281463	57.7	138.4	0	Elf4|56501
chrX:45865565-45867580	F>M	2016	71	0.049507	0.308714	70	137.9	0	Aifm1|26926
chrX:45871908-45873315	F>M	1408	59	0.12927	0.389801	62	118.7	0	Rab33a|19337
chrX:45946840-45948057	F>M	1218	66	0.050292	0.331016	59.7	119.9	0	Zfp280c|208968
chrX:45975970-45977465	F>M	1496	57	0.066995	0.345187	82	154.9	0	Slc25a14|20523
chrX:46047796-46049075	F>M	1280	61	0.091081	0.296574	69.5	137.8	0	Rbmx2|209003
chrX:46387532-46387857	M>F	326	5	0.96124	0.751196	77.4	167.2	156642	Gm595|209005
chrX:46640839-46642015	F>M	1177	31	0.026596	0.258297	60.6	134.1	0	Enox2|209224
chrX:46823702-46824465	F>M	764	31	0.04554	0.359344	51.7	112	75	Arhgap36|75404
chrX:46833262-46834659	F>M	1398	45	0.110892	0.363908	56.3	119	9635	Arhgap36|75404
chrX:46846574-46846854	F>M	281	12	0.056263	0.360356	78.5	159.3	22947	Arhgap36|75404
chrX:46846861-46847497	F>M	637	45	0.006203	0.213078	68.1	128.8	23234	Arhgap36|75404
chrX:47150329-47151415	F>M	1087	30	0.078398	0.351517	59.1	119.8	0	Igsf1|209268
chrX:47890314-47891220	F>M	907	21	0.193153	0.70197	112.7	205.5	0	Gm35612|102639259
chrX:47902815-47903969	M>F	1155	21	0.81638	0.342037	108.1	202.4	12249	Gm35612|102639259
chrX:47919659-47920226	M>F	568	10	0.9449	0.518995	85.3	171.1	29093	Gm35612|102639259
chrX:47922414-47922889	M>F	476	9	0.906286	0.574607	97.2	204.8	31848	Gm35612|102639259
chrX:47925480-47926254	M>F	775	14	0.92582	0.510011	100.1	189.1	34914	Gm35612|102639259
chrX:47929734-47930796	M>F	1063	14	0.863833	0.483446	99.1	189.9	39168	Gm35612|102639259
chrX:47933182-47934363	M>F	1182	20	0.924603	0.509705	100.8	198.3	42616	Gm35612|102639259
chrX:47936860-47937609	M>F	750	13	0.940925	0.538791	89.8	161.6	46294	Gm35612|102639259
chrX:47944050-47945201	M>F	1152	15	0.970508	0.522124	97.2	188.3	43297	Firre|103012
chrX:47950440-47951121	M>F	682	11	0.967294	0.542466	91.7	165.9	37377	Firre|103012
chrX:47953113-47953670	M>F	558	10	0.975161	0.520059	108.7	201.9	34828	Firre|103012
chrX:47955213-47956298	M>F	1086	20	0.903599	0.480769	77.8	158.6	32200	Firre|103012
chrX:47957419-47959270	M>F	1852	20	0.891254	0.5	86.9	157	29228	Firre|103012
chrX:47960965-47962284	M>F	1320	18	0.89916	0.613419	92.6	173.9	26214	Firre|103012
chrX:47964542-47965625	M>F	1084	13	0.842065	0.452746	99.8	190.5	22873	Firre|103012
chrX:47966985-47968285	M>F	1301	17	0.889383	0.502827	92.5	187.3	20213	Firre|103012
chrX:47969455-47971310	M>F	1856	26	0.874566	0.478714	88.6	169.8	17188	Firre|103012
chrX:47972959-47974763	M>F	1805	25	0.870697	0.50393	99.9	188.3	13735	Firre|103012
chrX:47975795-47977015	M>F	1221	29	0.934111	0.485106	59.1	121.6	11483	Firre|103012
chrX:47987620-47988134	F>M	515	12	0	0.35986	88.5	166.5	364	Firre|103012
chrX:47988152-47989315	F>M	1164	33	0.014655	0.240465	70.3	140.6	0	Firre|103012
chrX:48193951-48195213	F>M	1263	65	0.0477	0.353131	54.5	114.5	0	Stk26|70415
chrX:48277692-48278482	F>M	791	24	0.285452	0.501499	68.2	139	17405	Frmd7|385354
chrX:48295893-48296288	F>M	396	15	0.193764	0.455221	89.8	170.5	6	Frmd7|385354
chrX:48297564-48297858	F>M	295	5	0.148897	0.524815	108.8	189.4	1677	Frmd7|385354
chrX:48369972-48371737	F>M	1766	100	0.030676	0.364676	39.8	79.5	0	Rap2c|72065
chrX:48371760-48371885	F>M	126	17	0	0.274112	16.7	23.2	565	Rap2c|72065
chrX:48371890-48372964	F>M	1075	44	0.101751	0.430517	54.5	105.2	695	Rap2c|72065
chrX:48411317-48412266	F>M	950	11	0.230519	0.485256	112	209.6	40122	Rap2c|72065
chrX:48557755-48558351	F>M	597	34	0.011719	0.273667	37.6	88.2	816	Mbnl3|171170
chrX:48558428-48558830	F>M	403	42	0	0.319056	29.3	54.5	337	Mbnl3|171170
chrX:48558955-48559725	F>M	771	60	0.030769	0.336835	60.7	101.5	0	Mbnl3|171170
chrX:49033110-49033520	F>M	411	32	0.016307	0.349521	65.2	143.5	134	Hs6st2|50786
chrX:49033580-49034695	F>M	1116	106	0.008622	0.277323	47	94.4	0	Hs6st2|50786
chrX:49034708-49034755	F>M	48	8	0.008368	0.359736	59.8	113.6	24	Hs6st2|50786
chrX:49034818-49035206	F>M	389	10	0.110583	0.323452	84.1	151.8	39	Hs6st2|50786
chrX:49473695-49474013	F>M	319	5	0.282443	0.621716	52.4	114.2	44087	Gpc4|14735
chrX:49497315-49498676	F>M	1362	16	0.199101	0.470552	97.3	200.6	19424	Gpc4|14735
chrX:49506163-49509791	F>M	3629	44	0.36099	0.604509	78.1	160.3	8309	Gpc4|14735
chrX:49510232-49510864	F>M	633	9	0.341928	0.569767	99.1	200.7	7236	Gpc4|14735
chrX:49516143-49516867	F>M	725	23	0.028186	0.362972	71	148.7	1233	Gpc4|14735
chrX:49516922-49518018	F>M	1097	63	0.003107	0.258489	51.1	114.5	82	Gpc4|14735
chrX:49518021-49518817	F>M	797	68	0	0.328339	36.4	67.7	0	Gpc4|14735
chrX:49570212-49571689	F>M	1478	14	0.172389	0.39456	99.9	202.2	52112	Gpc4|14735
chrX:49614865-49615091	F>M	227	5	0.069284	0.407285	86.6	181.2	96765	Gpc4|14735
chrX:49626328-49626433	F>M	106	5	0.0587	0.487124	95.4	186.4	104925	Mir6384|102465202
chrX:49832654-49832826	F>M	173	5	0.176938	0.498943	100.6	189.2	56962	Mir717|751531
chrX:49964974-49967118	F>M	2145	91	0.039763	0.326797	74.1	151.3	33	Gpc3|14734
chrX:49967130-49967940	F>M	811	41	0.046902	0.281376	56.7	102.8	0	Gpc3|14734
chrX:49986063-49986969	F>M	907	13	0.121329	0.404986	99.5	188.2	18912	Gpc3|14734
chrX:50004648-50005548	F>M	901	19	0.1077	0.364567	104.6	200.5	37497	Gpc3|14734
chrX:50096975-50098290	F>M	1316	66	0.015675	0.301573	66.7	137.7	0	Kis2|751866
chrX:50144060-50144527	F>M	468	23	0.061041	0.264955	72.7	154.1	0	Ccdc160|434778
chrX:50264950-50267117	F>M	2168	115	0.016164	0.339951	64.6	135.3	0	Phf6|70998
chrX:50289110-50289482	M>F	373	5	0.916256	0.63985	121.8	213.8	23719	Phf6|70998
chrX:50340874-50342484	F>M	1611	90	0.016238	0.27057	60.9	122.2	0	Hprt|15452
chrX:50409859-50410545	F>M	687	65	0.000698	0.236929	44.1	97.4	0	C430049B03Rik|72575
chrX:50514484-50516506	F>M	2023	21	0.199252	0.458775	101.8	197.5	46902	Plac1|56096
chrX:50584582-50585686	F>M	1105	27	0.305864	0.541495	93.5	197.3	37296	Fam122b|78755
chrX:50621800-50623077	F>M	1278	44	0.029948	0.341758	66	141.2	0	Fam122b|78755
chrX:50623091-50623492	F>M	402	19	0.014993	0.269216	70.2	137.6	109	Fam122b|78755
chrX:50722880-50723209	F>M	330	13	0	0.209332	66.2	118.7	527	Mospd1|70380
chrX:50723244-50723632	F>M	389	16	0	0.300616	74.6	142	104	Mospd1|70380
chrX:50910831-50911535	F>M	705	26	0.065068	0.360437	67.4	144.3	0	Cxx1c|72865
chrX:50946656-50947343	F>M	688	28	0.128869	0.352529	56.5	112.2	0	Cxx1a|66158
chrX:50973369-50974465	F>M	1097	28	0.06648	0.279633	51	97.3	0	Cxx1b|553127
chrX:51019532-51020017	F>M	486	43	0.051302	0.287131	59.8	122	0	AW822252|331578
chrX:51079057-51079157	M>F	101	8	0.907816	0.6608	62.4	156.2	414	Zfp36l3|333473
chrX:51277220-51280567	F>M	3348	145	0.029259	0.28036	66.2	126.6	176337	Xlr|22441
chrX:53599200-53599667	F>M	468	26	0.008526	0.21477	63.2	113.5	0	Zfp449|78619
chrX:53599672-53600251	F>M	580	18	0.017707	0.221792	65.9	129	95	Zfp449|78619
chrX:53707412-53709716	F>M	2305	100	0.038081	0.290951	59.6	120.6	0	Ddx26b|236790
chrX:53806228-53806385	F>M	158	7	0.234667	0.526127	107.1	199.6	3445	Gm648|270599
chrX:53844191-53844864	M>F	674	7	0.934911	0.729378	96.6	197.4	3100	Mir5116|100628628
chrX:53850452-53850866	F>M	415	13	0	0.287559	96	178.7	230	Mmgt1|236792
chrX:53851402-53851763	F>M	362	11	0.013529	0.28423	80.6	148.7	306	Mmgt1|236792
chrX:53862576-53862759	F>M	184	5	0	0.299313	120.6	203.8	253	Slc9a6|236794
chrX:53863048-53864163	F>M	1116	56	0.047237	0.258329	60.1	124.4	36	Slc9a6|236794
chrX:53984214-53984568	F>M	355	16	0.02072	0.221346	57.3	134.7	370	Fhl1|14199
chrX:53984720-53984836	F>M	117	19	0	0.276297	23.7	37.5	102	Fhl1|14199
chrX:53984838-53985166	F>M	329	37	0	0.262905	9.1	22.5	0	Fhl1|14199
chrX:53985186-53985300	F>M	115	16	0.00831	0.468227	22.6	37.4	52	Fhl1|14199
chrX:54074451-54075778	F>M	1328	41	0.042132	0.301877	76.4	142.9	0	Mtap7d3|320923
chrX:54306156-54306677	F>M	522	32	0	0.282318	67.5	126.2	70	Htatsf1|72459
chrX:54306723-54306938	F>M	216	32	0	0.277693	45.8	81.8	0	Htatsf1|72459
chrX:54307071-54307531	F>M	461	17	0.005178	0.331416	90.9	163.6	60	Htatsf1|72459
chrX:54530906-54531513	F>M	608	7	0.103261	0.478261	78.9	167.6	60393	Arhgef6|73341
chrX:54578236-54580029	F>M	1794	52	0.061358	0.359181	67.4	136.2	11877	Arhgef6|73341
chrX:54644865-54646869	F>M	2005	73	0.008705	0.28241	91.3	166.4	0	Rbmx|19655
chrX:54756337-54756800	F>M	464	21	0.072682	0.39263	76	142.1	134	Gpr101|245424
chrX:54756809-54757341	F>M	533	30	0.019973	0.237456	50.1	84.4	0	Gpr101|245424
chrX:54774585-54775166	F>M	582	18	0.270459	0.537844	95.7	193.8	17651	Gpr101|245424
chrX:55169872-55172696	F>M	2825	81	0.078054	0.303324	76.4	150.4	111109	Zic3|22773
chrX:55173031-55175019	F>M	1989	80	0.039881	0.309526	79.6	154.7	108786	Zic3|22773
chrX:55175056-55177228	F>M	2173	52	0.056947	0.298554	81.4	160.9	106577	Zic3|22773
chrX:55268259-55269056	F>M	798	36	0.063327	0.281774	98.7	192.3	14749	Zic3|22773
chrX:55283089-55285376	F>M	2288	148	0.026375	0.256438	66.1	129.1	0	Zic3|22773
chrX:55291220-55293125	F>M	1906	101	0.05692	0.279302	64.9	124.9	7415	Zic3|22773
chrX:55330013-55330378	F>M	366	9	0.245593	0.585366	94.6	173.1	46208	Zic3|22773
chrX:55408255-55410631	F>M	2377	41	0.156984	0.388828	98.7	198.7	124450	Zic3|22773
chrX:55768186-55768751	F>M	566	7	0.170878	0.491456	118.7	242.4	395887	4930550L24Rik|75352
chrX:55769420-55769735	F>M	316	5	0.201365	0.512927	117.2	193.4	394903	4930550L24Rik|75352
chrX:56386072-56388840	F>M	2769	138	0.021945	0.25194	52.8	106.5	0	Fgf13|14168
chrX:56819339-56820433	F>M	1095	40	0.029087	0.320414	49.9	103.8	18316	Fgf13|14168
chrX:56820437-56820995	F>M	559	59	0.000674	0.208812	50.3	106.2	17754	Fgf13|14168
chrX:56821011-56821261	F>M	251	18	0.005422	0.293776	71.7	105.3	17488	Fgf13|14168
chrX:57252200-57253807	F>M	1608	21	0.154082	0.396394	93.3	171.7	0	F9|14071
chrX:57308489-57308757	F>M	269	7	0.105882	0.506719	85	180.7	55848	F9|14071
chrX:57400650-57400847	F>M	198	9	0.06	0.291917	66.7	166.3	30	Mcf2|109904
chrX:57568939-57569768	F>M	830	9	0.191316	0.435526	81.9	168.9	77899	Mir505|751545
chrX:57600867-57601779	F>M	913	11	0.266592	0.529213	80.8	161.8	45888	Mir505|751545
chrX:57655315-57657195	F>M	1881	88	0.029389	0.30803	43.3	98.4	0	Atp11c|320940
chrX:57657679-57658091	F>M	413	36	0.001255	0.214908	44.3	102.1	523	Atp11c|320940
chrX:57658131-57659365	F>M	1235	19	0.239446	0.474884	79.8	159.3	975	Atp11c|320940
chrX:57800157-57800860	F>M	704	61	0.011231	0.228197	36.5	81.4	323	Gm715|279618
chrX:57800862-57801091	F>M	230	35	0	0.310254	19.3	54.1	92	Gm715|279618
chrX:57801169-57801691	F>M	523	37	0.041082	0.311089	52	107.7	0	Gm715|279618
chrX:58084421-58085115	F>M	695	24	0.170695	0.446605	55.2	117.8	61490	Sox3|20675
chrX:58142099-58143391	F>M	1293	24	0.081771	0.342511	80	151.3	3214	Sox3|20675
chrX:58143733-58145170	F>M	1438	67	0.024137	0.354982	66.2	130.8	1435	Sox3|20675
chrX:58145190-58145646	F>M	457	68	0.001592	0.26785	36.9	71.3	959	Sox3|20675
chrX:58145647-58146128	F>M	482	57	0.01393	0.317823	41.6	91.2	477	Sox3|20675
chrX:58146241-58146795	F>M	555	57	0.023366	0.36684	48.1	87.6	0	Sox3|20675
chrX:58147005-58148243	F>M	1239	64	0.025153	0.31247	48.5	96.1	400	Sox3|20675
chrX:58148284-58150108	F>M	1825	50	0.046294	0.248483	72.6	145	1679	Sox3|20675
chrX:58150871-58152036	F>M	1166	27	0.052775	0.277503	68.1	134.7	4266	Sox3|20675
chrX:58962297-58963230	F>M	934	39	0.213561	0.46477	80.9	156.8	0	Ldoc1|434784
chrX:61529344-61529823	F>M	480	18	0.003687	0.218632	75.3	132.4	348	Slitrk4|245446
chrX:61530541-61531316	F>M	776	24	0.036318	0.290018	49.3	92.7	370	Slitrk4|245446
chrX:63906792-63907144	F>M	353	13	0.045949	0.254364	63.6	123.4	458	Slitrk2|245450
chrX:65932238-65933691	F>M	1454	58	0.024818	0.254434	59.1	117.6	522	Fmr1|14265
chrX:66612873-66613750	F>M	878	51	0.0819	0.317385	47.9	90.6	0	Aff2|14266
chrX:66613913-66614786	F>M	874	30	0.026474	0.239627	66.7	143	407	Aff2|14266
chrX:67617888-67618326	F>M	439	39	0	0.211642	64.8	133	0	Ids|15931
chrX:67638234-67639758	F>M	1525	38	0.041442	0.288287	97.8	171	0	1110012L19Rik|68618
chrX:67729413-67729950	F>M	538	16	0.014454	0.347366	116.8	236.1	268	BC023829|236848
chrX:67729951-67730300	F>M	350	30	0	0.219265	47.1	105.2	0	BC023829|236848
chrX:67730301-67730583	F>M	283	13	0	0.341651	44.2	80.2	83	BC023829|236848
chrX:68301849-68304849	F>M	3001	114	0.023894	0.292064	61.7	123.4	0	Mamld1|333639
chrX:68304868-68305689	F>M	822	38	0.022472	0.33246	53.9	100.4	1437	Mamld1|333639
chrX:68468252-68469489	F>M	1238	43	0.013901	0.322725	82	140.3	0	Mtm1|17772
chrX:68617378-68619066	F>M	1689	80	0.061856	0.323678	47.3	94.1	0	Mtmr1|53332
chrX:68698055-68698491	F>M	437	7	0.240157	0.561523	108.9	210.1	47533	Cd99l2|171486
chrX:68745564-68747295	F>M	1732	52	0.055086	0.304057	56.9	120.9	0	Cd99l2|171486
chrX:68808472-68809624	F>M	1153	98	0.022706	0.343173	53.5	107.2	0	Hmgb3|15354
chrX:68809638-68809986	F>M	349	52	0	0.260567	28	41.4	546	Hmgb3|15354
chrX:68810051-68810134	F>M	84	16	0	0.403636	18.7	34.4	959	Hmgb3|15354
chrX:68810135-68810798	F>M	664	36	0.127355	0.437473	36.9	63.8	1043	Hmgb3|15354
chrX:68854445-68854649	F>M	205	16	0	0.28895	39.4	91.1	45353	Hmgb3|15354
chrX:68913898-68918497	F>M	4600	157	0.105779	0.365543	71.5	137.6	0	Gpr50|14765
chrX:69061043-69062069	F>M	1027	43	0.111704	0.348394	74.1	135.4	0	Vma21|67048
chrX:69062069-69062234	F>M	166	27	0	0.288625	52.2	109.1	0	Vma21|67048
chrX:69062248-69062562	F>M	315	16	0	0.276805	60.1	114.2	151	Vma21|67048
chrX:69207622-69207963	F>M	342	31	0.012458	0.281478	38.8	79.4	1	Prrg3|208748
chrX:69207970-69208051	F>M	82	11	0.029024	0.399485	34.5	70.5	6	Prrg3|208748
chrX:69208277-69208823	F>M	547	22	0.084385	0.386333	68.4	134.4	0	Prrg3|208748
chrX:69519443-69520104	F>M	662	33	0.037534	0.379516	56.5	111.5	0	Gabre|14404
chrX:69520208-69520240	F>M	33	7	0	0.345133	30	48.4	148	Gabre|14404
chrX:70070095-70070582	F>M	488	26	0.069987	0.287934	61	116.3	0	Gabrq|57249
chrX:70070599-70071226	F>M	628	24	0.099251	0.419934	66.8	139.2	82	Gabrq|57249
chrX:70163063-70164979	F>M	1917	55	0.050347	0.286125	83.8	170.9	0	Nsdhl|18194
chrX:70232273-70233050	F>M	778	53	0.028877	0.330228	52.9	121.5	0	Zfp185|22673
chrX:70252649-70253433	F>M	785	15	0.053346	0.31486	68.7	135.9	15231	Mir2137|100316779
chrX:70473298-70474618	F>M	1321	92	0.00377	0.266255	54.8	116.2	0	F8a|14070
chrX:70541163-70541435	F>M	273	9	0.191977	0.490437	77.6	162.7	5309	Xlr5c|27084
chrX:70587760-70588645	F>M	886	52	0.001373	0.259722	56	112.2	0	Zfp275|27081
chrX:70656308-70656884	F>M	577	22	0.07947	0.307601	68.6	152.5	0	Zfp92|22754
chrX:70703650-70704765	F>M	1116	40	0.046497	0.314254	79.6	156.8	0	Haus7|73738
chrX:70748474-70749088	F>M	615	58	0.043534	0.286671	40.4	72.1	49	Atp2b3|320707
chrX:70882486-70883099	F>M	614	36	0.075127	0.363161	65.4	122.3	1681	Dusp9|75590
chrX:70884745-70885109	F>M	365	28	0.007895	0.296284	54.3	108.6	0	Dusp9|75590
chrX:70904915-70905437	F>M	523	41	0.125	0.42451	39.8	88.4	0	Pnck|93843
chrX:70917765-70918301	F>M	537	11	0.031579	0.339056	51.8	105.9	171	Slc6a8|102857
chrX:70918542-70919260	F>M	719	92	0.01391	0.2712	35.2	67.3	70	Slc6a8|102857
chrX:70933203-70933916	M>F	714	7	0.919481	0.718085	110	214.9	14731	Slc6a8|102857
chrX:70960692-70961537	F>M	846	31	0.018402	0.355349	66.6	142.6	6	Bcap31|27061
chrX:70961669-70961972	F>M	304	23	0	0.315451	32.4	60.8	0	Abcd1|11666
chrX:70961980-70963258	F>M	1279	48	0.1253	0.419699	69.5	152.3	0	Bcap31|27061
chrX:70964185-70964580	F>M	396	5	0	0.319792	90.2	192	1031	Bcap31|27061
chrX:71031452-71032473	F>M	1022	54	0	0.252455	86.4	167.8	0	Ssr4|20832
chrX:71032474-71033546	F>M	1073	46	0.015027	0.299091	63.7	134	0	Ssr4|20832
chrX:71068930-71069275	F>M	346	22	0.092593	0.29639	76.1	143.5	1033	Pdzd4|245469
chrX:71069298-71069773	F>M	476	20	0.062245	0.320367	49	114.4	535	Pdzd4|245469
chrX:71070232-71070317	F>M	86	13	0.008386	0.264753	36.7	96.5	0	Pdzd4|245469
chrX:71106510-71106749	F>M	240	5	0.227184	0.530049	103	203	19424	L1cam|16728
chrX:71125891-71126112	F>M	222	17	0.040365	0.357664	45.2	80.6	61	L1cam|16728
chrX:71126271-71126557	F>M	287	14	0.125206	0.371901	43.4	103.7	98	L1cam|16728
chrX:71156536-71156629	F>M	94	15	0.147287	0.465909	43	93.9	8	Arhgap4|171207
chrX:71160188-71160928	F>M	741	29	0.044444	0.278506	71.4	155.1	3551	Arhgap4|171207
chrX:71166334-71167927	F>M	1594	84	0.012995	0.263468	74.2	151.4	0	Naa10|56292
chrX:71198574-71198710	F>M	137	7	0.339833	0.642209	102.6	188.9	12986	Hcfc1|15161
chrX:71209802-71210167	F>M	366	6	0.06	0.479167	75	168	1529	Hcfc1|15161
chrX:71210502-71212710	F>M	2209	118	0.00321	0.246855	60.7	126.6	0	Hcfc1|15161
chrX:71251944-71252070	F>M	127	13	0.497342	0.705949	101.3	203	16867	Mir5132|100628601
chrX:71268225-71269127	F>M	903	48	0.015692	0.328677	53.1	98.4	0	Mir5132|100628601
chrX:71269128-71269295	F>M	168	28	0	0.204207	45.8	98.5	0	Mir718|751533
chrX:71269312-71269480	F>M	169	5	0	0.291717	77.4	166.6	37	Mir718|751533
chrX:71329412-71330258	F>M	847	21	0.053606	0.386515	74.6	142.7	771	Mecp2|17257
chrX:71360856-71361249	F>M	394	10	0.02963	0.288269	81	139.8	11556	Opn1mw|14539
chrX:71490780-71491478	F>M	699	26	0.185185	0.393524	74.8	140.2	395	Flna|192176
chrX:71491503-71491930	F>M	428	37	0.004571	0.311082	82.8	163.2	0	Flna|192176
chrX:71493628-71495229	F>M	1602	37	0.103288	0.342663	64.1	127.5	1755	Flna|192176
chrX:71495231-71495586	F>M	356	15	0.028767	0.332075	48.7	106	3358	Flna|192176
chrX:71499765-71500809	F>M	1045	61	0.010603	0.281239	69.6	140.8	0	Emd|13726
chrX:71515450-71516211	F>M	762	37	0	0.240901	110.9	206.4	0	Rpl10|110954
chrX:71516211-71518166	F>M	1956	51	0.023978	0.354619	94	187	0	Snora70|104368
chrX:71526843-71527672	F>M	830	30	0.001121	0.253618	59.5	140.5	0	Dnase1l1|69537
chrX:71527744-71528697	F>M	954	44	0.000761	0.351207	89.6	174.2	0	Taz|66826
chrX:71541981-71543156	F>M	1176	48	0.000933	0.277322	89.4	177.7	0	Atp6ap1|54411
chrX:71550335-71550681	F>M	347	21	0.001535	0.218632	62	113.5	0	Gdi1|14567
chrX:71557965-71559458	F>M	1494	64	0.066069	0.34166	52.3	104.5	0	Fam50a|108160
chrX:71574010-71575078	F>M	1069	50	0.048166	0.303309	54	113	0	Plxna3|18846
chrX:71598228-71599026	F>M	799	31	0.047977	0.323284	55.8	119.8	0	Lage3|66192
chrX:71613088-71614295	F>M	1208	57	0.020568	0.325311	53.7	110.1	0	Ubl4a|27643
chrX:71618245-71618633	F>M	389	20	0.009174	0.376895	54.5	138.5	55	Gm44504|100169864,Slc10a3|214601
chrX:71618636-71619009	F>M	374	13	0.067344	0.285714	60.5	128.7	0	Gm44504|100169864,Slc10a3|214601
chrX:71637994-71639198	F>M	1205	41	0.012195	0.319055	74	165.1	0	Ikbkg|16151
chrX:71671520-71672737	F>M	1218	9	0.155579	0.358068	103.6	223.1	1569	Ikbkg|16151
chrX:71674175-71675313	F>M	1139	53	0.002758	0.308794	88.9	168.6	0	Ikbkg|16151
chrX:72125569-72125650	F>M	82	5	0.028777	0.311811	83.4	127	43034	Gm5936|546325
chrX:72329836-72330290	F>M	455	23	0.013699	0.240741	66.7	129.1	0	Gab3|210710
chrX:72340515-72341516	F>M	1002	33	0.040954	0.254066	67.3	123	0	Dkc1|245474
chrX:72341519-72342365	F>M	847	26	0.031039	0.356243	85.5	167.9	326	Dkc1|245474
chrX:72375194-72376273	F>M	1080	28	0.019448	0.295186	79	151.4	82	Mpp1|17524
chrX:72388382-72388635	F>M	254	15	0.15873	0.477612	21	35.7	12027	Mpp1|17524
chrX:72661384-72661767	F>M	384	25	0	0.276385	77.5	153.1	156	Cmc4|105886298,Mtcp1|17763
chrX:72662007-72662492	F>M	486	22	0	0.27075	76.3	148.4	40	Brcc3|210766
chrX:72720487-72720898	F>M	412	27	0.032609	0.295032	68.1	133.4	38738	Vbp1|22327
chrX:72720908-72721172	F>M	265	14	0.071982	0.460137	64.5	94.1	38464	Vbp1|22327
chrX:72758920-72760469	F>M	1550	43	0.033775	0.25462	101.9	193.8	0	Vbp1|22327
chrX:72919106-72919195	F>M	90	6	0.093085	0.4	62.7	140	90843	4933407K13Rik|74396
chrX:72968998-72969273	M>F	276	20	0.899183	0.502472	36.7	80.9	40765	4933407K13Rik|74396
chrX:72975002-72976096	M>F	1095	18	0.937372	0.506136	54.1	113.2	33942	4933407K13Rik|74396
chrX:72978940-72979258	M>F	319	10	0.969005	0.511197	61.3	129.5	30780	4933407K13Rik|74396
chrX:72989741-72990063	M>F	323	9	0.939633	0.562123	42.3	92.1	19975	4933407K13Rik|74396
chrX:72990533-72991060	M>F	528	9	0.949519	0.542565	46.2	97.9	18978	4933407K13Rik|74396
chrX:72994594-72994916	M>F	323	10	0.947034	0.535289	47.2	109.1	15122	4933407K13Rik|74396
chrX:72995590-72995912	M>F	323	8	0.96875	0.55226	40	88.5	14126	4933407K13Rik|74396
chrX:73002783-73003640	M>F	858	17	0.924618	0.723789	61.6	110.5	6398	4933407K13Rik|74396
chrX:73004110-73005308	M>F	1199	17	0.958015	0.610442	61.6	117.2	4730	4933407K13Rik|74396
chrX:73074741-73075800	M>F	1060	14	0.855546	0.644581	83.1	150.9	12560	Pls3|102866
chrX:73119472-73119702	F>M	231	9	0.007576	0.307792	44	85.6	211	Pls3|102866
chrX:73119837-73122544	F>M	2708	53	0.079038	0.287084	60.4	133.8	0	Pls3|102866
chrX:73141100-73141445	F>M	346	6	0.10325	0.316478	87.2	191.2	20591	Pls3|102866
chrX:74678353-74679346	F>M	994	32	0.059308	0.261348	37.9	88.1	77220	Tbl1x|21372
chrX:74754207-74756070	F>M	1864	51	0.042229	0.306329	68.3	139.4	496	Tbl1x|21372
chrX:74756328-74756747	F>M	420	53	0	0.230626	25.4	60.9	0	Tbl1x|21372
chrX:74756748-74756859	F>M	112	12	0	0.405192	26.2	73.8	182	Tbl1x|21372
chrX:74756988-74757029	F>M	42	10	0	0.350962	26.9	62.4	422	Tbl1x|21372
chrX:74757030-74757588	F>M	559	28	0.008137	0.26506	43.9	97.8	464	Tbl1x|21372
chrX:74896066-74896645	M>F	580	5	0.955556	0.678857	90	175	24146	Cldn34-ps|628893
chrX:75040261-75041132	F>M	872	60	0.039186	0.273982	66.3	123.2	167	Prkx|19108
chrX:75041225-75042171	F>M	947	45	0.039388	0.325165	58.1	117.9	0	Prkx|19108
chrX:75828067-75829319	F>M	1253	53	0.004095	0.230551	50.7	99.9	0	Prrg1|546336
chrX:80059944-80060534	F>M	591	14	0.2	0.411595	120	223	133675	Dmd|13405
chrX:82206060-82206643	F>M	584	10	0.195098	0.492094	102	208.7	86991	Dmd|13405
chrX:82293308-82294541	F>M	1234	51	0.005731	0.287821	54.7	113	0	Dmd|13405
chrX:82334806-82335184	F>M	379	9	0.232462	0.508185	80.8	156.1	41172	Dmd|13405
chrX:82517191-82518077	F>M	887	17	0.110482	0.44404	103.8	193.9	22175	Fthl17a|71996
chrX:82818679-82819063	F>M	385	18	0.002177	0.323723	76.6	152.2	298	Tab3|66724
chrX:82819160-82820133	F>M	974	87	0	0.314899	42.4	91	0	Tab3|66724
chrX:83021015-83022004	F>M	990	38	0.002749	0.298305	67	132	154	Gk|14933
chrX:83022297-83022870	F>M	574	29	0.001676	0.311171	82.3	165.4	139	Gk|14933
chrX:83436985-83437427	F>M	443	32	0.03523	0.264002	57.7	122.8	0	Nr0b1|11614
chrX:83437428-83437508	F>M	81	7	0.023649	0.433239	42.3	100.6	314	Nr0b1|11614
chrX:83437524-83438298	F>M	775	39	0.038291	0.296758	75	140	410	Nr0b1|11614
chrX:85360552-85361619	F>M	1068	26	0.058579	0.358602	101.8	209	0	Il1rapl1|331461
chrX:90525389-90526795	F>M	1407	25	0.127669	0.434142	86.2	176.4	5051	Arx|11878
chrX:90529201-90534204	F>M	5004	159	0.079743	0.298086	69.5	138.3	0	Arx|11878
chrX:90539925-90540167	F>M	243	21	0.068182	0.269835	52.4	112.2	8079	Arx|11878
chrX:90540762-90542474	F>M	1713	42	0.07361	0.282943	74.1	130.1	8916	Arx|11878
chrX:90542582-90542636	F>M	55	9	0.006276	0.268199	53.1	87	10736	Arx|11878
chrX:90544256-90544659	F>M	404	26	0.021214	0.285714	52.6	106.9	12410	Arx|11878
chrX:90876206-90878142	F>M	1937	68	0.035396	0.30537	74.4	156.4	0	Pola1|18968
chrX:90920025-90921407	F>M	1383	31	0.154305	0.355271	86.5	158.8	0	Pcyt1b|236899
chrX:91002595-91003072	F>M	478	10	0.192376	0.465084	112.8	219.1	74362	Pdk3|236900
chrX:91076770-91078197	F>M	1428	88	0.047194	0.334158	58.5	119.5	0	Pdk3|236900
chrX:91156613-91157047	F>M	435	12	0.009511	0.23337	61.3	152.8	56948	AU015836|385493
chrX:91257979-91258329	F>M	351	12	0.072917	0.376349	80	169.8	43984	AU015836|385493
chrX:91278239-91278733	F>M	495	13	0.050633	0.305813	79	182.6	64244	AU015836|385493
chrX:91306018-91306884	F>M	867	16	0.091947	0.393703	109.4	192.6	61862	Zfx|22764
chrX:91360834-91361222	F>M	389	5	0.122841	0.513075	104.2	221.8	7524	Zfx|22764
chrX:91365807-91367986	F>M	2180	91	0.004304	0.296443	63.8	124.8	760	Zfx|22764
chrX:91367999-91368062	F>M	64	7	0	0.42029	12.9	39.4	684	Zfx|22764
chrX:91368095-91368399	F>M	305	51	0	0.257999	24.8	57.6	347	Zfx|22764
chrX:91368406-91368427	F>M	22	6	0	0.40184	30.7	54.3	319	Zfx|22764
chrX:91368428-91368865	F>M	438	56	0.001715	0.262136	41.6	53.3	0	Zfx|22764
chrX:91368870-91369364	F>M	495	22	0.015244	0.344992	29.8	57.2	124	Zfx|22764
chrX:91478873-91479822	F>M	950	29	0.041972	0.287765	70.7	156.1	447	Klhl15|236904
chrX:91480289-91482065	F>M	1777	82	0.06838	0.289679	54.6	103.3	20	Klhl15|236904
chrX:91610806-91612331	F>M	1526	78	0.040506	0.318873	75	141.6	118	Apoo|68316
chrX:91612376-91613331	F>M	956	34	0.03709	0.332526	61.9	109.2	0	Apoo|68316
chrX:91786033-91786614	F>M	582	31	0.007949	0.27995	60.9	129.5	799	Maged1|94275
chrX:91786727-91788146	F>M	1420	87	0.007638	0.256753	61.7	111.9	0	Maged1|94275
chrX:91870402-91870582	F>M	181	5	0.037037	0.389982	54	111.8	10826	Gspt2|14853
chrX:91881215-91881673	F>M	459	33	0.007242	0.272493	46	129.3	0	Gspt2|14853
chrX:91881707-91883033	F>M	1327	35	0.182972	0.424833	85.6	171.4	299	Gspt2|14853
chrX:92111110-92111221	F>M	112	7	0.003984	0.282297	71.7	149.3	67482	Zxda|668171
chrX:92220899-92222492	F>M	1594	68	0.036648	0.316168	82.7	157.4	0	Spin4|270624
chrX:92359713-92361670	F>M	1958	34	0.077358	0.380204	93.5	192.9	208	Arhgef9|236915
chrX:92361870-92361990	F>M	121	9	0	0.294752	79.7	154.6	0	Arhgef9|236915
chrX:92391680-92391971	F>M	292	17	0.103753	0.374862	53.3	106.2	29802	Arhgef9|236915
chrX:92639494-92640128	F>M	635	39	0.000756	0.283654	67.8	133.3	51	Amer1|72345
chrX:92640176-92640559	F>M	384	21	0	0.219795	81.5	172.2	0	Amer1|72345
chrX:92853546-92854862	F>M	1317	23	0.052472	0.280475	86.2	168.3	0	Zc4h2|245522
chrX:92906844-92907847	F>M	1004	54	0.031719	0.302197	64.2	134	0	Zc3h12b|547176
chrX:93151066-93152374	F>M	1309	48	0.09255	0.302742	91.2	170.9	0	Las1l|76130
chrX:93152376-93153087	F>M	712	23	0.02767	0.313445	78.6	155.2	63	Las1l|76130
chrX:93163311-93164222	F>M	912	31	0.060432	0.342983	67.3	131.5	10998	Las1l|76130
chrX:93290766-93292434	F>M	1669	58	0.047696	0.311828	53.1	117.1	0	Msn|17698
chrX:93651426-93652151	F>M	726	12	0.06874	0.330087	101.8	162.6	0	Heph|15203
chrX:93908231-93909069	F>M	839	17	0.080369	0.319353	89.3	178.1	0	Gpr165|76206
chrX:94267690-94268393	F>M	704	22	0.085366	0.353421	55.9	116.9	0	Pgr15l|245526
chrX:94571826-94572559	F>M	734	16	0.09868	0.317387	99.4	175.1	0	Eda2r|245527
chrX:95343795-95346360	F>M	2566	98	0.010975	0.281636	63.2	121.5	0	Ar|11835
chrX:95346475-95347863	F>M	1389	31	0.178331	0.390675	110.2	200.6	2379	Ar|11835
chrX:96046244-96046543	F>M	300	5	0.108025	0.534884	64.8	120.4	39821	Ophn1|94190
chrX:96085441-96085777	F>M	337	17	0.008508	0.285365	89.9	168.4	587	Ophn1|94190
chrX:96086073-96086166	F>M	94	7	0	0.34276	78.7	126.3	198	Ophn1|94190
chrX:96132070-96132846	F>M	777	38	0.006757	0.323561	66.2	145.4	274	Yipf6|77929
chrX:96133203-96133989	F>M	787	52	0.001629	0.289781	70.8	143.2	83	Yipf6|77929
chrX:96133993-96134412	F>M	420	9	0.029851	0.423018	126.6	217.2	873	Yipf6|77929
chrX:96237511-96238694	F>M	1184	54	0.036695	0.307954	76.2	141.3	0	Stard8|236920
chrX:96325561-96325922	F>M	362	6	0.096958	0.407202	87.7	180.5	5478	Efnb1|13641
chrX:96326373-96326652	F>M	280	9	0.141201	0.441597	105.4	186.4	4748	Efnb1|13641
chrX:96330201-96334695	F>M	4495	181	0.021393	0.364247	69	133.3	0	Efnb1|13641
chrX:96345618-96345855	F>M	238	8	0.12093	0.486584	80.6	172.4	14218	Efnb1|13641
chrX:96349397-96350361	F>M	965	16	0.209059	0.56248	107.6	196.6	17997	Efnb1|13641
chrX:96394117-96394790	F>M	674	26	0.093711	0.380457	62.4	129.5	62717	Efnb1|13641
chrX:96412222-96412312	F>M	91	13	0.003724	0.290647	41.3	106.9	80822	Efnb1|13641
chrX:96412320-96412543	F>M	224	28	0.0152	0.220345	44.6	101.5	80920	Efnb1|13641
chrX:96638108-96638324	F>M	217	14	0.151261	0.425687	34	88.4	812	Gm14812|100038584
chrX:96664862-96665407	F>M	546	28	0.077622	0.414759	43.2	90.5	667	Pja1|18744
chrX:96665450-96666921	F>M	1472	57	0.072733	0.32643	54.8	113.5	0	Pja1|18744
chrX:96696167-96696390	F>M	224	5	0.25908	0.526796	82.6	175.4	30093	Pja1|18744
chrX:96769739-96770657	F>M	919	23	0.172667	0.485315	65.2	121.4	103665	Pja1|18744
chrX:96789409-96789717	F>M	309	14	0.203226	0.48127	44.3	87.7	123335	Pja1|18744
chrX:96799849-96800543	F>M	695	11	0.137584	0.480848	54.2	111.5	133775	Pja1|18744
chrX:96808563-96808716	F>M	154	5	0.195122	0.519894	65.6	150.8	142489	Pja1|18744
chrX:97014457-97015645	F>M	1189	58	0.039495	0.297537	53.3	105	763	Tmem28|620592
chrX:97015658-97015725	F>M	68	12	0	0.373223	37.8	70.3	683	Tmem28|620592
chrX:97015730-97015978	F>M	249	40	0.009003	0.264934	38.9	83.7	430	Tmem28|620592
chrX:97015979-97016363	F>M	385	59	0.007042	0.365191	31.3	62.4	45	Tmem28|620592
chrX:97016367-97017285	F>M	919	76	0.053337	0.331481	44.2	85.3	0	Tmem28|620592
chrX:97048494-97048643	F>M	150	5	0	0.29419	92	161.8	32086	Tmem28|620592
chrX:97048982-97049199	F>M	218	8	0.039033	0.291391	67.2	113.2	32574	Tmem28|620592
chrX:97170213-97170817	F>M	605	21	0.055172	0.260783	62.1	119.2	128	Eda|13607
chrX:97170825-97171005	F>M	181	15	0	0.241187	28.1	71.9	0	Eda|13607
chrX:97171024-97171725	F>M	702	40	0.003002	0.309719	50	112.9	79	Eda|13607
chrX:97171751-97172527	F>M	777	29	0.0726	0.305775	84.1	161.8	806	Eda|13607
chrX:97666240-97667250	F>M	1011	9	0.225234	0.48314	118.9	220.8	22380	Igbp1|18518
chrX:97688823-97689378	F>M	556	22	0.014797	0.293988	95.2	185.2	252	Igbp1|18518
chrX:97689403-97690500	F>M	1098	38	0.014192	0.244663	96.4	192.3	0	Igbp1|18518
chrX:97820619-97820806	F>M	188	7	0.109244	0.438517	85	158	440	Pdzd11|72621
chrX:97821116-97822182	F>M	1067	67	0.007454	0.275031	76.1	146.7	0	Kif4|16571
chrX:97882819-97884022	F>M	1204	16	0.368821	0.616794	98.6	187.6	41164	Gdpd2|71584
chrX:97903424-97903721	F>M	298	5	0.198091	0.521231	83.8	188.4	21465	Gdpd2|71584
chrX:97925304-97925998	F>M	695	20	0.099747	0.365648	79.2	142.3	0	Gdpd2|71584
chrX:97934262-97935065	F>M	804	24	0.08811	0.323751	78.5	149.3	8737	Gdpd2|71584
chrX:97935065-97935564	F>M	500	12	0.134474	0.487179	68.2	146.2	9540	Gdpd2|71584
chrX:97962300-97963960	F>M	1661	68	0.170052	0.410892	50.7	118	0	Dlg3|53310
chrX:97969887-97970309	F>M	423	22	0.051948	0.392074	56	118.1	53	Dlg3|53310
chrX:97971886-97972644	F>M	759	38	0.010926	0.226749	50.6	102.7	0	Dlg3|53310
chrX:97972656-97973961	F>M	1306	32	0.064062	0.337926	60	129.3	46	Dlg3|53310
chrX:97987872-97988117	F>M	246	7	0.264201	0.565702	108.1	192.4	15262	Dlg3|53310
chrX:98280138-98281335	F>M	1198	44	0.072772	0.314834	64	135.1	0	Slc7a3|11989
chrX:98416852-98417793	F>M	942	36	0.069625	0.309922	77	142.8	109	Snx12|55988
chrX:98417875-98418373	F>M	499	26	0.028824	0.323406	82.7	165.3	0	Snx12|55988
chrX:98449225-98450600	F>M	1376	86	0.023838	0.251748	68.8	136.4	0	Foxo4|54601
chrX:98450855-98451650	M>F	796	24	0.924717	0.685936	91.9	171.5	988	Foxo4|54601
chrX:98469407-98469725	F>M	319	30	0	0.232252	52.8	114.1	0	Med12|59024
chrX:98469730-98470011	F>M	282	8	0.025424	0.393542	59	123.9	300	Med12|59024
chrX:98494476-98496079	F>M	1604	42	0.103205	0.37972	43.8	90.2	0	Nlgn3|245537
chrX:98527592-98527837	F>M	246	13	0.002639	0.344374	87.5	181.2	33074	Nlgn3|245537
chrX:98527838-98528206	F>M	369	32	0	0.204918	40.9	83.9	33320	Nlgn3|245537
chrX:98528208-98528642	F>M	435	11	0.052083	0.382406	52.4	101.3	33690	Nlgn3|245537
chrX:98564456-98564699	F>M	244	5	0.06682	0.429947	86.8	187	7016	Gjb1|14618
chrX:98566415-98566687	F>M	273	5	0.182879	0.519149	102.8	188	5028	Gjb1|14618
chrX:98571183-98572131	F>M	949	10	0.163736	0.515423	91	178.3	0	Gjb1|14618
chrX:98573789-98574365	F>M	577	9	0.178114	0.516656	95.4	170.1	1215	Gjb1|14618
chrX:98575481-98577506	F>M	2026	38	0.214192	0.509034	60.1	135.4	0	Gjb1|14618
chrX:98578213-98578743	F>M	531	9	0.148338	0.461093	86.9	172.8	328	Gjb1|14618
chrX:98579177-98581229	F>M	2053	56	0.26988	0.539611	58.2	133.9	106	Gjb1|14618
chrX:98602164-98602547	M>F	384	5	0.929705	0.600237	88.2	168.6	12706	Zmym3|56364
chrX:98614150-98615159	F>M	1010	44	0.0312	0.307985	42.2	83.7	94	Zmym3|56364
chrX:98615255-98615355	F>M	101	11	0	0.308761	32.1	85.1	2	Zmym3|56364
chrX:98615393-98616002	F>M	610	27	0.038309	0.255566	28	76.5	0	Zmym3|56364
chrX:98624232-98624657	F>M	426	13	0	0.347742	83.2	158.4	333	Nono|53610
chrX:98624685-98625573	F>M	889	51	0.000674	0.250712	58.2	110.1	0	Nono|53610
chrX:98625651-98627188	F>M	1538	26	0.145499	0.406662	79	154.7	661	Nono|53610
chrX:98727609-98729215	F>M	1607	59	0.040103	0.308726	72.7	151.3	0	Taf1|270627
chrX:98832985-98833684	M>F	700	9	0.960171	0.679839	78.1	165.9	1706	Ogt|108155
chrX:98836811-98837934	F>M	1124	13	0.078167	0.344493	85.6	174.6	1254	Ogt|108155
chrX:98839344-98839798	F>M	455	11	0.160285	0.50076	102.1	179.4	3787	Ogt|108155
chrX:99044762-99045306	F>M	545	66	0.003505	0.243711	43.2	96.4	38	Nhsl2|100042480
chrX:99045308-99046092	F>M	785	56	0.067402	0.331108	56.7	112.3	584	Nhsl2|100042480
chrX:99147483-99148724	F>M	1242	16	0.258491	0.507319	99.4	187.9	102759	Nhsl2|100042480
chrX:99149090-99149586	F>M	497	11	0.161954	0.372315	35.4	76.2	104366	Nhsl2|100042480
chrX:99149586-99149961	F>M	376	23	0	0.206233	53.1	113	104862	Nhsl2|100042480
chrX:99198916-99200563	F>M	1648	42	0.068571	0.286654	58.3	112.2	66083	Rgag4|331474
chrX:99265796-99266168	F>M	373	18	0.103896	0.448626	81.3	147.6	478	Rgag4|331474
chrX:99266186-99266574	F>M	389	28	0.009956	0.238741	57.4	123.7	72	Rgag4|331474
chrX:99373983-99374125	F>M	143	21	0.110989	0.37419	43.3	88.2	10605	Rps4x|20102
chrX:99382254-99384366	F>M	2113	46	0.075141	0.469318	96.6	202.3	364	Rps4x|20102
chrX:99445386-99445618	F>M	233	19	0.012987	0.305764	16.2	42	497	Cited1|12705
chrX:99445823-99446090	F>M	268	22	0.00385	0.263066	47.2	104.4	25	Cited1|12705
chrX:99446215-99447983	F>M	1769	146	0.003025	0.209433	52.1	107.2	0	Cited1|12705
chrX:99448010-99449394	F>M	1385	30	0.062281	0.377857	76	150.2	20	Gm14858|434825
chrX:99699642-99701246	F>M	1605	41	0.005241	0.249127	69.8	146.8	0	Hdac8|70315
chrX:99839020-99839548	F>M	529	37	0.00178	0.306072	60.7	132.2	37	Phka1|18679
chrX:99839606-99840370	F>M	765	28	0.050569	0.290859	56.5	130.9	21	Phka1|18679
chrX:100128492-100129314	F>M	823	39	0.097209	0.393645	55.1	105.7	248	Gm5126|331480
chrX:100129318-100129576	F>M	259	35	0.003272	0.339584	43.7	83.8	0	Gm5126|331480
chrX:100360337-100360516	F>M	180	21	0.038603	0.303616	51.8	96.1	21487	Nap1l2|17954
chrX:100360527-100360899	F>M	373	61	0.004509	0.347233	36.4	66	21104	Nap1l2|17954
chrX:100381087-100382250	F>M	1164	35	0.058318	0.302938	109.7	196.5	0	Nap1l2|17954
chrX:100484040-100484356	F>M	317	11	0.050718	0.401886	95	202.5	32095	4930519F16Rik|75106
chrX:100484640-100484805	F>M	166	5	0.103352	0.532595	71.6	162.6	31932	Cdx4|12592
chrX:100517092-100518171	F>M	1080	45	0.120737	0.405035	72.3	149.2	355	Cdx4|12592
chrX:100548907-100549238	F>M	332	5	0.06621	0.316501	87.6	221.8	2577	Chic1|12212
chrX:100551463-100552594	F>M	1132	74	0.029832	0.231497	63.4	128.5	0	Chic1|12212
chrX:100644891-100645237	M>F	347	11	0.945415	0.676431	83.3	133.5	18035	Tsix|22097
chrX:100676046-100679429	M>F	3384	113	0.942295	0.493754	79.6	157.3	0	Xist|213742
chrX:100915152-100915994	F>M	843	16	0.292535	0.505034	92.9	186.2	89227	Zcchc13|75064
chrX:101014422-101016080	F>M	1659	29	0.131216	0.396131	82.5	164	1247	Slc16a2|20502
chrX:101016084-101017049	F>M	966	52	0.001195	0.362913	64.4	120.9	278	Slc16a2|20502
chrX:101017066-101017309	F>M	244	18	0	0.272274	50.6	100.4	18	Slc16a2|20502
chrX:101017606-101018312	F>M	707	24	0.056714	0.35514	50	93.6	279	Slc16a2|20502
chrX:101074684-101075484	F>M	801	27	0.21519	0.450334	32.2	77.6	57357	Slc16a2|20502
chrX:101175247-101176091	F>M	845	29	0.00316	0.289111	76.4	137.8	532	Rlim|19820
chrX:101176100-101176398	F>M	299	30	0	0.351708	42.1	98.6	225	Rlim|19820
chrX:101176412-101177026	F>M	615	38	0.004138	0.259305	69.9	149.2	0	Rlim|19820
chrX:101394901-101395510	F>M	610	71	0.02776	0.339194	43.6	92.9	946	C77370|245555
chrX:101395519-101395622	F>M	104	13	0	0.228395	24.4	49.8	834	C77370|245555
chrX:101395624-101395852	F>M	229	32	0	0.365428	26.2	55.5	604	C77370|245555
chrX:101395858-101397510	F>M	1653	119	0.039327	0.32147	38.5	79.8	0	C77370|245555
chrX:101597797-101597991	F>M	195	5	0.167024	0.489663	93.4	183.8	11194	Abcb7|11306
chrX:101608026-101608605	F>M	580	12	0.053819	0.397378	96	203.4	580	Abcb7|11306
chrX:101608627-101609519	F>M	893	57	0.002627	0.220523	60.1	130.8	0	Abcb7|11306
chrX:101677902-101679058	F>M	1157	40	0.003697	0.320807	94.7	179.6	0	Uprt|331487
chrX:101865819-101866197	F>M	379	25	0.028162	0.350139	78.1	158.7	206	Zdhhc15|108672
chrX:101866198-101866523	F>M	326	19	0.022321	0.245141	35.4	83.9	0	Zdhhc15|108672
chrX:102052053-102052737	F>M	685	42	0.043807	0.314613	88	170.4	0	Magee2|272790
chrX:102295110-102295253	F>M	144	5	0.212224	0.514996	117.8	233.4	20015	Pbdc1|67683
chrX:102588803-102588996	F>M	194	10	0.224299	0.48473	85.6	153.9	1710	5330434G04Rik|100043213
chrX:102959064-102959653	F>M	590	25	0.023429	0.245625	70	128	163	Fgf16|80903
chrX:102959970-102960267	F>M	298	33	0.02129	0.305419	47	80	154	Fgf16|80903
chrX:102960385-102961151	F>M	767	32	0.064167	0.315997	75	150.8	569	Fgf16|80903
chrX:103079394-103081240	F>M	1847	22	0.350885	0.620169	100.1	204.6	43471	Atrx|22589
chrX:103096520-103096663	F>M	144	5	0.267532	0.632682	77	143.2	28048	Atrx|22589
chrX:103123121-103123258	F>M	138	5	0.036332	0.502308	115.6	216.6	1453	Atrx|22589
chrX:103123271-103123782	F>M	512	29	0.001225	0.273103	84.4	175	929	Atrx|22589
chrX:103123808-103123900	F>M	93	8	0	0.453226	37.5	77.5	811	Atrx|22589
chrX:103124290-103125130	F>M	841	46	0.017902	0.321553	60.7	118.1	0	Atrx|22589
chrX:103206243-103208047	F>M	1805	68	0.025498	0.259466	79	150.3	0	Magt1|67075
chrX:103210451-103211723	F>M	1273	32	0.014075	0.255961	95.5	187.4	0	Cox7b|66142
chrX:103221587-103223586	F>M	2000	58	0.027066	0.288582	59.2	126.2	0	Atp7a|11977
chrX:103366562-103367360	F>M	799	21	0.017404	0.35119	65.7	136	15079	Pgk1|18655
chrX:103381573-103382225	F>M	653	20	0.077632	0.297886	76	153.8	214	Pgk1|18655
chrX:103382480-103383799	F>M	1320	39	0.006711	0.273714	80.2	163	41	Pgk1|18655
chrX:103384165-103385077	F>M	913	9	0.288117	0.524519	99.1	179	1726	Pgk1|18655
chrX:103414415-103415514	F>M	1100	64	0.073294	0.363867	55.6	135.8	0	Taf9b|407786
chrX:103679680-103680708	F>M	1029	33	0.048071	0.362951	92.7	164.7	0	Fndc3c1|333564
chrX:103680811-103682050	F>M	1240	44	0.114631	0.376823	54.5	112.2	243	Fndc3c1|333564
chrX:103798159-103798844	F>M	686	11	0.081744	0.307925	100.1	180.1	174	Cysltr1|58861
chrX:104038055-104038394	F>M	340	5	0.088933	0.349376	101.2	224.4	2073	Zcchc5|213436
chrX:104597909-104598957	F>M	1049	46	0.006255	0.243154	52.1	105.6	0	Itm2a|16431
chrX:104871554-104872487	F>M	934	23	0.100906	0.34955	67.2	130.5	0	Tbx22|245572
chrX:104874879-104875173	F>M	295	14	0.065147	0.388889	109.6	234	525	Tbx22|245572
chrX:105010797-105012036	F>M	1240	65	0.016241	0.290802	71	141.7	0	Fam46d|213449
chrX:105859934-105860338	F>M	405	9	0.14881	0.414599	112	232.9	169356	Brwd3|382236
chrX:106007944-106008351	F>M	408	7	0.206723	0.537246	85	189.9	21343	Brwd3|382236
chrX:106028430-106029461	F>M	1032	38	0	0.309332	40.1	81.5	233	Brwd3|382236
chrX:106029571-106030757	F>M	1187	41	0.031336	0.300523	62.3	125.9	0	2810403D21Rik|69964
chrX:106206917-106207344	F>M	428	8	0.035545	0.250857	105.5	182.4	1375	Hmgn5|50887
chrX:106207366-106207971	F>M	606	19	0	0.348803	87.4	145.2	748	Hmgn5|50887
chrX:106208364-106208943	F>M	580	30	0.002075	0.300641	80.3	171.6	0	Hmgn5|50887
chrX:106208950-106209808	F>M	859	26	0.02814	0.259101	73.8	153.2	231	Hmgn5|50887
chrX:106290190-106291345	F>M	1156	30	0.002464	0.209417	81.2	169.2	0	Sh3bgrl|56726
chrX:106322845-106323422	F>M	578	8	0.097436	0.4059	97.5	211.9	32099	Sh3bgrl|56726
chrX:108008652-108010871	F>M	2220	84	0.020066	0.245202	75.3	150.1	0	Pou3f4|18994
chrX:108010879-108011119	F>M	241	19	0.012397	0.323422	38.2	86.7	1161	Pou3f4|18994
chrX:108575899-108576782	F>M	884	50	0.003409	0.272459	52.8	108.6	74786	Rps6ka6|67071
chrX:108576861-108576929	F>M	69	15	0	0.363083	17.4	32.9	74639	Rps6ka6|67071
chrX:108577033-108577538	F>M	506	23	0.031383	0.278863	51.3	97.9	74030	Rps6ka6|67071
chrX:108810494-108810774	F>M	281	16	0.011046	0.302656	84.9	167.1	0	Hdx|245596
chrX:109007696-109008473	F>M	778	41	0.102147	0.397991	65.9	126.2	197008	Hdx|245596
chrX:109008477-109008533	F>M	57	13	0	0.221526	20.7	73.6	197789	Hdx|245596
chrX:109008534-109008612	F>M	79	14	0.020548	0.491329	20.9	61.8	197846	Hdx|245596
chrX:109008616-109009049	F>M	434	58	0.01362	0.35498	24.1	43.3	197928	Hdx|245596
chrX:109009060-109009226	F>M	167	12	0.048662	0.379828	34.2	77.7	197903	Tex16|83556
chrX:109713651-109714278	F>M	628	33	0.047186	0.250462	53.3	98.5	0	Zfp711|245595
chrX:109714281-109714507	F>M	227	28	0.007293	0.229395	44.1	88	146	Zfp711|245595
chrX:109714539-109714932	F>M	394	30	0.004313	0.236871	46.4	90.8	404	Zfp711|245595
chrX:109714939-109715244	F>M	306	45	0.008048	0.275468	33.1	75.9	804	Zfp711|245595
chrX:109715262-109715875	F>M	614	30	0.02472	0.283597	71.5	137.2	1127	Zfp711|245595
chrX:110266184-110266821	F>M	638	5	0.065491	0.385511	79.4	154.6	32303	Chm|12662
chrX:110411097-110413267	F>M	2171	70	0.082862	0.325589	65.7	124.2	0	Dach2|93837
chrX:111587825-111588257	F>M	433	10	0.11342	0.410745	115.5	236.4	0	Klhl4|237010
chrX:126284522-126285400	F>M	879	58	0.002112	0.259926	49	111.2	244	Diaph2|54004
chrX:126285603-126285769	F>M	167	5	0.088975	0.468876	103.4	199.2	1325	Diaph2|54004
chrX:130219587-130221702	F>M	2116	99	0.104555	0.441762	84.1	169.9	1830	Pcdh19|279653
chrX:130221702-130222890	F>M	1189	97	0.011669	0.283934	44.2	85.2	642	Pcdh19|279653
chrX:130222938-130223003	F>M	66	16	0.004167	0.367299	30	79.1	529	Pcdh19|279653
chrX:130223004-130223581	F>M	578	37	0.00233	0.288125	46.4	88.1	0	Pcdh19|279653
chrX:130224213-130224606	F>M	394	28	0.018698	0.336003	51.6	98.1	681	Pcdh19|279653
chrX:130224695-130226711	F>M	2017	42	0.044797	0.288991	103.6	197.2	1163	Pcdh19|279653
chrX:130273541-130273698	F>M	158	6	0.166667	0.477769	118	206.2	50009	Pcdh19|279653
chrX:130432225-130433326	F>M	1102	41	0.033627	0.321258	91.4	179.1	0	Tspan6|56496
chrX:130515702-130516621	F>M	920	33	0.011735	0.267299	72.3	140.6	0	Sytl4|27359
chrX:130593663-130594805	F>M	1143	86	0.032065	0.300655	58.4	101.2	0	Cstf2|108062
chrX:130697084-130697810	F>M	727	25	0.101576	0.397425	91.4	192.6	617	Xkrx|331524
chrX:130809906-130812052	F>M	2147	44	0.105148	0.33848	62.2	131	0	Trmt2b|215201
chrX:130829628-130831396	F>M	1769	42	0.082677	0.370477	78.6	156.6	0	Tmem35|67564
chrX:130841850-130843289	F>M	1440	49	0.068391	0.309849	68.6	146.3	0	Cenpi|102920
chrX:130899715-130900177	M>F	463	5	0.960526	0.73107	76	153.2	39142	Drp2|13497
chrX:131075169-131076773	F>M	1605	79	0.001982	0.329373	44.7	76.7	0	Timm8a1|30058
chrX:131119540-131120636	F>M	1097	52	0.018386	0.265764	85.8	181.8	0	Rpl36a|19982
chrX:131120637-131121176	F>M	540	10	0.105952	0.481963	84	169.1	444	Rpl36a|19982
chrX:131134670-131135757	F>M	1088	32	0.0134	0.298123	81.6	164.8	0	Hnrnph2|56258
chrX:131136005-131137000	F>M	996	38	0.020122	0.327414	73.2	139.3	287	Hnrnph2|56258
chrX:131220733-131221144	F>M	412	27	0.021005	0.241559	49.4	106.4	0	Armcx4|100503043
chrX:131221154-131221228	F>M	75	11	0.021127	0.327338	38.7	75.8	96	Armcx4|100503043
chrX:131252337-131253585	F>M	1249	40	0.053024	0.29087	63.6	141.3	0	Armcx1|78248
chrX:131285149-131286213	F>M	1065	45	0.046546	0.315277	75	150.6	0	Armcx6|278097
chrX:131291001-131292336	F>M	1336	56	0.008491	0.314294	54.7	125.1	0	Mir7093|102466805
chrX:131342513-131343549	F>M	1037	34	0.028986	0.294028	58.9	115.7	211	Armcx2|67416
chrX:131497928-131498311	F>M	384	24	0.254403	0.504348	21.3	43.1	125	Nxf2|83454
chrX:131542440-131543532	F>M	1093	36	0.071986	0.359375	32	72.9	216	Zmat1|215693
chrX:131543533-131544481	F>M	949	47	0.040145	0.339732	53	103.1	0	Zmat1|215693
chrX:131570240-131570867	F>M	628	39	0.152554	0.436759	74.8	168.7	274	3632454L22Rik|320606
chrX:131743833-131745469	F>M	1637	41	0.111202	0.384483	59.9	113.8	0	Tceal6|66104
chrX:132276514-132277900	F>M	1387	62	0.00866	0.25369	78.2	165	0	Armcx5|494468,Gprasp1|67298
chrX:132330483-132331844	F>M	1362	53	0.034632	0.291224	56.7	118.9	9727	Mir1970|100316820
chrX:132373186-132374712	F>M	1527	53	0.04296	0.303264	60.2	117.3	0	Gprasp2|245607
chrX:132419845-132421192	F>M	1348	55	0.037049	0.297568	55.9	110.7	0	Bhlhb9|70237
chrX:132528346-132528557	F>M	212	23	0	0.275362	37.3	54	0	Arxes2|76976
chrX:132528622-132529090	F>M	469	20	0.037634	0.271696	46.5	74.9	263	Arxes2|76976
chrX:132568377-132568878	F>M	502	19	0.086538	0.330393	65.7	131.3	471	Arxes1|76219
chrX:132602123-132602419	F>M	297	27	0.01214	0.299217	24.4	61.5	356	Bex2|12069
chrX:132649847-132650798	F>M	952	32	0.128958	0.432808	81.9	166.5	10386	5730412P04Rik|70491
chrX:132662339-132662431	F>M	93	5	0	0.209045	116.8	199	11153	Bex4|406217
chrX:132673201-132674547	F>M	1347	64	0.100789	0.422717	25.7	61.8	0	Bex4|406217
chrX:132678686-132679028	F>M	343	7	0.146341	0.395315	105.4	195.1	5102	Bex4|406217
chrX:132699471-132699835	F>M	365	7	0.170897	0.4327	84.4	173	6955	Tceal8|66684
chrX:132705799-132706904	F>M	1106	30	0.006024	0.238704	77.5	156.4	0	Tceal8|66684
chrX:132706907-132707642	F>M	736	15	0.034454	0.377285	81.3	171.4	117	Tceal8|66684
chrX:132737537-132739292	F>M	1756	28	0.12351	0.380686	65.9	134.2	0	Tceal5|331532
chrX:132749493-132750088	F>M	596	29	0.037825	0.383966	14.6	32.7	0	Bex1|19716
chrX:132779348-132779862	F>M	515	19	0	0.356033	73.8	132.2	0	Wbp5|22381
chrX:132779897-132780411	F>M	515	15	0.002545	0.238234	78.6	160.1	278	Wbp5|22381
chrX:132786582-132786867	F>M	286	5	0.176087	0.514218	92	168.8	6963	Wbp5|22381
chrX:132804699-132805738	F>M	1040	86	0.01728	0.305411	15.5	31.4	0	Ngfrap1|12070
chrX:133200697-133202407	F>M	1711	63	0.073973	0.375926	52.1	105	0	Tceal3|594844
chrX:133242338-133242728	F>M	391	15	0.006014	0.307184	77.6	151.3	0	Tceal1|237052
chrX:133242737-133243611	F>M	875	30	0.095966	0.326244	85.1	156.7	133	Tceal1|237052
chrX:133274688-133275784	F>M	1097	35	0.001977	0.317782	72.3	149.4	0	Morf4l2|56397
chrX:133275808-133276352	F>M	545	31	0.001121	0.219864	57.5	114	0	Morf4l2|56397
chrX:133276363-133277405	F>M	1043	46	0.016372	0.376478	50.5	104.8	52	Morf4l2|56397
chrX:133402188-133403030	F>M	843	25	0.189626	0.452012	71.7	152.1	49	Rab9b|319642
chrX:133403030-133403478	F>M	449	20	0.038062	0.241056	43.4	117.4	0	Rab9b|319642
chrX:133492205-133492830	F>M	626	14	0.103004	0.418533	99.9	185	0	Tmsb15b2|100034363
chrX:133511075-133511918	F>M	844	18	0.058177	0.399727	85.9	162.6	0	Tmsb15b1|666244,Tmsb15l|399591
chrX:133526904-133527731	F>M	828	33	0.072889	0.353526	68.2	137.1	0	Zcchc18|66995
chrX:133527887-133528261	F>M	375	10	0.144838	0.391872	64.9	137.8	193	Zcchc18|66995
chrX:133572421-133572986	F>M	566	34	0.001997	0.3369	58.9	123.7	0	Slc25a53|67062
chrX:133583745-133585111	F>M	1367	78	0.006888	0.238455	50.3	96.6	0	Fam199x|245622
chrX:133632697-133634567	F>M	1871	50	0.073809	0.389187	81	149.1	20298	Esx1|13984
chrX:133634883-133636043	F>M	1161	17	0.110337	0.34302	50.6	103.2	18822	Esx1|13984
chrX:133636348-133640468	F>M	4121	70	0.090254	0.343776	91.2	172.4	14397	Esx1|13984
chrX:133642471-133642847	F>M	377	11	0.021997	0.274526	53.7	110.3	12018	Esx1|13984
chrX:133645475-133645698	F>M	224	10	0.05	0.324803	24	50.8	9167	Esx1|13984
chrX:133651824-133652994	F>M	1171	37	0.060863	0.271709	76.4	147.2	1871	Esx1|13984
chrX:133653000-133653107	F>M	108	8	0.036957	0.417118	57.5	115.4	1758	Esx1|13984
chrX:133653136-133654325	F>M	1190	106	0.026938	0.288282	43.1	86.1	540	Esx1|13984
chrX:133654339-133654922	F>M	584	47	0.011078	0.362706	71.1	139.3	0	Esx1|13984
chrX:133654928-133658618	F>M	3691	100	0.076636	0.335273	72.3	134	63	Esx1|13984
chrX:134104200-134105077	F>M	878	24	0.063821	0.339627	98.6	187.6	216	Il1rapl2|60367
chrX:134105301-134106467	F>M	1167	50	0.058072	0.262103	65.8	136.7	8	Il1rapl2|60367
chrX:135447537-135448949	F>M	1413	57	0.033815	0.313174	57.1	107.3	20	Nrk|27206
chrX:135448959-135449748	F>M	790	40	0.053717	0.369629	58.2	118.7	0	Nrk|27206
chrX:135744488-135745061	F>M	574	44	0.043163	0.308411	65.8	133.8	0	Mum1l1|245631
chrX:135751802-135752175	F>M	374	10	0.068044	0.435327	82.3	143.8	97	Mum1l1|245631
chrX:136014848-136015386	F>M	539	23	0.089701	0.354153	65.4	128.8	0	D330045A20Rik|102871
chrX:136144441-136144932	F>M	492	10	0.025954	0.3108	65.5	121.3	227	Rnf128|66889
chrX:136145358-136146236	F>M	879	54	0.014988	0.260741	48.2	112.5	199	Rnf128|66889
chrX:136146804-136147303	F>M	500	7	0.15919	0.419866	98.7	171.1	1645	Rnf128|66889
chrX:136176995-136177134	F>M	140	5	0.277512	0.622188	125.4	257.8	31836	Rnf128|66889
chrX:136218651-136219444	F>M	794	17	0.014694	0.283474	72.1	146.3	91	Tbc1d8b|245638
chrX:136219590-136219988	F>M	399	22	0	0.229045	67	156.2	55	Tbc1d8b|245638
chrX:136315015-136315688	F>M	674	11	0.335677	0.568982	103.5	185.8	1204	Ripply1|622473
chrX:136342525-136343818	F>M	1294	25	0.226399	0.529437	91.5	190.2	7178	Cldn2|12738
chrX:136349792-136350146	F>M	355	5	0.222989	0.582395	87	195.4	14445	Cldn2|12738
chrX:136369330-136369396	F>M	67	8	0.475862	0.826829	90.6	153.8	33983	Cldn2|12738
chrX:136404471-136406554	F>M	2084	121	0.075204	0.348689	47.7	102.4	0	Morc4|75746
chrX:136411686-136411937	F>M	252	6	0.154229	0.5	67	155	5493	Morc4|75746
chrX:136595537-136596239	F>M	703	42	0.078702	0.320969	53.5	111	868	Nup62cl|279706
chrX:136596610-136597307	F>M	698	62	0.030083	0.333782	48.8	95.9	0	Nup62cl|279706
chrX:136810831-136812214	F>M	1384	32	0.16997	0.3801	52	106.5	33273	Mir3475|100499512
chrX:136812240-136812581	F>M	342	54	0.002132	0.254783	17.4	39.7	32906	Mir3475|100499512
chrX:136812726-136814144	F>M	1419	50	0.025343	0.282862	48.1	103.2	31343	Mir3475|100499512
chrX:136814581-136815020	F>M	440	13	0.046538	0.307162	67.8	145	30467	Mir3475|100499512
chrX:136876156-136877872	F>M	1717	52	0.047553	0.285306	55.4	107.6	24161	Frmpd3|245643
chrX:136964455-136964670	F>M	216	5	0.158358	0.570093	68.2	149.8	26472	Prps1|19139
chrX:136990615-136993050	F>M	2436	85	0.064833	0.345361	79.1	162.7	0	Prps1|19139
chrX:137026835-137028773	F>M	1939	21	0.163594	0.470077	103.3	197.3	35693	Prps1|19139
chrX:137036294-137037540	F>M	1247	16	0.398022	0.633854	101.1	187.9	39667	Tsc22d3|14605
chrX:137040115-137040614	F>M	500	14	0.198242	0.543315	73.1	151.7	36593	Tsc22d3|14605
chrX:137040969-137041344	F>M	376	7	0.184332	0.50378	93	207.9	35863	Tsc22d3|14605
chrX:137044277-137045037	F>M	761	11	0.171605	0.426608	73.6	145.5	32170	Tsc22d3|14605
chrX:137045517-137046941	F>M	1425	31	0.255329	0.489863	71.1	146.4	30266	Tsc22d3|14605
chrX:137054413-137057241	F>M	2829	50	0.119317	0.430417	76.1	142.4	19966	Tsc22d3|14605
chrX:137059448-137060694	F>M	1247	13	0.1875	0.53399	86.2	164.1	16513	Tsc22d3|14605
chrX:137063745-137064096	F>M	352	5	0.204276	0.541457	84.2	159.2	13111	Tsc22d3|14605
chrX:137071690-137072494	F>M	805	15	0.147407	0.458351	73.3	157.7	4713	Tsc22d3|14605
chrX:137073272-137074145	F>M	874	6	0.110535	0.440267	96.5	199.5	3062	Tsc22d3|14605
chrX:137075156-137076123	F>M	968	27	0.16937	0.51467	77.6	167.9	1084	Tsc22d3|14605
chrX:137076498-137077198	F>M	701	21	0	0.313404	72.8	148.1	9	Tsc22d3|14605
chrX:137077363-137078219	F>M	857	22	0.016624	0.337455	71.1	150.7	0	Tsc22d3|14605
chrX:137078577-137079589	F>M	1013	11	0.080664	0.390389	76.6	168.4	851	Tsc22d3|14605
chrX:137132814-137133452	F>M	639	52	0.0031	0.365	31	53.8	1609	Tsc22d3|14605
chrX:137133458-137133530	F>M	73	13	0	0.238596	14.7	43.8	1531	Tsc22d3|14605
chrX:137133535-137133771	F>M	237	43	0	0.284344	23.1	53.3	1290	Tsc22d3|14605
chrX:137134156-137134959	F>M	804	74	0.002938	0.29455	41.4	80.8	102	Tsc22d3|14605
chrX:137134993-137135548	F>M	556	25	0.011264	0.399149	63.9	131.7	0	Tsc22d3|14605
chrX:137198918-137199276	F>M	359	12	0.041494	0.374558	20.1	47.2	13291	Mid2|23947
chrX:137199276-137200221	F>M	946	91	0	0.231002	31.9	65.4	12346	Mid2|23947
chrX:137200225-137200787	F>M	563	22	0.087871	0.398282	36.7	84.7	11780	Mid2|23947
chrX:137272813-137273445	F>M	633	11	0.274194	0.586559	90.2	169.1	60246	Mid2|23947
chrX:137490232-137492010	F>M	1779	37	0.062746	0.319346	82.3	172	0	Atg4a|666468
chrX:137909511-137910707	F>M	1197	29	0.062975	0.264887	63.5	134.3	0	Col4a5|12830
chrX:138155785-138157032	F>M	1248	66	0.032108	0.265837	78.3	146.1	2728	Irs4|16370
chrX:138158159-138161534	F>M	3376	162	0.030085	0.32242	73	135.9	0	Irs4|16370
chrX:138623722-138624229	F>M	508	18	0.163719	0.454102	97.4	205.2	7250	Gucy2f|245650
chrX:138661934-138663681	F>M	1748	64	0.019193	0.310296	48	99.2	0	Nxt2|237082
chrX:138740183-138740738	F>M	556	36	0.116076	0.439278	57.2	109.3	3	Kcne1l|66240
chrX:138769724-138771042	F>M	1319	15	0.240506	0.591589	84.3	164.9	28983	Kcne1l|66240
chrX:138804570-138804828	F>M	259	7	0.015046	0.358434	123.4	237.1	20250	Acsl4|50790
chrX:138823540-138824927	F>M	1388	46	0.015625	0.273043	65.4	137.7	151	Acsl4|50790
chrX:138825173-138825950	F>M	778	30	0.080017	0.339446	78.7	152.7	95	Acsl4|50790
chrX:138909239-138909480	F>M	242	5	0.151852	0.548	108	200	84161	Acsl4|50790
chrX:139116028-139116247	F>M	220	24	0	0.257852	24	57	22	Tmem164|209497
chrX:139116643-139117080	F>M	438	22	0.020501	0.275125	59.9	127.5	374	Tmem164|209497
chrX:139400128-139400329	F>M	202	5	0.018735	0.406607	85.4	157.4	942	Ammecr1|56068
chrX:139400659-139401529	F>M	871	106	0.00164	0.283666	28.8	69.1	0	Ammecr1|56068
chrX:139493332-139493726	F>M	395	14	0.032035	0.245652	82.5	164.3	40411	Rgag1|209540
chrX:139500402-139500704	F>M	303	7	0.226075	0.504804	103	193.3	33433	Rgag1|209540
chrX:139501059-139502732	F>M	1674	23	0.158988	0.458316	96.3	208.6	31405	Rgag1|209540
chrX:139515170-139515805	F>M	636	21	0.162224	0.436852	62.5	133.1	18332	Rgag1|209540
chrX:139828383-139828917	F>M	535	38	0.00787	0.247382	53.5	120.6	0	Chrdl1|83453
chrX:139952859-139953659	F>M	801	29	0.052712	0.272468	67.4	132.8	0	Pak3|18481
chrX:139966599-139967447	F>M	849	12	0.239437	0.5063	88.8	178.6	13465	Pak3|18481
chrX:140098953-140099357	F>M	405	19	0.015721	0.313292	60.3	128.7	931	Pak3|18481
chrX:140588049-140589053	F>M	1005	18	0.071987	0.336439	99.6	214.7	0	A730046J19Rik|319764
chrX:140736217-140736822	F>M	606	9	0.45393	0.721343	82	175.4	3884	Mir680-2|751551
chrX:140752717-140753572	F>M	856	56	0.00114	0.284708	47	106.5	208	Alg13|67574
chrX:140770023-140770637	M>F	615	10	0.880259	0.619843	92.7	191.5	17514	Alg13|67574
chrX:140992229-140992729	F>M	501	6	0.131537	0.490694	105.2	197	1447	Mageb16-ps1|100039436
chrX:141122092-141123567	F>M	1476	50	0.102437	0.355413	48.4	109	0	Zcchc16|619287
chrX:141123573-141124521	F>M	949	31	0.020192	0.23068	67.1	139.4	123	Zcchc16|619287
chrX:141555438-141555786	F>M	349	5	0.412727	0.803832	110	219.2	81551	Mir3472|100499526
chrX:141889413-141889801	F>M	389	5	0.155026	0.463081	117.4	219.4	32381	Amot|27494
chrX:141890215-141890584	F>M	370	7	0.224845	0.539437	115	202.9	31598	Amot|27494
chrX:141938355-141941099	F>M	2745	79	0.035829	0.323607	74.9	148.8	16173	Amot|27494
chrX:143396840-143398692	F>M	1853	85	0.081563	0.332438	72	144.5	0	Htr2c|15560
chrX:143628737-143629776	F>M	1040	20	0.29914	0.561409	81.4	151.8	35984	Mir448|723914
chrX:143988108-143988435	F>M	328	24	0.011483	0.239242	43.5	81.3	189	Lrch2|210297
chrX:147021986-147024055	F>M	2070	61	0.062523	0.333796	87.6	177	0	Apex2|77622
chrX:147027861-147030750	F>M	2890	38	0.219125	0.512588	87.8	182.9	3397	Pfkfb1|18639
chrX:147247204-147248353	F>M	1150	45	0.013408	0.314333	59.7	135.7	0	Maged2|80884
chrX:147391036-147391503	F>M	468	22	0.044205	0.304192	76.1	151.8	60333	Gnl3l|237107
chrX:147419748-147419962	F>M	215	5	0.200828	0.513919	96.6	186.8	31874	Gnl3l|237107
chrX:147451143-147452545	F>M	1403	58	0.012801	0.315168	80.8	156.3	0	Gnl3l|237107
chrX:147481577-147481915	F>M	339	35	0	0.279144	29	62.7	0	Fgd1|14163
chrX:147481942-147482665	F>M	724	62	0.024457	0.360279	35.6	80.8	229	Fgd1|14163
chrX:147530243-147531421	F>M	1179	47	0.027139	0.333763	82.3	165.2	0	Tsr2|69499
chrX:147567372-147567561	F>M	190	7	0.065909	0.415029	62.9	123.6	36286	Tsr2|69499
chrX:147568775-147569108	F>M	334	5	0.104587	0.425976	109	220.2	37689	Tsr2|69499
chrX:147603091-147603356	F>M	266	13	0.049793	0.369565	37.1	70.8	29265	Wnk3|279561
chrX:147603456-147604085	F>M	630	36	0.024554	0.363936	24.9	50.5	28536	Wnk3|279561
chrX:147604095-147604509	F>M	415	34	0.006284	0.249684	37.4	69.9	28112	Wnk3|279561
chrX:147604627-147604916	F>M	290	11	0.071038	0.468933	33.3	77.5	27705	Wnk3|279561
chrX:147778018-147778700	F>M	683	22	0.086466	0.299303	60.5	130.5	66	Fam120c|207375
chrX:147778700-147779107	F>M	408	43	0	0.239233	47.9	78.8	0	Fam120c|207375
chrX:147779114-147779372	F>M	259	22	0	0.369594	53.6	104	348	Fam120c|207375
chrX:147779445-147779870	F>M	426	10	0.089351	0.396088	81.7	163.6	679	Fam120c|207375
chrX:147954551-147955179	F>M	629	32	0.009565	0.24563	71.9	141.2	36	Phf8|320595
chrX:147955180-147957115	F>M	1936	103	0.002176	0.299483	66.9	140.9	0	Phf8|320595
chrX:148235046-148235956	F>M	911	35	0.068262	0.268824	40.6	86.5	1869	Huwe1|59026
chrX:148235956-148237431	F>M	1476	26	0.005906	0.366508	84.7	161.9	394	Huwe1|59026
chrX:148237469-148239476	F>M	2008	119	0.00365	0.266075	73.7	145.7	0	Huwe1|59026
chrX:148435620-148438133	F>M	2514	60	0.038453	0.352588	75.8	166.8	0	Hsd17b10|15108
chrX:148450509-148451216	F>M	708	46	0.000575	0.212248	75.6	166.1	0	Smc1a|24061
chrX:148451219-148452608	F>M	1390	49	0.025229	0.3276	71.2	131.7	248	Smc1a|24061
chrX:148579364-148580127	F>M	764	42	0.026518	0.270586	55.7	106.1	553	Iqsec2|245666
chrX:148613550-148614427	F>M	878	11	0.041195	0.389244	88.3	170.7	0	Iqsec2|245666
chrX:148777349-148777652	F>M	304	9	0.016639	0.290276	66.8	153.1	322	Tspyl2|52808
chrX:148802983-148803636	F>M	654	19	0.122853	0.333924	39.8	89.1	0	3010001F23Rik|75693
chrX:149202312-149203711	F>M	1400	25	0.05051	0.258811	74.4	145.3	318	Shroom2|110380
chrX:149203721-149203740	F>M	20	5	0	0.415058	62.2	103.6	289	Shroom2|110380
chrX:149203919-149203997	F>M	79	15	0.004161	0.260734	48.1	85.4	32	Shroom2|110380
chrX:149204286-149204820	F>M	535	40	0.015867	0.238084	61.5	107	257	Shroom2|110380
chrX:149440933-149442494	F>M	1562	96	0.015163	0.290944	67.3	113.5	0	Usp51|635253
chrX:149471251-149472075	F>M	825	41	0.012699	0.295926	82.6	161	31	Mageh1|75625
chrX:149574045-149575113	F>M	1069	53	0.041777	0.277294	78.1	147.2	0	Rragb|245670
chrX:149671965-149672848	F>M	884	38	0.039658	0.31888	58.4	125	0	Klf8|245671
chrX:149793917-149795354	F>M	1438	64	0.020976	0.251326	66.3	141.4	121329	Klf8|245671
chrX:149851740-149851918	F>M	179	5	0.07799	0.399815	115.4	216.6	80857	Ubqln2|54609
chrX:149931762-149932640	F>M	879	30	0.017663	0.283811	73.6	147.6	135	Ubqln2|54609
chrX:149932747-149932953	F>M	207	25	0	0.452555	34.2	60.3	0	Ubqln2|54609
chrX:149932955-149933137	F>M	183	22	0.007625	0.256875	41.7	77.7	180	Ubqln2|54609
chrX:149933142-149933617	F>M	476	31	0.043378	0.376097	69.9	143.3	367	Ubqln2|54609
chrX:150129720-150130850	F>M	1131	15	0.171508	0.391513	96.4	180.7	0	Kctd12b|207474
chrX:150157541-150158668	F>M	1128	37	0.012602	0.218912	72.9	151.5	0	2210013O21Rik|70123
chrX:151148101-151148824	F>M	724	28	0.314578	0.548343	55.9	103.4	134228	Samt2|434881
chrX:151649956-151650513	F>M	558	16	0.005189	0.361293	84.3	152.8	479	Sat1|20229
chrX:151650538-151651290	F>M	753	39	0.000887	0.232637	86.7	165.8	0	Sat1|20229
chrX:151696789-151696955	F>M	167	5	0.030848	0.315789	77.8	171	31	Acot9|56360
chrX:151697084-151697440	F>M	357	25	0.011696	0.301551	61.6	123.8	98	Acot9|56360
chrX:151771960-151772871	F>M	912	32	0.004717	0.293633	72.9	125.2	132	Prdx4|53381
chrX:152056577-152058138	F>M	1562	105	0.01162	0.240837	43.4	84.7	0	Ptchd1|211612
chrX:152058302-152059197	F>M	896	39	0.009575	0.224148	61.6	130.2	432	Ptchd1|211612
chrX:152059205-152059714	F>M	510	31	0.005328	0.28	60.5	141.1	1335	Ptchd1|211612
chrX:153929079-153929578	F>M	500	52	0.001176	0.294872	32.7	75	400	Sms|20603
chrX:153929578-153929657	F>M	80	16	0	0.370021	22.2	59.6	321	Sms|20603
chrX:153929746-153929984	F>M	239	36	0	0.300407	20.7	54.6	0	Sms|20603
chrX:153930083-153930251	F>M	169	16	0.003708	0.250343	50.6	91.1	105	Sms|20603
chrX:154035442-154036185	F>M	744	26	0.041423	0.290381	85.4	169.5	462	Mbtps2|270669
chrX:154036487-154037067	F>M	581	45	0.025587	0.345828	42.6	91.9	0	Mbtps2|270669
chrX:154050996-154051217	F>M	222	27	0.081169	0.37931	57	109.6	14349	Mbtps2|270669
chrX:154140521-154140669	F>M	149	5	0.264957	0.545139	117	230.4	3616	Smpx|66106
chrX:154255680-154255731	F>M	52	5	0.042781	0.331599	74.8	153.8	636	Klhl34|245683
chrX:154479494-154481031	F>M	1538	79	0.043106	0.308938	53.2	111.7	98	Cnksr2|245684
chrX:154481062-154481382	F>M	321	50	0	0.258411	20.6	41	0	Cnksr2|245684
chrX:154481452-154482088	F>M	637	41	0.031022	0.31964	53.5	111	323	Cnksr2|245684
chrX:155360319-155362280	F>M	1962	41	0.090458	0.340694	93.3	187.8	331434	Rps6ka3|110651
chrX:155427546-155427776	F>M	231	5	0.092982	0.433012	114	186.6	265938	Rps6ka3|110651
chrX:155692061-155693558	F>M	1498	60	0.034445	0.340623	61	111.3	156	Rps6ka3|110651
chrX:155693885-155695624	F>M	1740	100	0.014335	0.229789	48.8	99.7	171	Rps6ka3|110651
chrX:155809785-155810561	F>M	777	66	0	0.237492	34.2	74.2	0	Eif1ax|66235
chrX:155810602-155811238	F>M	637	25	0.012665	0.321305	79	161.8	475	Eif1ax|66235
chrX:155852111-155852621	F>M	511	60	0.080739	0.297259	48.7	94.9	0	Map7d2|78283
chrX:155852626-155853268	F>M	643	65	0.019734	0.317688	31.2	70.8	122	Map7d2|78283
chrX:155970198-155970444	F>M	247	10	0.130435	0.424979	66.7	119.3	156	A830080D01Rik|382252
chrX:155970872-155971210	F>M	339	33	0	0.250133	33.5	57.1	272	A830080D01Rik|382252
chrX:155971218-155972023	F>M	806	22	0.195932	0.485191	67	116.6	618	A830080D01Rik|382252
chrX:155979841-155980095	M>F	255	15	0.961194	0.708848	67	134.9	9241	A830080D01Rik|382252
chrX:156064319-156065072	F>M	754	31	0.014351	0.327398	56.2	112.3	132	Sh3kbp1|58194
chrX:156065077-156065522	F>M	446	43	0.003265	0.259059	28.5	55.8	0	Sh3kbp1|58194
chrX:156065526-156065921	F>M	396	43	0.007953	0.274301	43.9	80.6	322	Sh3kbp1|58194
chrX:156425923-156426020	F>M	98	8	0.022965	0.376458	59.9	117.9	345	Map3k15|270672
chrX:156426084-156426731	F>M	648	93	0.043534	0.369952	33.8	67.6	0	Map3k15|270672
chrX:156575006-156576645	F>M	1640	89	0.009822	0.276951	68.6	129.1	0	Pdha1|18597
chrX:156828617-156829057	F>M	441	28	0.088635	0.32616	65.7	149.4	0	Adgrg2|237175
chrX:156851244-156852346	F>M	1103	14	0.198007	0.514395	107.5	186.1	22622	Adgrg2|237175
chrX:156852943-156853580	F>M	638	8	0.202191	0.492812	125.5	217.4	24321	Adgrg2|237175
chrX:156856345-156856725	F>M	381	7	0.134269	0.473538	71.3	153.9	27723	Adgrg2|237175
chrX:156939712-156940521	F>M	810	49	0.001342	0.290859	60.8	119	0	Phka2|110094
chrX:156940524-156941138	F>M	615	28	0.001503	0.218794	71.3	151.6	158	Phka2|110094
chrX:157203469-157205010	F>M	1542	49	0.039737	0.336812	71.4	156.4	935	Rs1|20147
chrX:157431686-157434231	F>M	2546	132	0.012361	0.268079	66.8	133.4	0	Cdkl5|382253
chrX:157600529-157601106	F>M	578	26	0.010259	0.311702	71.2	141.7	0	Scml2|107815
chrX:158154283-158156854	F>M	2572	130	0.046417	0.32079	43.6	93.4	0	Rai2|24004
chrX:158345602-158346697	F>M	1096	60	0.049007	0.324901	50.3	109.4	190117	Rai2|24004
chrX:158346783-158347167	F>M	385	37	0.019145	0.348243	66.4	132.3	191298	Rai2|24004
chrX:158399178-158400281	F>M	1104	15	0.138541	0.475469	90.5	167.1	197092	Nhs|195727
chrX:158532614-158532871	F>M	258	7	0.191797	0.501695	118.4	210.7	64502	Nhs|195727
chrX:158572234-158572546	F>M	313	9	0.20202	0.525851	88	176.2	24827	Nhs|195727
chrX:158596088-158596846	F>M	759	23	0.129501	0.37191	68.8	149.5	527	Nhs|195727
chrX:158596863-158597337	F>M	475	55	0.007585	0.32823	43.1	105.7	36	Nhs|195727
chrX:158597337-158597926	F>M	590	42	0.001531	0.263905	31.1	62.1	0	Nhs|195727
chrX:159028260-159028534	F>M	275	6	0.232489	0.537594	111.8	221.7	53056	Reps2|194590
chrX:159028914-159029517	F>M	604	9	0.183365	0.48766	58.8	112.6	52073	Reps2|194590
chrX:159080174-159080478	F>M	305	7	0.182493	0.429128	96.3	183.4	1112	Reps2|194590
chrX:159080784-159081481	F>M	698	40	0.016949	0.287893	54.6	108.2	109	Reps2|194590
chrX:159081600-159081826	F>M	227	16	0.004854	0.341991	51.5	101.1	10	Reps2|194590
chrX:159161152-159161652	F>M	501	16	0.229304	0.519111	95.1	191.3	36652	Rbbp7|245688
chrX:159197611-159198001	F>M	391	24	0.020772	0.345284	70.2	119.7	303	Rbbp7|245688
chrX:159198127-159198180	F>M	54	8	0	0.309735	25.9	70.6	124	Rbbp7|245688
chrX:159198263-159198718	F>M	456	45	0	0.309777	31	79.6	0	Rbbp7|245688
chrX:159198976-159200151	F>M	1176	50	0.027382	0.331973	53.3	112.7	672	Rbbp7|245688
chrX:159265662-159267071	F>M	1410	53	0.031206	0.353448	40.5	83.2	315	Txlng|353170
chrX:159267132-159268202	F>M	1071	48	0.018868	0.243231	71.8	140.8	0	Txlng|353170
chrX:159324836-159326451	F>M	1616	68	0.051101	0.334171	66.8	117.1	0	Syap1|67043
chrX:159339277-159340657	F>M	1381	56	0.015059	0.27755	70	130.6	0	Ctps2|55936
chrX:159359415-159360119	F>M	705	12	0.14	0.522079	95.8	181.2	19312	Ctps2|55936
chrX:159405367-159405688	F>M	322	8	0.090331	0.406728	98.2	204.4	2836	S100g|12309
chrX:159987649-159987822	F>M	174	5	0.024621	0.229956	105.6	227	0	Grpr|14829
chrX:160183643-160184242	F>M	600	9	0.20021	0.457645	106	215.1	15022	Rnf138rt1|74264
chrX:160198353-160199607	F>M	1255	61	0.121324	0.401083	93.1	187.7	0	Rnf138rt1|74264
chrX:160345952-160346767	F>M	816	41	0.023494	0.245592	57.1	96.8	182	Ap1s2|108012
chrX:160346768-160347206	F>M	439	55	0.001035	0.289261	52.7	94.5	0	Ap1s2|108012
chrX:160347599-160348029	F>M	431	21	0.016649	0.371622	91.5	162.1	650	Ap1s2|108012
chrX:160395367-160396182	F>M	816	56	0.077028	0.356858	39.4	93.9	416	Zrsr2|22184
chrX:160396185-160396551	F>M	367	36	0	0.321964	42.4	94.5	47	Zrsr2|22184
chrX:160396557-160397872	F>M	1316	29	0.140553	0.355455	74.8	151.7	0	Zrsr2|22184
chrX:160465767-160465883	F>M	117	7	0.010558	0.332405	94.7	153.9	59	Car5b|56078
chrX:160473600-160474159	F>M	560	9	0.237931	0.486659	96.7	191.6	7658	Car5b|56078
chrX:160513325-160514969	F>M	1645	81	0.027636	0.296116	72.8	129	0	Siah1b|20438
chrX:160528005-160528542	F>M	538	13	0.29767	0.55989	89.2	195.2	0	Tmem27|57394
chrX:160583667-160584082	F>M	416	6	0.089679	0.397893	98.5	205.7	5255	Ace2|70008
chrX:160671411-160671694	F>M	284	8	0.081604	0.412319	90.4	172.5	24431	Bmx|12169
chrX:160676271-160676582	F>M	312	5	0.171694	0.460621	86.2	167.6	19543	Bmx|12169
chrX:160707323-160707945	F>M	623	21	0.046729	0.279858	86.6	147.5	0	Pir|69656
chrX:160819310-160820349	F>M	1040	41	0.054907	0.312786	56.4	122.7	7856	Figf|14205
chrX:160856980-160857570	F>M	591	24	0.053512	0.317147	49.8	109.8	149	Piga|18700
chrX:160857715-160858721	F>M	1007	29	0.024259	0.271246	76.8	148.1	0	Piga|18700
chrX:160869472-160869782	F>M	311	6	0.206307	0.532084	126.8	231.2	5144	Asb11|68854
chrX:160883397-160883859	F>M	463	13	0.219376	0.482391	96.1	187.8	8471	Asb11|68854
chrX:160940071-160940300	F>M	230	8	0.248834	0.554923	80.4	153.6	4236	Asb9|69299
chrX:161417943-161418168	F>M	226	13	0	0.348997	58.4	122.8	139	Mospd2|76763
chrX:161418188-161418298	F>M	111	6	0	0.24558	41.5	84.8	9	Mospd2|76763
chrX:161418721-161419346	F>M	626	14	0.028754	0.346013	89.4	195.3	197	Fancb|237211
chrX:162676605-162678051	F>M	1447	91	0.052819	0.393371	61.8	110.7	0	Gpm6b|14758
chrX:162878553-162878585	F>M	33	8	0.005865	0.295612	42.6	108.2	51	Ofd1|237222
chrX:162878720-162879605	F>M	886	37	0.035155	0.279058	70.7	157.2	33	Trappc2|66226
chrX:162904805-162904974	F>M	170	6	0.208696	0.518409	115	226.3	12825	Rab9|56382
chrX:162915491-162916094	F>M	604	11	0.170045	0.501063	80.7	171.1	1705	Rab9|56382
chrX:162916430-162917625	F>M	1196	55	0	0.298963	65.5	131.5	174	Rab9|56382
chrX:162947703-162948379	F>M	677	39	0.006501	0.302153	63.1	103.6	31	Tceanc|245695
chrX:162948451-162948837	F>M	387	25	0.0767	0.29374	68.8	155.9	41	Tceanc|245695
chrX:162952052-162952309	F>M	258	11	0.025052	0.355216	87.1	178.6	3642	Tceanc|245695
chrX:163023065-163023779	F>M	715	34	0.022848	0.251527	55.4	110.7	0	Egfl6|54156
chrX:163099117-163099418	F>M	302	10	0.062007	0.323562	88.7	180.8	539	Gm1720|382255
chrX:163645737-163647273	F>M	1537	73	0.017486	0.302243	58	131.9	0	Tmsb4x|19241
chrX:163819446-163820142	F>M	697	31	0.045573	0.28226	74.3	162.7	539	Prps2|110639
chrX:163820151-163821050	F>M	900	41	0.010412	0.299202	53.9	125.3	0	Prps2|110639
chrX:164560583-164561233	F>M	651	33	0.026082	0.259693	51.1	124.3	0	Frmpd4|333605
chrX:165109873-165110456	F>M	584	11	0.03599	0.38057	106.1	204	1378	Msl3|17692
chrX:165110483-165111422	F>M	940	30	0	0.228342	76.1	161.6	412	Msl3|17692
chrX:165111422-165111498	F>M	77	12	0.002743	0.297096	60.8	111.9	336	Msl3|17692
chrX:165111614-165112246	F>M	633	62	0.000789	0.258573	40.9	99.2	0	Msl3|17692
chrX:165112246-165112979	F>M	734	25	0.033657	0.339691	70.1	142.6	412	Msl3|17692
chrX:165216761-165217212	F>M	452	12	0.133636	0.484015	91.7	205.9	15819	Arhgap6|11856
chrX:165232597-165234818	F>M	2222	115	0.040947	0.265503	60.9	136.4	0	Arhgap6|11856
chrX:165270153-165270631	F>M	479	7	0.133721	0.460076	98.3	187.9	37122	Arhgap6|11856
chrX:165474290-165474765	F>M	476	18	0.001748	0.220684	63.6	128.4	0	Arhgap6|11856
chrX:165474773-165475652	F>M	880	21	0.058296	0.36214	85	162	230	Arhgap6|11856
chrX:165757170-165758847	F>M	1678	89	0.052632	0.332317	63.4	121.7	0	Hccs|15159
chrX:166318625-166319009	F>M	385	12	0.002571	0.33078	97.2	174.1	1074	Mid1|17318
chrX:166365474-166365615	F>M	142	8	0.298938	0.56555	82.4	212.6	47923	Mid1|17318

## Sheet: sex DMRs, B6, DSS
#sex DMRs by DSS, B6 animals
#Group 1 = Males (B6 parents), 3 animals
#Group 2 = Females (B6 parents), 3 animals
#DMR coordinates (mm9)	DMR type	length (bp)	validated CpG sites	weighted methylation, Male	weighted methylation, Female	mean CpG depth, Male	mean CpG depth, Female	distance to nearest TSS (bp)	gene(s) of nearest TSS
chr1:5062087-5062965	F>M	879	35	0.637255	0.863173	32.1	39.3	1721	Rgs20|58175
chr1:21295461-21295668	F>M	208	7	0.635556	0.939759	64.3	59.3	7068	Gm4956|241041
chr1:21318787-21319316	F>M	530	5	0.272941	0.646919	85	84.4	20442	Khdc1a|368204
chr1:21323808-21324082	F>M	275	6	0.162679	0.615385	69.7	62.8	15676	Khdc1a|368204
chr1:33271764-33272042	F>M	279	5	0.377163	0.691552	115.6	101.8	454597	Prim2|19076
chr1:36158219-36158411	F>M	193	6	0.397313	0.676923	86.8	75.8	32974	Hs6st1|50785
chr1:36837772-36838838	M>F	1067	41	0.605409	0.402165	70.3	87.9	1943	Zap70|22637
chr1:38266170-38266584	M>F	415	9	0.893617	0.690447	88.8	91.9	79663	Rev1|56210
chr1:39161854-39162259	M>F	406	10	0.582669	0.363299	100.4	107.9	81578	Mir6349|102466631
chr1:39341664-39341959	M>F	296	16	0.433451	0.148902	106.1	116.7	82737	Rpl31|114641
chr1:40224452-40224852	M>F	401	9	0.60485	0.388967	77.9	78.6	57073	Il1r1|16177
chr1:41519599-41520094	F>M	496	11	0.589071	0.816162	83.2	90	281502	4930448I06Rik|74897
chr1:51920552-51920745	F>M	194	10	0.534729	0.804541	105.1	101.3	52077	Myo1b|17912
chr1:51929166-51929482	F>M	317	5	0.540404	0.793503	79.2	86.2	43340	Myo1b|17912
chr1:55202591-55202879	F>M	289	8	0.497364	0.746063	71.1	63.5	14502	Mob4|19070
chr1:58172641-58173166	F>M	526	7	0.503866	0.852523	110.9	110.4	2661	Aox3|71724
chr1:58184310-58184608	F>M	299	9	0.567402	0.812227	90.7	76.3	14330	Aox3|71724
chr1:61654688-61654985	F>M	298	5	0.279732	0.735537	119.4	121	30413	Pard3b|72823
chr1:63024466-63024928	M>F	463	5	0.690476	0.333333	84	85.8	135913	Ino80d|227195
chr1:65384878-65385372	F>M	495	6	0.45283	0.789668	97.2	90.3	27047	Pth2r|213527
chr1:70857603-70857826	F>M	224	8	0.448829	0.766175	101.4	110.1	85314	Vwc2l|320460
chr1:73718735-73719099	M>F	365	5	0.63285	0.374723	82.8	90.2	183050	Mir6351|102465179
chr1:75118383-75118960	F>M	578	6	0.434238	0.761446	79.8	69.2	2840	Nhej1|75570
chr1:79811978-79812434	F>M	457	5	0.575639	0.861566	101.8	109.8	39385	Mrpl44|69163
chr1:79819549-79820038	F>M	490	11	0.301066	0.562032	102.4	109.2	35202	Serpine2|20720
chr1:79820443-79820667	F>M	225	6	0.304	0.6544	83.3	104.2	34573	Serpine2|20720
chr1:82631088-82631415	M>F	328	11	0.637865	0.433806	71.5	76.9	47592	Col4a3|12828
chr1:90014177-90015002	F>M	826	7	0.467456	0.849338	96.6	86.3	14345	Ugt1a6b|394435
chr1:90015766-90016062	F>M	297	11	0.650397	0.863771	80.1	92.1	15322	Ugt1a6a|94284
chr1:90064654-90066169	M>F	1516	14	0.635048	0.331293	88.9	93.4	2067	Ugt1a5|394433
chr1:90656803-90657243	F>M	441	8	0.410047	0.746401	107	112.9	5338	Platr5|78650
chr1:90661889-90662148	F>M	260	5	0.389583	0.639655	96	116	10424	Platr5|78650
chr1:93144984-93145440	M>F	457	7	0.836601	0.451497	131.1	119.3	1456	Ube2f|67921
chr1:93206000-93206602	M>F	603	13	0.60201	0.326803	76.5	98.2	11085	Scly|50880
chr1:94561994-94562602	F>M	609	10	0.38978	0.717557	99.8	91.7	16576	Otos|260301
chr1:97219652-97219904	M>F	253	7	0.666667	0.362624	105	115.4	9447	Fam174a|67698
chr1:104457758-104458105	F>M	348	11	0.412317	0.674538	87.1	88.5	1405413	Gm20268|100504525
chr1:121153458-121153818	M>F	361	8	0.769231	0.258993	66.6	69.5	165007	Inhbb|16324
chr1:121156157-121156214	M>F	58	5	0.634312	0.23445	88.6	83.6	162611	Inhbb|16324
chr1:123370860-123371058	F>M	199	5	0.619469	0.852126	90.4	108.2	43216	Ccdc93|70829
chr1:128263083-128263323	M>F	241	7	0.614108	0.304136	103.3	117.4	126181	Nckap5|210356
chr1:128911523-128911751	F>M	229	5	0.283951	0.556561	97.2	88.4	184314	Nckap5|210356
chr1:129260344-129260724	M>F	381	10	0.696941	0.477234	104.6	118.6	158781	Mgat5|107895
chr1:130163662-130163745	F>M	84	7	0.33114	0.639742	65.1	88.4	22904	Ubxn4|67812
chr1:133717797-133718065	M>F	269	5	0.801527	0.51752	78.6	74.2	6524	Slc41a1|98396
chr1:135337235-135337641	F>M	407	6	0.391304	0.747651	122.7	124.2	16446	Sox13|20668
chr1:135797567-135797705	M>F	139	5	0.657627	0.426357	59	77.4	6045	Optc|269120
chr1:154261596-154261834	M>F	239	10	0.875291	0.505108	85.8	88.1	14599	Colgalt2|269132
chr1:155328352-155328755	F>M	404	10	0.45	0.831683	58	60.6	6035	Dhx9|13211
chr1:157057261-157057692	M>F	432	9	0.642735	0.328467	65	91.3	51428	Stx6|58244
chr1:164911819-164912762	M>F	944	8	0.834068	0.48414	85.1	74.9	1897	Fmo3|14262
chr1:166155330-166155482	F>M	153	12	0.184211	0.722222	3.2	1.5	23695	Slc19a2|116914
chr1:169184572-169184995	M>F	424	10	0.87467	0.57377	75.8	97.6	30263	Uck2|80914
chr1:169191962-169192223	M>F	262	11	0.745763	0.472582	64.4	91.2	23035	Uck2|80914
chr1:171197073-171197547	F>M	475	8	0.384314	0.644231	127.5	130	247853	Mir6354|102466632
chr1:172897310-172897656	M>F	347	10	0.753007	0.395238	124.7	105	8546	Fcgr2b|14130
chr1:177538681-177539009	F>M	329	6	0.653763	0.917485	77.5	84.8	16757	Fh1|14194
chr1:182228310-182228563	M>F	254	5	0.909259	0.576402	108	103.4	32044	Itpkb|320404
chr1:182909780-182910594	F>M	815	23	0.562775	0.793069	79	86.6	37106	Ephx1|13849
chr1:184195994-184196174	F>M	181	12	0.721739	0.939394	9.6	13.8	16716	Degs1|13244
chr1:184439607-184439717	M>F	111	5	0.767327	0.484536	40.4	38.8	7897	Capn2|12334
chr1:184532088-184532673	F>M	586	16	0.53491	0.740126	55.5	79.1	36950	Capn8|170725
chr1:185899959-185900392	F>M	434	7	0.441558	0.710993	77	80.6	41619	Dusp10|63953
chr1:188628039-188628398	F>M	360	7	0.285884	0.538071	120.4	112.6	54802	Rrp15|67223
chr1:193486033-193486496	M>F	464	10	0.743784	0.474974	92.5	97.9	55407	Lpgat1|226856
chr1:193758322-193759031	F>M	710	27	0.692308	0.939394	0.5	1.2	26916	1700034H15Rik|98736
chr1:195077840-195078232	M>F	393	8	0.628483	0.39302	80.8	82.4	9286	Hsd11b1|15483
chr1:196297643-196298601	F>M	959	7	0.481032	0.834658	94.1	89.9	147422	Plxna2|18845
chr2:4816084-4816385	F>M	302	5	0.29078	0.590909	84.6	83.6	13474	Sephs1|109079
chr2:4858417-4858946	F>M	530	16	0.341584	0.578313	88.4	93.4	18375	Phyh|16922
chr2:4865761-4865894	F>M	134	7	0.436019	0.72314	30.1	34.6	25719	Phyh|16922
chr2:4914715-4915292	F>M	578	18	0.326071	0.769388	73.9	81.7	17547	Ucma|68527
chr2:5567397-5567834	M>F	438	6	0.871212	0.658768	66	70.3	29258	Camk1d|227541
chr2:5595432-5596100	M>F	669	11	0.72326	0.245763	53.5	53.6	992	Camk1d|227541
chr2:5815324-5815552	F>M	229	9	0.195266	0.433333	75.1	70	847	Sec61a2|57743
chr2:22916745-22917127	M>F	383	8	0.569395	0.330588	105.4	106.2	6594	Acbd5|74159
chr2:26975934-26976080	M>F	147	8	0.605753	0.365733	73.9	75.9	21917	Fam163b|109349
chr2:30043377-30043738	F>M	362	7	0.556962	0.75985	56.4	76.1	9398	D2Wsu81e|227695
chr2:31057479-31057704	F>M	226	6	0.153333	0.396797	75	93.7	43739	Ncs1|14299
chr2:33083401-33084354	M>F	954	29	0.763825	0.452483	82.9	104.9	11920	Angptl2|26360
chr2:33084963-33085440	M>F	478	6	0.828179	0.596821	97	115.3	13482	Angptl2|26360
chr2:33085995-33086396	M>F	402	8	0.460317	0.211099	86.6	114.9	14514	Angptl2|26360
chr2:41889737-41889936	F>M	200	7	0.722504	0.92435	84.4	60.4	413152	Mir6336|102465171
chr2:50159486-50160069	M>F	584	15	0.682518	0.450418	99.5	111.6	7156	Gm13483|100502624
chr2:52216568-52216940	M>F	373	9	0.695939	0.413519	101.2	111.8	22250	Neb|17996
chr2:58679895-58680200	F>M	306	7	0.489297	0.75485	93.4	81	72300	Upp2|76654
chr2:60785132-60785503	F>M	372	11	0.595495	0.818956	92.8	85.4	15758	Rbms1|56878
chr2:67741274-67741467	M>F	194	7	0.805873	0.277439	87.6	93.7	122174	Mir6335|102466627
chr2:68738476-68738849	M>F	374	8	0.827286	0.613349	86.1	108.6	38862	Cers6|241447
chr2:71713409-71713585	M>F	177	7	0.790584	0.549342	88	86.9	2128	Pdk1|228026
chr2:78496318-78496742	F>M	425	8	0.309524	0.583333	89.2	84	212462	Ube2e3|22193
chr2:84176754-84177143	F>M	390	5	0.50165	0.843537	121.2	88.2	88280	Calcrl|54598
chr2:101793086-101793557	M>F	472	11	0.885069	0.580068	92.5	106.7	66667	Commd9|76501
chr2:101952606-101953230	M>F	625	9	0.684766	0.385542	73.7	83	73387	Ldlrad3|241576
chr2:102033298-102033556	M>F	259	10	0.690104	0.381466	76.8	92.8	6681	Ldlrad3|241576
chr2:107810740-107810975	F>M	236	6	0.360996	0.839744	80.3	78	679994	Kcna4|16492
chr2:114637907-114638105	F>M	199	6	0.285081	0.516624	112.8	130.3	157243	Dph6|66632
chr2:115821634-115821938	F>M	305	8	0.349045	0.785992	98.1	96.4	68419	Meis2|17536
chr2:119397466-119397839	F>M	374	12	0.606211	0.845468	67.1	56.1	22193	1700020I14Rik|66602
chr2:131273281-131273916	M>F	636	9	0.823282	0.542026	79.2	103.1	43682	Smox|228608
chr2:134357323-134357590	F>M	268	13	0.601449	0.841739	42.5	44.2	22498	Hao1|15112
chr2:134370538-134371539	F>M	1002	19	0.252078	0.661481	95	98.1	8549	Hao1|15112
chr2:134657869-134658582	F>M	714	11	0.530556	0.738033	98.2	104.5	45969	Plcb1|18795
chr2:137379649-137380361	F>M	713	5	0.345188	0.633205	95.6	103.6	437393	Jag1|16449
chr2:143894457-143894684	M>F	228	6	0.854118	0.572016	70.8	81	35619	Banf2|403171
chr2:144026753-144027029	F>M	277	5	0.558962	0.83223	84.8	90.6	11727	Gm5535|433481
chr2:147386762-147387002	F>M	241	5	0.252033	0.524725	73.8	72.8	149427	A530006G24Rik|381384
chr2:154916603-154917081	F>M	479	10	0.417027	0.6703	69.3	73.4	8734	2310005A03Rik|100504268
chr2:155521255-155521744	F>M	490	7	0.371212	0.623239	75.4	81.1	3135	Trpc4ap|56407
chr2:157940753-157941072	M>F	320	6	0.609337	0.359504	67.8	80.7	23220	2010009K17Rik|72340
chr2:160875179-160875604	F>M	426	7	0.391489	0.648951	100.7	102.1	59218	Chd6|71389
chr2:165146959-165147043	F>M	85	5	0.576803	0.838798	63.8	73.2	633	Elmo2|140579
chr2:165721617-165722196	F>M	580	19	0.567142	0.817737	70.2	75.4	11279	Zmynd8|228880
chr2:167539079-167539397	F>M	319	9	0.489362	0.724843	73.1	70.7	22402	A530013C23Rik|329562
chr2:169833269-169833636	F>M	368	11	0.55	0.751651	56.4	68.8	44582	AY702102|446211
chr2:169874737-169875147	F>M	411	9	0.484241	0.831858	77.6	62.8	21024	A630075F10Rik|100043910
chr2:170085569-170085885	F>M	317	7	0.568504	0.856269	90.7	93.4	95976	Bcas1os2|73303
chr2:172404416-172404561	M>F	146	6	0.600884	0.298091	113.2	113.5	27925	Tfap2c|21420
chr2:174311821-174312173	F>M	353	7	0.371654	0.663082	90.7	79.7	13379	Slmo2|66390
chr2:177631600-177632551	F>M	952	21	0.186065	0.447761	60.1	63.8	0	Gm14327|665205
chr2:178365717-178366165	M>F	449	8	0.567939	0.310644	81.9	101	200497	Cdh26|381409
chr2:181356324-181356809	F>M	486	7	0.41471	0.680492	91.3	93	20300	Prpf6|68879
chr3:9725331-9725417	M>F	87	5	0.479814	0.236842	128.8	136.8	108262	Pag1|94212
chr3:9738771-9739071	M>F	301	6	0.539384	0.328042	97.3	94.5	94608	Pag1|94212
chr3:10207033-10207267	F>M	235	5	0.256732	0.490196	111.4	122.4	1309	Fabp4|11770
chr3:14723922-14724205	F>M	284	5	0.488839	0.811594	89.6	96.6	54255	Car1|12346
chr3:14799871-14800415	F>M	545	7	0.353407	0.618875	90.1	78.7	7950	Car1|12346
chr3:14871426-14872041	F>M	616	10	0.47929	0.709945	67.6	72.4	7888	Car3|12350
chr3:18146148-18146636	F>M	489	10	0.258096	0.53	101.9	110	2810	Cyp7b1|13123
chr3:18938715-18939035	F>M	321	9	0.577277	0.838188	108.6	103	124030	Armc1|74252
chr3:32462527-32462968	F>M	442	8	0.478854	0.752078	91.6	90.2	34123	Mfn1|67414
chr3:32465798-32466578	F>M	781	6	0.488095	0.770134	98	99.3	37394	Mfn1|67414
chr3:35978506-35979218	M>F	713	11	0.57767	0.301259	93.6	101.1	13584	Acad9|229211
chr3:40682845-40683002	F>M	158	5	0.322642	0.561525	106	115.4	15197	Abhd18|269423
chr3:41399256-41399473	M>F	218	5	0.85558	0.65251	91.4	103.6	30454	Jade1|269424
chr3:50990916-50991250	F>M	335	7	0.378136	0.759191	79.7	77.7	37119	Noct|12457
chr3:52407496-52407769	M>F	274	5	0.579336	0.352313	54.2	56.2	135877	Gm2447|329639
chr3:52409285-52409692	M>F	408	6	0.715556	0.329524	75	87.5	133954	Gm2447|329639
chr3:52726439-52726685	F>M	247	7	0.285914	0.576294	102.4	104.9	4903	Gm20750|622124
chr3:66398594-66398844	F>M	251	7	0.484848	0.831091	99	95.6	297835	Veph1|72789
chr3:67362202-67362827	F>M	626	17	0.437115	0.780722	95.4	104.4	23863	Mfsd1|66868
chr3:80865685-80866002	F>M	318	5	0.397872	0.665975	94	96.4	25347	Pdgfc|54635
chr3:87605068-87605648	M>F	581	9	0.599746	0.287611	87.4	100.4	4195	Insrr|23920
chr3:90310003-90310400	F>M	398	8	0.491607	0.700969	104.2	103.2	3020	Chtop|66511
chr3:93269057-93269276	F>M	220	5	0.46648	0.840085	71.6	93.8	3400	Tchhl1|71325
chr3:94501262-94501723	F>M	462	10	0.383439	0.714634	78.5	82	3767	Selenbp2|20342
chr3:94686115-94686359	F>M	245	5	0.476615	0.782828	89.8	79.2	4521	Psmb4|19172
chr3:97457359-97457618	F>M	260	6	0.393238	0.801382	93.7	96.5	4517	Prkab2|108097
chr3:97832967-97833027	M>F	61	5	0.782723	0.436275	76.4	81.6	15506	Notch2|18129
chr3:97888895-97889001	F>M	107	5	0.321337	0.548969	77.8	77.6	71434	Notch2|18129
chr3:98214902-98215088	M>F	187	6	0.695652	0.414966	15.3	24.5	28498	Zfp697|242109
chr3:98448092-98449810	F>M	1719	9	0.218667	0.74145	83.3	81.2	0	Hsd3b5|15496
chr3:101376035-101376337	F>M	303	6	0.332506	0.701954	67.2	102.3	32293	Atp1a1|11928
chr3:102192694-102192831	F>M	138	5	0.47181	0.857616	134.8	120.8	81011	Ngf|18049
chr3:104414358-104414658	F>M	301	5	0.269397	0.677108	92.8	83	27929	Slc16a1|20501
chr3:104426643-104427055	F>M	413	6	0.274545	0.549533	91.7	89.2	15532	Slc16a1|20501
chr3:108632240-108632696	F>M	457	9	0.412151	0.77907	67.7	66.9	10724	Stxbp3|20912
chr3:113271111-113271359	F>M	249	14	0.426267	0.719561	62	71.6	6321	Amy1|11722
chr3:118179732-118180303	F>M	572	6	0.485166	0.803644	95.5	82.3	42957	Mir137|387155
chr3:118190386-118190640	M>F	255	8	0.392111	0.186255	107.8	125.5	53611	Mir137|387155
chr3:120898016-120898220	M>F	205	5	0.409292	0.186253	90.4	90.2	23403	Rwdd3|66568
chr3:121565944-121566265	F>M	322	6	0.600683	0.821036	97.7	106.2	47811	Abcd3|19299
chr3:129585964-129586212	F>M	249	8	0.540956	0.814029	73.2	76.6	1862	Pla2g12a|66350
chr3:129917267-129917841	F>M	575	14	0.24354	0.543746	110.6	121.6	33504	Col25a1|77018
chr3:131004104-131004960	F>M	857	13	0.558824	0.861646	88.9	87.8	1185	Cyp2u1|71519
chr3:131037129-131037441	F>M	313	7	0.217647	0.518428	48.6	58.1	10400	Sgms2|74442
chr3:131061065-131061370	F>M	306	6	0.432127	0.761905	73.7	77	13224	Sgms2|74442
chr3:131296653-131297200	F>M	548	8	0.671018	0.924485	95.8	109.2	67657	Papss1|23971
chr3:137914115-137914258	F>M	144	6	0.323993	0.56406	95.2	100.2	11488	0610031O16Rik|68369
chr3:137935677-137936134	F>M	458	7	0.624025	0.870013	91.6	111	4475	Adh1|11522
chr3:138039138-138039833	F>M	696	9	0.521598	0.815562	102.9	115.7	2053	Adh6-ps1|639769
chr3:138040347-138041123	F>M	777	7	0.394456	0.889109	67	72.1	3262	Adh6-ps1|639769
chr3:144245494-144245750	F>M	257	6	0.509839	0.759259	93.2	117	12103	Sep15|93684
chr3:145431945-145432337	F>M	393	12	0.639409	0.893878	84.6	102.1	10289	Ddah1|69219
chr3:148265812-148266143	F>M	332	5	0.495362	0.743409	107.8	113.8	351456	Adgrl2|99633
chr3:148648902-148649131	M>F	230	6	0.528037	0.309524	71.3	91	31303	Adgrl2|99633
chr4:8662325-8662713	F>M	389	8	0.422131	0.698171	91.5	82	44772	Chd7|320790
chr4:8883414-8883684	M>F	271	5	0.797267	0.536957	87.8	92	265861	Chd7|320790
chr4:11775360-11775545	M>F	186	6	0.850704	0.328205	59.2	65	90056	Cdh17|12557
chr4:34828391-34828904	M>F	514	11	0.754557	0.479405	74.8	79.5	1293	Zfp292|30046
chr4:34847553-34847630	M>F	78	6	0.425662	0.206219	81.8	101.8	6525	Cga|12640
chr4:43428662-43428822	M>F	161	5	0.56	0.336898	65	74.8	9288	Rusc2|100213
chr4:46880294-46880586	M>F	293	6	0.529101	0.261297	63	84.8	124000	Gabbr2|242425
chr4:46926301-46926728	F>M	428	9	0.555985	0.826698	86.3	94.9	77858	Gabbr2|242425
chr4:46966119-46966507	F>M	389	6	0.302583	0.601329	90.3	100.3	38079	Gabbr2|242425
chr4:49392879-49393548	M>F	670	10	0.730337	0.402375	71.2	75.8	27475	Acnat2|209186
chr4:49395193-49396440	M>F	1248	15	0.503619	0.203373	64.5	67.2	24583	Acnat2|209186
chr4:53120774-53121399	F>M	626	11	0.472656	0.750252	93.1	90.3	51368	Abca1|11303
chr4:53325405-53326023	M>F	619	10	0.8125	0.286815	108.8	116.8	42301	AI427809|381524
chr4:56238209-56238388	F>M	180	7	0.540458	0.776101	93.6	113.6	515909	Actl7b|11471
chr4:57069874-57070113	F>M	240	5	0.289308	0.560837	95.4	105.2	66611	Frrs1l|230235
chr4:59429393-59429588	F>M	196	9	0.527378	0.787621	77.1	91.6	21917	Susd1|634731
chr4:60079651-60080425	F>M	775	7	0.538462	0.914191	37.1	43.3	2922	Mup7|100041658
chr4:60082461-60083311	F>M	851	8	0.376221	0.727273	76.8	72.9	36	Mup7|100041658
chr4:60128365-60128606	F>M	242	6	0.453865	0.83693	66.8	69.5	24122	Mup2|17841
chr4:60518409-60518656	F>M	248	5	0.445545	0.822581	40.4	37.2	3577	Mup1|17840
chr4:61468904-61469500	M>F	597	5	0.623815	0.275761	189.8	203.8	25646	Mup19|100189605
chr4:61483524-61483865	M>F	342	8	0.651964	0.45191	181.4	189.8	12349	Mup5|17844
chr4:61710050-61711560	F>M	1511	8	0.472603	0.929712	36.5	39.1	3591	Mup20|381530
chr4:62363992-62364289	M>F	298	6	0.709443	0.458252	68.8	85.8	28984	Rgs3|50780
chr4:62912250-62912546	F>M	297	9	0.548009	0.841513	94.9	108.7	5339	Mir455|735262
chr4:65578318-65578707	F>M	390	6	0.444023	0.686478	87.8	112.2	312298	Trim32|69807
chr4:82956785-82957239	M>F	455	15	0.811349	0.593601	90.5	97.9	12854	Ttc39b|69863
chr4:87829965-87830591	F>M	627	11	0.241147	0.666374	107.8	103.5	62021	Mir491|735282
chr4:99913473-99913902	M>F	430	11	0.755929	0.464325	92	82.8	145077	Ror1|26563
chr4:102846238-102846408	M>F	171	6	0.693446	0.348697	78.8	83.2	41081	Slc35d1|242585
chr4:103025676-103025736	F>M	61	5	0.27907	0.750742	77.4	67.4	29369	Gm12718|622167
chr4:103031506-103032010	F>M	505	10	0.627021	0.862134	86.6	105.9	23095	Gm12718|622167
chr4:103054510-103055682	F>M	1173	17	0.463248	0.791151	103.2	123.6	0	Gm12718|622167
chr4:103057370-103057966	F>M	597	6	0.398198	0.842715	92.5	100.7	2265	Gm12718|622167
chr4:103060066-103060611	F>M	546	8	0.470524	0.837363	114.5	113.8	4961	Gm12718|622167
chr4:103061252-103061907	F>M	656	10	0.647374	0.888389	93.3	111.1	6147	Gm12718|622167
chr4:104857016-104857740	M>F	725	11	0.441296	0.22449	89.8	80.2	27064	Plpp3|67916
chr4:106420313-106420753	M>F	441	9	0.885246	0.627635	81.3	94.9	13793	Fam151a|230579
chr4:106422347-106422717	F>M	371	8	0.290514	0.52459	63.2	68.6	15827	Fam151a|230579
chr4:106789744-106790066	F>M	323	10	0.293883	0.760722	75.2	88.6	20248	Cdcp2|242603
chr4:107713318-107713616	F>M	299	5	0.310345	0.75	87	100.8	8623	Podn|242608
chr4:107717207-107717530	F>M	324	9	0.567857	0.815486	62.2	67.4	12512	Podn|242608
chr4:107745888-107746542	F>M	655	6	0.435165	0.713725	75.8	85	13420	Mir6397|102465213
chr4:107750564-107752147	F>M	1584	27	0.615705	0.905987	71.2	79.2	7815	Mir6397|102465213
chr4:107754231-107754965	F>M	735	10	0.641509	0.855	74.2	80	4997	Mir6397|102465213
chr4:107757569-107758074	F>M	506	8	0.43058	0.883534	71.1	62.2	1888	Mir6397|102465213
chr4:107772679-107773212	F>M	534	6	0.597285	0.911111	73.7	82.5	12717	Mir6397|102465213
chr4:107783753-107784797	F>M	1045	5	0.593264	0.908889	77.2	90	6355	Scp2|20280
chr4:107785610-107786326	F>M	717	11	0.531726	0.876485	71.6	76.5	4826	Scp2|20280
chr4:107798569-107798980	F>M	412	9	0.462302	0.775926	56	60	7417	Scp2|20280
chr4:107886200-107886342	F>M	143	7	0.546374	0.852807	84.7	94.1	4185	Zyg11a|230590
chr4:108690045-108690412	M>F	368	7	0.794007	0.497479	76.3	85	0	Mir761|791075
chr4:114952627-114952940	F>M	314	5	0.320084	0.694382	95.6	89	18711	Cyp4a12a|277753
chr4:117014620-117015059	M>F	440	8	0.677946	0.42381	107.1	105	33007	Rnf220|66743
chr4:117820167-117820777	F>M	611	17	0.56755	0.811786	88.8	97.8	12616	St3gal3|20441
chr4:117896942-117897166	M>F	225	5	0.639769	0.404206	69.4	85.6	13773	Mir7226|102466820
chr4:123135212-123135386	F>M	175	5	0.615756	0.868421	124.4	114	46058	D830031N03Rik|442834
chr4:125114276-125114552	F>M	277	8	0.278336	0.488529	87.1	92.6	53523	Grik3|14807
chr4:130192562-130192750	M>F	189	5	0.814181	0.610451	81.8	84.2	26524	Pum1|80912
chr4:131784286-131784459	F>M	174	5	0.589372	0.887828	82.8	83.8	7782	Rps15a-ps4|664903
chr4:131786760-131787176	F>M	417	10	0.63806	0.910926	80.4	84.2	10256	Rps15a-ps4|664903
chr4:132653100-132653264	M>F	165	11	0.388889	0	1.6	3.9	33284	Wasf2|242687
chr4:134452526-134453865	F>M	1340	24	0.533948	0.797114	85.9	95.3	16966	Tmem50a|71817
chr4:134455971-134456039	F>M	69	5	0.368272	0.891821	70.6	75.8	14792	Tmem50a|71817
chr4:134777063-134777169	F>M	107	5	0.308534	0.570423	91.4	85.2	51506	Clic4|29876
chr4:137272677-137272833	M>F	157	5	0.638498	0.421176	85.2	85	35095	Rap1gap|110351
chr4:137458115-137458490	F>M	376	10	0.31071	0.54818	94.3	93.4	39963	Ece1|230857
chr4:139027170-139027433	M>F	264	7	0.802941	0.483412	97.1	90.4	59030	Iffo2|212632
chr4:139626842-139627310	F>M	469	17	0.29321	0.51346	76.2	89.6	102901	Klhdc7a|242721
chr4:140740097-140740428	M>F	332	6	0.835735	0.522866	115.7	109.3	29443	Rsg1|76166
chr4:144541597-144542038	F>M	442	8	0.518129	0.77037	106.9	101.2	58557	Dhrs3|20148
chr4:144811967-144812256	F>M	290	6	0.291577	0.508834	77.2	94.3	24517	Tnfrsf1b|21938
chr4:147268002-147268074	F>M	73	5	0.37859	0.72043	76.6	74.4	10733	Mfn2|170731
chr4:149705938-149706410	F>M	473	5	0.307847	0.6714	99.4	98.6	49913	Rere|68703
chr4:152115665-152116152	F>M	488	6	0.413793	0.791602	96.7	107.2	44016	Gm833|330004
chr4:154511083-154511470	M>F	388	6	0.879747	0.678038	79	78.2	50397	Morn1|76866
chr4:154616053-154616480	M>F	428	8	0.844072	0.397837	97	104	7595	Faap20|67513
chr4:154620592-154621190	M>F	599	16	0.684985	0.3776	63.7	78.1	2885	Faap20|67513
chr5:8210437-8211018	F>M	582	6	0.35906	0.665635	99.3	107.7	153895	Sri|109552
chr5:8849139-8849603	F>M	465	11	0.309362	0.578286	67	79.5	44118	Abcb4|18670
chr5:9103876-9104130	F>M	255	8	0.521472	0.733404	101.9	118.6	3139	Tmem243|652925
chr5:9112484-9112831	F>M	348	7	0.579179	0.797716	97.4	87.6	11747	Tmem243|652925
chr5:17431673-17432239	F>M	567	6	0.496466	0.817308	94.3	86.7	36149	Gnat3|242851
chr5:21303585-21304040	F>M	456	7	0.423015	0.841365	88.1	71.1	12484	Psmc2|19181
chr5:28752515-28752745	F>M	231	6	0.534173	0.735978	92.7	121.8	40779	9530036O11Rik|654796
chr5:30111735-30111924	M>F	190	7	0.467066	0.235294	23.9	31.6	3627	Mir6362|102465962
chr5:30467128-30467291	F>M	164	5	0.290503	0.592375	71.6	68.2	14229	Hadha|97212
chr5:30826291-30826819	M>F	529	6	0.725191	0.39819	87.3	73.7	21390	Cib4|73259
chr5:30840003-30840405	M>F	403	11	0.879548	0.516732	72.5	92.4	7804	Cib4|73259
chr5:31493803-31494161	M>F	359	12	0.898714	0.678392	51.8	66.3	1351	Eif2b4|13667
chr5:33800039-33800954	M>F	916	17	0.775397	0.207668	74.1	92.1	23300	Nkx1-1|672284
chr5:34068909-34069159	M>F	251	7	0.525253	0.265306	84.9	77	3954	Fgfr3|14184
chr5:43495022-43495468	M>F	447	8	0.800283	0.42926	88.2	77.8	129234	Cpeb2|231207
chr5:47000457-47000813	F>M	357	5	0.465374	0.698482	72.2	92.2	676809	4930405L22Rik|78106
chr5:53028576-53028929	F>M	354	5	0.630357	0.887661	112	108.6	18326	8030423F21Rik|211001
chr5:64825076-64825299	F>M	224	5	0.425882	0.779221	85	107.8	33882	1700027F09Rik|69999
chr5:66623154-66623452	F>M	299	6	0.391466	0.669091	89.8	91.7	27685	Nsun7|70918
chr5:66674657-66675023	F>M	367	8	0.240397	0.705298	100.9	75.5	22577	Nsun7|70918
chr5:72786558-72786739	M>F	182	5	0.563197	0.349291	107.6	112.8	108708	Corin|53419
chr5:72795776-72796096	M>F	321	9	0.593688	0.309408	112.7	114.6	99351	Corin|53419
chr5:74620523-74620943	F>M	421	7	0.479791	0.771323	109.6	115.6	29172	Rasl11b|68939
chr5:81957040-81957570	F>M	531	5	0.464968	0.839009	62.8	64.6	506422	Adgrl3|319387
chr5:87509816-87510350	F>M	535	8	0.321613	0.670991	120.9	106	11230	Ugt2b36|231396
chr5:89512296-89512683	F>M	388	6	0.535599	0.777985	103	89.3	196011	Slc4a4|54403
chr5:89781944-89782230	F>M	287	6	0.396682	0.682386	110.5	120.2	104693	Gc|14473
chr5:90634088-90634281	F>M	194	5	0.548708	0.762712	100.6	94.4	18740	Cox18|231430
chr5:92792821-92794308	M>F	1488	32	0.668842	0.338783	76.6	89.8	499	Cxcl11|56066
chr5:92948316-92948602	F>M	287	12	0.687204	0.909489	52.8	57.1	13633	Scarb2|12492
chr5:99410337-99410684	F>M	348	7	0.336714	0.627136	140.9	142.1	55414	Prkg2|19092
chr5:99420573-99420646	F>M	74	5	0.334992	0.835227	120.6	140.8	45452	Prkg2|19092
chr5:99669029-99669357	M>F	329	7	0.629738	0.307398	98	112	12589	Rasgef1b|320292
chr5:104832813-104833317	F>M	505	8	0.442002	0.845659	102.4	116.6	30813	Spp1|20750
chr5:107469694-107470126	F>M	433	17	0.586053	0.808635	79.3	100.8	76114	Cdc7|12545
chr5:108070661-108071024	M>F	364	6	0.75766	0.556497	119.7	118	7792	A930041C12Rik|78443
chr5:111184882-111185099	M>F	218	5	0.449591	0.237443	73.4	87.6	14637	Ep400|75560
chr5:112721097-112721374	F>M	278	9	0.477564	0.732789	69.3	95.2	15370	Tpst2|22022
chr5:113315873-113316336	M>F	464	12	0.711066	0.499473	81.3	79.1	9046	Myo18b|74376
chr5:114597157-114597657	M>F	501	7	0.637809	0.268657	80.9	67	15992	Ung|22256
chr5:114601850-114602411	M>F	562	17	0.545629	0.33595	61.2	74.9	13116	Acacb|100705
chr5:115244230-115244414	M>F	185	9	0.657248	0.370297	90.4	112.2	19081	Ankrd13a|68420
chr5:117547224-117547735	F>M	512	16	0.491723	0.771976	64.2	71.8	18267	Suds3|71954
chr5:120031842-120032059	F>M	218	5	0.492669	0.744304	68.2	79	1475	AW549542|100993
chr5:121779997-121780467	F>M	471	19	0.621212	0.841655	38.2	36.9	55157	Trafd1|231712
chr5:121813567-121813815	M>F	249	6	0.691919	0.352381	66	87.5	21809	Trafd1|231712
chr5:122306891-122307117	M>F	227	10	0.660131	0.434916	61.2	65.3	7854	Fam109a|231717
chr5:122394681-122395113	M>F	433	15	0.814838	0.607199	105.1	85.2	95644	Fam109a|231717
chr5:122406508-122406646	M>F	139	5	0.880899	0.646789	89	87.2	91188	Cux2|13048
chr5:122430502-122431020	M>F	519	15	0.859198	0.586751	88.1	84.5	66814	Cux2|13048
chr5:122448548-122448758	M>F	211	5	0.822581	0.590278	37.2	28.8	49076	Cux2|13048
chr5:122448916-122449530	M>F	615	9	0.524372	0.251863	75.2	74.6	48304	Cux2|13048
chr5:122450496-122451512	M>F	1017	28	0.609901	0.200697	72.1	82	46322	Cux2|13048
chr5:122458149-122458298	M>F	150	7	0.712302	0.509766	72	73.1	39536	Cux2|13048
chr5:122472097-122472396	M>F	300	7	0.948929	0.647059	86.7	80.1	25438	Cux2|13048
chr5:123814793-123815254	F>M	462	10	0.337858	0.676829	66.3	65.6	20336	Bcl7a|77045
chr5:124801026-124801492	M>F	467	10	0.552548	0.27937	62.8	69.8	3145	Cdk2ap1|13445
chr5:135287402-135287869	F>M	468	10	0.367101	0.612457	99.7	115.6	64209	Eln|13717
chr5:135513192-135513452	M>F	261	10	0.786116	0.569116	53.3	80.3	13840	Stx1a|20907
chr5:137396400-137396670	M>F	271	6	0.465421	0.216931	89.2	94.5	1384	4933404O12Rik|66752
chr5:138137269-138137807	M>F	539	8	0.751332	0.259162	70.4	95.5	11288	Agfg2|231801
chr5:138448131-138448417	F>M	287	6	0.39604	0.67193	84.2	95	14087	Smok3a|545814
chr5:138635075-138635315	F>M	241	10	0.156082	0.373225	92.9	98.6	227	Mblac1|330216
chr5:139814019-139814160	F>M	142	6	0.4	0.618613	70	91.3	6960	Cox19|68033
chr5:144158849-144159015	F>M	167	5	0.552542	0.780059	59	68.2	6484	Kdelr2|66913
chr5:144159134-144159721	F>M	588	11	0.42066	0.684055	85.4	92.4	5778	Kdelr2|66913
chr5:144267177-144267935	F>M	759	19	0.508907	0.709434	88.6	97.6	20926	Rac1|19353
chr5:144455555-144456737	F>M	1183	21	0.530042	0.85844	80	89.1	36412	Usp42|76800
chr5:145969284-145969367	F>M	84	6	0.206235	0.451064	69.5	78.3	3856	Zkscan5|22757
chr5:149776937-149777218	F>M	282	12	0.317073	0.522105	75.2	79.2	15111	8430423G03Rik|71473
chr5:152029069-152029454	F>M	386	6	0.430091	0.880763	109.7	104.8	36301	Stard13|243362
chr6:15563456-15563694	F>M	239	5	0.513784	0.825054	79.8	92.6	106967	Mdfic|16543
chr6:21967525-21967848	M>F	324	8	0.81642	0.60076	109.6	98.6	31615	Cped1|214642
chr6:24246624-24247058	F>M	435	7	0.531447	0.825359	90.9	119.4	128532	Slc13a1|55961
chr6:24268394-24268765	M>F	372	5	0.743816	0.461967	113.2	107.8	150302	Slc13a1|55961
chr6:24560535-24560837	F>M	303	5	0.334112	0.724605	85.6	88.6	12764	Lmod2|93677
chr6:28002165-28002448	F>M	284	5	0.168591	0.488998	86.6	81.8	73978	Grm8|14823
chr6:28459614-28459793	F>M	180	5	0.448494	0.807882	126.2	121.8	29266	Snd1|56463
chr6:28555602-28555735	F>M	134	7	0.30695	0.510121	74	70.6	125254	Snd1|56463
chr6:32118347-32118455	F>M	109	5	0.463277	0.792453	70.8	74.2	118059	1700012A03Rik|76382
chr6:37297607-37297895	M>F	289	5	0.694444	0.467601	100.8	114.2	47631	Dgki|320127
chr6:37298381-37298869	M>F	489	9	0.9175	0.625917	88.9	90.9	48405	Dgki|320127
chr6:37357062-37357320	M>F	259	7	0.745331	0.418938	84.1	99.6	34828	Creb3l2|208647
chr6:37734657-37735513	F>M	857	10	0.276269	0.65	84.7	92	85298	Trim24|21848
chr6:48600084-48600399	M>F	316	9	0.830369	0.484317	81.2	120.4	2724	Gimap8|243374
chr6:48852010-48852615	M>F	606	12	0.793651	0.335423	89.2	106.3	2370	Aoc1|76507
chr6:51525098-51525306	F>M	209	6	0.586022	0.793651	62	52.5	30576	Snx10|71982
chr6:54712095-54712501	F>M	407	5	0.366483	0.642857	108.6	106.4	54409	Znrf2|387524
chr6:55137085-55137533	F>M	449	12	0.582781	0.826372	88.1	101.8	12101	Inmt|21743
chr6:55137721-55138391	F>M	671	31	0.690272	0.899022	93.8	92.3	12737	Inmt|21743
chr6:55295471-55295656	M>F	186	8	0.869637	0.634561	75.8	88.2	9178	Aqp1|11826
chr6:58587671-58587984	F>M	314	7	0.410394	0.673367	79.7	85.3	41005	Abcg2|26357
chr6:67391543-67392362	F>M	820	8	0.478495	0.796253	116.2	106.8	49487	Il23r|209590
chr6:72013780-72014408	M>F	629	10	0.695531	0.371407	107.4	132.2	21258	9130221F21Rik|330350
chr6:72049990-72050340	M>F	351	5	0.764957	0.468254	46.8	50.4	2388	St3gal5|20454
chr6:72518708-72519143	F>M	436	9	0.56487	0.84	55.7	50	19067	Capg|12332
chr6:76227733-76227911	F>M	179	5	0.506692	0.776031	104.6	101.8	964800	Lrrtm1|74342
chr6:82879006-82879424	F>M	419	6	0.427184	0.697936	85.8	88.8	10339	Sema4f|20355
chr6:84084874-84085919	M>F	1046	32	0.57201	0.343709	38.4	47.2	115494	Dysf|26903
chr6:84175019-84175259	M>F	241	5	0.308642	0.079545	32.4	35.2	198573	Gm10445|100038556
chr6:85770161-85771199	F>M	1039	7	0.345614	0.772213	81.4	88.4	0	Nat8f5|69049
chr6:85771528-85771997	F>M	470	7	0.250617	0.599287	115.7	120.1	562	Nat8f5|69049
chr6:85793866-85794106	F>M	241	19	0.168431	0.427419	54.7	58.7	11982	Nat8|68396
chr6:90570993-90571210	M>F	218	7	0.483813	0.248494	79.4	94.9	1753	Slc41a3|71699
chr6:94500308-94500572	M>F	265	5	0.636667	0.348525	60	74.6	50000	Slc25a26|67582
chr6:94560732-94561017	F>M	286	5	0.544041	0.78355	77.2	92.4	4323	Mir7041|102466992
chr6:97467104-97467887	M>F	784	14	0.533559	0.329399	105.4	127.1	99764	Frmd4b|232288
chr6:99224487-99224732	F>M	246	5	0.700168	0.907407	119.4	118.8	7978	Foxp1|108655
chr6:100305898-100306265	F>M	368	10	0.542169	0.81045	74.7	82.3	68546	Rybp|56353
chr6:101402849-101403224	F>M	376	17	0.533333	0.744169	75	78.2	74958	Pdzrn3|55983
chr6:101403902-101404419	F>M	518	21	0.462727	0.663907	70.9	86.3	76011	Pdzrn3|55983
chr6:108437350-108437702	F>M	353	10	0.509116	0.792642	71.3	89.7	2035	Mir7661|102465766
chr6:112823258-112823756	M>F	499	9	0.60566	0.205996	117.8	114.9	73504	Srgap3|259302
chr6:112825762-112826151	M>F	390	10	0.781591	0.536585	64.1	98.4	71109	Srgap3|259302
chr6:112889247-112889696	M>F	450	11	0.777778	0.461606	77.7	103	7564	Srgap3|259302
chr6:113601351-113601698	F>M	348	6	0.530201	0.780576	99.3	92.7	12890	Irak2|108960
chr6:116895514-116895754	M>F	241	6	0.438163	0.225434	94.3	86.5	222799	Cxcl12|20315
chr6:117602690-117602793	M>F	104	6	0.69863	0.472789	60.8	49	98994	1700030F04Rik|72263
chr6:117642371-117642422	M>F	52	7	1	0.761905	0.6	3	59365	1700030F04Rik|72263
chr6:118353819-118354076	F>M	258	6	0.480808	0.80035	82.5	95.2	15359	Bms1|213895
chr6:119432164-119432307	F>M	144	6	0.402857	0.654179	58.3	57.8	2478	Fbxl14|101358
chr6:120789390-120789718	F>M	329	6	0.398821	0.738318	84.8	71.3	3142	Bcl2l13|94044
chr6:120995624-120996142	F>M	519	11	0.264407	0.532278	80.5	74.6	35503	Mical3|194401
chr6:124855161-124855548	F>M	388	12	0.296063	0.512354	52.9	64.1	6175	Lag3|16768
chr6:125541041-125541339	M>F	299	10	0.827145	0.579937	78.1	95.7	38075	Vwf|22371
chr6:125542197-125543012	M>F	816	14	0.775708	0.438452	95.9	112.6	39231	Vwf|22371
chr6:134446050-134446447	F>M	398	10	0.443861	0.833518	95.3	90.1	70484	Lrp6|16974
chr6:134665797-134666158	M>F	362	8	0.737838	0.449312	92.5	99.9	74839	Borcs5|67774
chr6:136527537-136527970	F>M	434	5	0.659851	0.893424	107.6	88.2	60165	Atf7ip|54343
chr6:136854902-136855119	M>F	218	10	0.467391	0.244898	64.4	73.5	15582	Erp27|69187
chr6:137914532-137914913	M>F	382	7	0.658744	0.339422	84.1	93.9	113524	Slc15a5|277898
chr6:138024105-138024243	F>M	139	5	0.398176	0.693333	65.8	60	4194	Slc15a5|277898
chr6:139718673-139718919	F>M	247	5	0.617978	0.910959	89	87.6	71047	Pik3c2g|18705
chr6:139800962-139801335	F>M	374	7	0.337025	0.828897	90.3	112.7	10996	Pik3c2g|18705
chr6:139809641-139810012	F>M	372	5	0.276596	0.6298	112.8	130.2	19675	Pik3c2g|18705
chr6:140599884-140600014	F>M	131	5	0.581933	0.841121	95.2	107	24478	Aebp2|11569
chr6:141541363-141542031	F>M	669	5	0.388548	0.799163	97.8	95.6	36008	Slco1b2|28253
chr6:142959071-142959245	M>F	175	5	0.600649	0.249406	61.6	84.2	46099	St8sia1|20449
chr6:143192122-143193088	F>M	967	15	0.47361	0.802318	94.7	97.8	1320	D6Ertd474e|52285
chr6:143464152-143464584	F>M	433	9	0.44501	0.856322	109.1	116	135224	1700060C16Rik|73425
chr6:143806133-143806510	F>M	378	12	0.569277	0.832542	110.7	122.9	206325	1700060C16Rik|73425
chr6:144246523-144246802	M>F	280	5	0.8575	0.615572	80	82.2	88435	Sox5|20678
chr6:145808343-145808834	F>M	492	6	0.52	0.76063	112.5	105.8	5106	Bhlhe41|79362
chr6:146563716-146564107	F>M	392	7	0.457447	0.789625	80.6	99.1	19007	Tm7sf3|67623
chr6:149086695-149087317	F>M	623	10	0.422658	0.758581	91.8	87.4	2718	Mettl20|320204
chr6:149137909-149138466	F>M	558	17	0.306002	0.576569	69.6	70.3	675	Amn1|232566
chr7:13131716-13131795	M>F	80	5	0.918919	0.476923	7.4	13	33816	2900092C05Rik|73090
chr7:14279786-14280042	M>F	257	7	0.844094	0.556962	90.7	101.6	38813	Sult2a2|100043194
chr7:14716826-14717308	M>F	483	6	0.770154	0.370487	97.2	106.2	8484	Sult2a3|629203
chr7:15027635-15032212	F>M	4578	25	0.447856	0.846663	75.6	72.5	0	Sult2a8|76971
chr7:19603164-19603618	F>M	455	7	0.242485	0.542969	71.3	73.1	5270	Foxa3|15377
chr7:26855588-26856143	M>F	556	6	0.906383	0.540724	78.3	73.7	9074	Cyp2b13|13089
chr7:26904827-26905342	M>F	516	10	0.687732	0.436571	80.7	87.5	53086	Cyp2b9|13094
chr7:26960450-26962021	M>F	1572	6	0.513201	0.173196	101	80.8	2022	Cyp2b9|13094
chr7:26964738-26965900	M>F	1163	8	0.682676	0.233857	72.9	71.6	6310	Cyp2b9|13094
chr7:26968175-26969474	M>F	1300	11	0.632754	0.36969	73.3	79.2	9747	Cyp2b9|13094
chr7:26978315-26979172	M>F	858	6	0.689127	0.372583	108.8	94.8	19887	Cyp2b9|13094
chr7:27008820-27009735	M>F	916	13	0.761341	0.53005	78	92.2	42115	Vmn1r184|100312477
chr7:27092163-27092598	M>F	436	7	0.822047	0.552459	90.7	87.1	0	Cyp2a4|13086
chr7:27093018-27094022	M>F	1005	34	0.843935	0.537732	79.5	80.7	807	Cyp2a4|13086
chr7:27097809-27097954	M>F	146	6	0.913832	0.608333	73.5	80	5598	Cyp2a4|13086
chr7:27099727-27099864	M>F	138	5	0.822404	0.611236	73.2	89	7516	Cyp2a4|13086
chr7:27117283-27117399	M>F	117	6	0.462012	0.170431	81.2	81.2	25072	Cyp2a4|13086
chr7:31706309-31706840	M>F	532	8	0.866928	0.366795	63.9	64.8	2360	Hamp2|66438
chr7:36531816-36532510	F>M	695	14	0.581264	0.808473	63.3	80.9	6963	Dpy19l3|233115
chr7:71897203-71897501	F>M	299	9	0.515306	0.733138	65.3	75.8	120425	Ndnl2|66647
chr7:72952581-72953312	M>F	732	7	0.756554	0.47995	114.4	114	3643	1810008I18Rik|100503969
chr7:73945997-73946583	M>F	587	9	0.52093	0.305584	95.6	109.4	38038	Adamts17|233332
chr7:74917098-74917441	F>M	344	10	0.438697	0.673561	104.4	111.2	12470	Synm|233335
chr7:75463485-75463676	M>F	192	11	0.504762	0.234554	66.8	79.5	42005	Gm16157|100504026
chr7:78231507-78232133	M>F	627	5	0.86052	0.554156	84.6	79.4	719875	Nr2f2|11819
chr7:80694103-80694207	F>M	105	5	0.193772	0.497382	57.8	76.4	7471	Chd2|244059
chr7:82611980-82612296	F>M	317	5	0.497976	0.813131	98.8	79.2	11560	Akap13|75547
chr7:86462861-86463521	M>F	661	13	0.566537	0.281202	98.8	99.8	44709	Abhd2|54608
chr7:87035327-87035611	M>F	285	9	0.863388	0.631525	101.7	108.6	29915	Ap3s2|11778
chr7:87130011-87131329	F>M	1319	15	0.407542	0.840688	91.9	89.1	38371	Zfp710|209225
chr7:87207565-87207733	F>M	169	6	0.668904	0.904282	74.5	66.2	12410	Gm21057|100859962
chr7:88331567-88332006	F>M	440	6	0.486076	0.748718	65.8	65	26684	Pde8a|18584
chr7:88850346-88850576	M>F	231	5	0.663516	0.38535	105.8	125.6	1235	Homer2|26557
chr7:89881759-89882075	M>F	317	6	0.89317	0.493355	95.2	100.3	22079	4933406J10Rik|77800
chr7:106173815-106174110	F>M	296	5	0.621978	0.916981	91	106	115544	Uvrag|78610
chr7:106453466-106454022	M>F	557	8	0.745704	0.316129	72.8	96.9	36610	Map6|17760
chr7:125630529-125630691	F>M	163	5	0.102079	0.462547	105.8	106.8	4798	Itpripl2|319622
chr7:129158686-129158941	M>F	256	8	0.471642	0.228826	83.8	84.1	5771	Gga2|74105
chr7:129187780-129188096	M>F	317	9	0.644823	0.394402	84.8	87.3	22504	Ears2|67417
chr7:130143741-130143935	F>M	195	9	0.182432	0.382632	82.2	81.9	29663	Rbbp6|19647
chr7:130337399-130338365	F>M	967	12	0.387209	0.657375	71.7	71.8	20015	Slc5a11|233836
chr7:132941957-132942446	M>F	490	6	0.814596	0.546687	84.5	110.7	90567	D430042O09Rik|233865
chr7:133420604-133421464	M>F	861	21	0.719353	0.501104	76.5	86.3	4471	Sbk1|104175
chr7:133621021-133621161	F>M	141	5	0.652174	0.921569	64.4	51	2377	Sh2b1|20399
chr7:138592545-138593051	F>M	507	8	0.40678	0.778256	103.2	116.1	38430	Acadsb|66885
chr7:138593957-138594357	F>M	401	7	0.285094	0.559585	98.7	110.3	39842	Acadsb|66885
chr7:138598859-138599126	F>M	268	7	0.505279	0.868173	94.7	75.9	44744	Acadsb|66885
chr7:139896337-139896587	M>F	251	9	0.768224	0.54848	59.4	76.8	82031	Fam53b|77938
chr7:141217647-141218144	M>F	498	12	0.437838	0.231084	61.7	81.5	198636	Adam12|11489
chr7:142235414-142235818	F>M	405	14	0.308926	0.885122	102.4	113.8	105301	Fam196a|627214
chr7:142912412-142912603	M>F	192	5	0.749196	0.443662	62.2	56.8	4350	Mki67|17345
chr7:143517886-143518279	F>M	394	6	0.348921	0.745201	92.7	95.5	22819	C230079O03Rik|330664
chr7:144131528-144132080	F>M	553	5	0.605978	0.92402	73.6	81.6	45234	Mgmt|17314
chr7:144175601-144176040	F>M	440	5	0.488	0.902813	75	78.2	89307	Mgmt|17314
chr7:144261480-144261775	M>F	296	5	0.794821	0.522202	100.4	112.6	164591	Gm10578|100038555
chr7:146683138-146683436	F>M	299	6	0.482105	0.735818	79.2	102.8	85260	Nkx6-2|14912
chr7:147808640-147809069	F>M	430	6	0.264984	0.885621	105.7	102	14533	Olfr61|18362
chr7:148459423-148459848	F>M	426	9	0.458056	0.777246	83.4	92.8	2837	Cdhr5|72040
chr7:149811962-149812115	M>F	154	5	0.586626	0.192982	65.8	68.4	28786	Mir483|723874
chr8:3270057-3270151	F>M	95	5	0.489655	0.846667	29	30	9466	Insr|16337
chr8:8648789-8649111	M>F	323	8	0.542921	0.25186	112.1	117.6	11662	Efnb2|13642
chr8:10030227-10030320	F>M	94	5	0.610039	0.892336	103.6	109.6	23594	Tnfsf13b|24099
chr8:13139941-13140304	F>M	364	9	0.61007	0.878252	94.9	106.8	3869	Mir7065|102465645
chr8:13521451-13521713	M>F	263	6	0.656051	0.315118	104.7	91.5	26916	Gas6|14456
chr8:13633302-13633532	F>M	231	7	0.57265	0.804809	83.6	101	44055	Rasa3|19414
chr8:14279910-14280117	M>F	208	5	0.74463	0.473118	83.8	93	184035	Dlgap2|244310
chr8:23447149-23447518	F>M	370	7	0.571819	0.836022	104.4	106.3	53236	Tpte|234129
chr8:23492173-23492458	F>M	286	7	0.516418	0.822102	47.9	53	16635	Slc25a15|18408
chr8:23584332-23584548	F>M	217	7	0.589583	0.866142	68.6	54.4	2624	Slc20a2|20516
chr8:23737523-23738099	F>M	577	11	0.286052	0.735763	76.9	79.8	3008	Dkk4|234130
chr8:23746266-23746814	F>M	549	10	0.517321	0.76234	86.6	109.4	467	A930013F10Rik|68074
chr8:24118650-24118915	F>M	266	6	0.455108	0.736518	107.7	108.2	26656	Ank1|11733
chr8:25270217-25270686	F>M	470	6	0.503378	0.830028	98.7	117.7	278732	1810011O10Rik|69068
chr8:26861259-26861484	F>M	226	6	0.62449	0.943966	81.7	77.3	3268	Ddhd2|72108
chr8:28109227-28109631	F>M	405	8	0.351145	0.606299	49.1	47.6	21419	Zfp703|353310
chr8:38702987-38703203	F>M	217	5	0.548443	0.755357	115.6	112	612053	Mir383|723860
chr8:41550247-41550442	F>M	196	5	0.675799	0.891784	87.6	99.8	41078	Zdhhc2|70546
chr8:41691955-41692097	F>M	143	5	0.385638	0.630588	75.2	85	28049	Mtmr7|54384
chr8:41953480-41953810	F>M	331	7	0.493243	0.757801	84.6	96.1	5759	Slc7a2|11988
chr8:42279452-42279962	F>M	511	11	0.391544	0.67691	98.9	103.5	20548	Fgl1|234199
chr8:47437637-47437853	F>M	217	5	0.731415	0.950515	83.4	97	57612	Helt|234219
chr8:47443244-47443823	F>M	580	13	0.549573	0.810203	90	102.5	63219	Helt|234219
chr8:47630162-47631400	F>M	1239	17	0.388465	0.678571	69.4	79.1	6023	Cenpu|71876
chr8:49825291-49825555	F>M	265	5	0.554839	0.864693	93	94.6	65247	Tenm3|23965
chr8:72610501-72612540	F>M	2040	104	0.388542	0.643711	53.9	60.3	3073	Hapln4|330790
chr8:73163120-73163350	F>M	231	8	0.417143	0.696644	87.5	93.1	7586	Gdf15|23886
chr8:73253910-73254112	F>M	203	11	0.509259	0.770053	9.8	17	5947	Pde4c|110385
chr8:73349612-73350272	M>F	661	11	0.806878	0.42094	68.7	85.1	13347	Arrdc2|70807
chr8:73355370-73355805	M>F	436	9	0.686179	0.429858	68.3	86.3	7814	Arrdc2|70807
chr8:76427153-76427216	F>M	64	5	0.247748	0.624365	88.8	78.8	549714	Large|16795
chr8:86874613-86875077	M>F	465	8	0.583554	0.352298	94.2	114.2	64186	Cacna1a|12286
chr8:88678634-88679021	F>M	388	5	0.27033	0.719409	91	94.8	313733	Phkb|102093
chr8:91386025-91386254	M>F	230	5	0.701493	0.403409	93.8	105.6	162380	Mir8110|102465899
chr8:96689706-96689868	F>M	163	7	0.450644	0.718519	66.6	57.9	6650	Mt2|17750
chr8:96698139-96698477	M>F	339	9	0.508902	0.215716	74.9	72.1	1621	Mt2|17750
chr8:96705014-96705661	M>F	648	12	0.816856	0.582511	51.4	59.1	2025	Mt1|17748
chr8:96986516-96986654	F>M	139	7	0.522968	0.764919	80.9	79	10009	Nlrc5|434341
chr8:107108766-107109040	F>M	275	8	0.365239	0.782216	99.2	97	6328	Pdp2|382051
chr8:107578649-107580311	F>M	1663	9	0.265789	0.609665	84.4	89.7	6150	Ces3a|382053
chr8:107618274-107618408	F>M	135	5	0.418605	0.65625	17.2	19.2	10619	Ces3b|13909
chr8:109406698-109407080	F>M	383	8	0.490649	0.753555	113.6	105.5	10413	Chtf8|214987
chr8:112522973-112523046	M>F	74	9	0.730449	0.471229	66.8	71.4	8637	Tat|234724
chr8:114261423-114261650	F>M	228	5	0.417249	0.686667	85.8	90	5387	Bcar1|12927
chr8:114300664-114301082	F>M	419	7	0.549777	0.860778	96.1	95.4	32915	Bcar1|12927
chr8:114394993-114395240	M>F	248	5	0.612299	0.283668	74.8	69.8	5335	Tmem170|66817
chr8:116613573-116614234	F>M	662	9	0.439773	0.71519	97.8	105.3	43240	Nudt7|67528
chr8:116617188-116617755	F>M	568	9	0.392708	0.741224	106.7	110.8	39719	Nudt7|67528
chr8:116662348-116662617	F>M	270	5	0.648	0.888889	75	79.2	4874	Nudt7|67528
chr8:116663311-116663657	F>M	347	6	0.72541	0.954348	81.3	76.7	5837	Nudt7|67528
chr8:116668937-116669791	F>M	855	10	0.396684	0.759748	78.4	79.5	11463	Nudt7|67528
chr8:116676624-116677256	F>M	633	17	0.647522	0.892754	74.8	81.2	19150	Nudt7|67528
chr8:116678356-116678968	F>M	613	10	0.357466	0.66055	66.3	65.4	20882	Nudt7|67528
chr8:117598135-117598480	F>M	346	7	0.62659	0.932384	123.6	120.4	632314	Maf|17132
chr8:118892180-118892575	F>M	396	7	0.53537	0.79745	88.9	100.9	136340	Dynlrb2|75465
chr8:119046004-119046386	F>M	383	7	0.489945	0.748718	78.1	83.6	17089	Dynlrb2|75465
chr8:122467516-122467687	F>M	172	7	0.61326	0.837333	51.7	53.6	33256	Usp10|22224
chr8:122813648-122814896	M>F	1249	28	0.624289	0.297716	69.1	92.2	61518	A330074K22Rik|434353
chr8:123014204-123014650	F>M	447	9	0.091907	0.35378	81	77.9	1438	Gse1|382034
chr8:124242273-124242801	M>F	529	15	0.488608	0.183347	79	83.3	11658	Jph3|57340
chr8:125507213-125507334	F>M	122	13	0.393528	0.602423	73.7	69.8	58850	Ankrd11|77087
chr8:126154544-126154744	M>F	201	9	0.505495	0.301158	30.3	28.8	23085	Rhou|69581
chr8:126256435-126256636	M>F	202	5	0.791011	0.466951	89	93.8	1222	6030466F02Rik|234863
chr8:126311552-126311610	M>F	59	6	0.603622	0.368512	82.8	96.3	18286	Rab4a|19341
chr8:129814028-129814223	F>M	196	6	0.399299	0.759766	95.2	85.3	9289	Pard3|93742
chr9:9236629-9237013	F>M	385	9	0.332623	0.708984	52.1	56.9	341	Gm16833|100579151
chr9:16024685-16025046	M>F	362	8	0.775656	0.479422	104.8	112.4	157629	Fat3|270120
chr9:21514564-21514895	F>M	332	5	0.443396	0.692935	84.8	73.6	13125	Ldlr|16835
chr9:21953848-21953930	F>M	83	6	0.237828	0.488095	89	98	7360	Pigyl|66268
chr9:22030862-22031749	F>M	888	29	0.180939	0.388296	71.3	80.7	706	Zfp809|235047
chr9:22032486-22033861	F>M	1376	27	0.512777	0.81514	87	88.6	2330	Zfp809|235047
chr9:22122102-22122522	F>M	421	8	0.52381	0.776968	73.5	85.8	10020	Zfp810|235050
chr9:23010749-23011091	M>F	343	6	0.823077	0.568794	108.3	117.5	16429	Bmper|73230
chr9:23156027-23157120	M>F	1094	9	0.817073	0.566999	91.1	100.3	128507	Bmper|73230
chr9:25328299-25328809	M>F	511	9	0.652968	0.375878	97.3	94.9	39117	Eepd1|67484
chr9:31123521-31123904	M>F	384	9	0.565041	0.27867	82	96.9	829	Prdm10|382066
chr9:31240451-31240698	M>F	248	6	0.693009	0.485261	54.8	73.5	31125	Tmem45b|235135
chr9:31770757-31770984	F>M	228	5	0.284987	0.739316	78.6	93.6	49887	Barx2|12023
chr9:32716170-32716734	F>M	565	9	0.428571	0.687351	99.6	93.1	19817	Gm27162|330917
chr9:40498771-40499108	F>M	338	6	0.487332	0.743066	111.8	114.2	4724	Clmp|71566
chr9:42544658-42545465	M>F	808	12	0.758231	0.526946	88.6	97.4	206989	Grik4|110637
chr9:42598282-42598571	F>M	290	10	0.470452	0.713457	86.3	86.2	153883	Grik4|110637
chr9:53129579-53129954	F>M	376	10	0.216389	0.57888	78.1	78.6	19804	Exph5|320051
chr9:57171066-57171334	F>M	269	8	0.599693	0.801843	81.5	81.4	60660	1700017B05Rik|74211
chr9:57511517-57511906	F>M	390	6	0.605136	0.841297	103.8	97.7	10079	Csk|12988
chr9:61153362-61153645	F>M	284	7	0.548552	0.884956	83.9	80.7	11746	B930092H01Rik|622037
chr9:61574032-61574270	F>M	239	5	0.579208	0.816017	80.8	92.4	188047	Rplp1|56040
chr9:61890411-61891594	F>M	1184	20	0.510107	0.883565	84.1	89.8	15814	Paqr5|74090
chr9:62009266-62009577	M>F	312	5	0.538226	0.256659	65.4	82.6	38865	Mir5133|100628602
chr9:64153029-64153267	M>F	239	7	0.857923	0.506818	78.4	62.9	23615	Tipin|66131
chr9:65671608-65671741	M>F	134	5	0.463964	0.219955	88.8	88.2	3630	Zfp609|214812
chr9:67011178-67011373	M>F	196	6	0.466165	0.262821	66.5	78	29810	Gm19299|100502636
chr9:67282776-67283055	F>M	280	7	0.671192	0.880537	94.7	106.4	124455	Tln2|70549
chr9:69135473-69135822	F>M	350	8	0.389937	0.603448	99.4	94.2	1826	Rora|19883
chr9:69235008-69235222	F>M	215	6	0.561798	0.814433	133.5	113.2	10583	Ice2|93697
chr9:69534367-69534604	M>F	238	5	0.686411	0.351916	114.8	114.8	74143	Foxb1|64290
chr9:70913358-70913562	M>F	205	5	0.86456	0.61945	88.6	94.6	96878	Aqp9|64008
chr9:71594311-71594779	F>M	469	9	0.462903	0.738134	68.9	67.9	24630	Cgnl1|68178
chr9:74541627-74541839	F>M	213	6	0.533784	0.775641	98.7	104	154405	Gm16551|100503019
chr9:74759568-74759949	F>M	382	6	0.360748	0.632759	89.2	96.7	40911	Fam214a|235493
chr9:76853440-76853634	F>M	195	7	0.341642	0.586552	97.4	99.9	39954	Tinag|26944
chr9:79610339-79610535	F>M	197	6	0.284375	0.717431	106.7	90.8	2679	Cox7a2|12866
chr9:94279844-94280490	F>M	647	7	0.437393	0.841317	83.3	95.4	158010	1190002N15Rik|68861
chr9:95503699-95504142	F>M	444	11	0.386486	0.680798	100.9	109.4	33905	Pcolce2|76477
chr9:111342453-111343098	M>F	646	14	0.427778	0.216463	64.3	70.3	868	Dclk3|245038
chr9:113828867-113829179	F>M	313	6	0.560694	0.941176	57.7	68	10873	Ubp1|22221
chr9:119264029-119264377	F>M	349	7	0.390313	0.76555	100.3	89.6	2122	Xylb|102448
chr9:119919203-119919705	F>M	503	8	0.390184	0.635682	101.9	83.4	13011	Xirp1|22437
chr9:121828414-121828843	F>M	430	9	0.446569	0.671801	98.8	93.8	2991	Cyp8b1|13124
chr9:121959110-121959534	F>M	425	7	0.433071	0.75	72.6	81.1	53966	Pomgnt2|215494
chr9:122765441-122766135	F>M	695	5	0.643875	0.920308	70.2	77.8	8989	Zfp445|235682
chr10:5075354-5075675	F>M	322	6	0.269737	0.597246	101.3	96.8	76159	Syne1|64009
chr10:17271809-17272005	F>M	197	6	0.259194	0.597198	95.2	95.2	171029	Cited2|17684
chr10:19721960-19722412	F>M	453	6	0.365019	0.597668	43.8	57.2	67628	Map3k5|26408
chr10:19923461-19923523	F>M	63	5	0.42511	0.673418	90.8	79	1801	4930405J17Rik|73811
chr10:19928266-19928700	F>M	435	18	0.639187	0.859797	98.4	98.7	21	Rpl32l|621697
chr10:24551583-24552312	F>M	730	13	0.486271	0.736413	86.8	84.9	3689	Enpp3|209558
chr10:24847024-24847603	F>M	580	7	0.364583	0.680774	109.7	118.1	171366	Akap7|432442
chr10:26349532-26349953	F>M	422	8	0.510814	0.85026	121.4	96	44504	Gm8709|667572
chr10:26734745-26735202	F>M	458	6	0.43619	0.768014	87.5	94.8	242427	Arhgap18|73910
chr10:33571888-33572404	M>F	517	7	0.920659	0.641399	95.4	98	5124	Sult3a1|57430
chr10:33579983-33580239	M>F	257	5	0.837647	0.433071	85	76.2	2455	Sult3a1|57430
chr10:39884805-39885074	M>F	270	13	0.656667	0.454545	69.2	70.2	22745	Slc16a10|72472
chr10:41960843-41961304	F>M	462	11	0.570104	0.814542	78.5	86.3	35244	Foxo3|56484
chr10:42441767-42442250	F>M	484	6	0.513399	0.786611	118.2	119.5	39052	Sec63|140740
chr10:47359908-47360111	F>M	204	5	0.195335	0.446991	68.6	69.8	1455538	C130030K03Rik|100418235
chr10:47373877-47374195	F>M	319	9	0.261773	0.64086	80.2	103.3	1441454	C130030K03Rik|100418235
chr10:50953684-50954035	F>M	352	5	0.37372	0.65096	117.2	114.6	246383	Lilr4b|14727
chr10:59729636-59729994	M>F	359	8	0.85037	0.59025	84.4	94.9	10382	Psap|19156
chr10:62415851-62416403	M>F	553	15	0.537097	0.294643	82.7	89.6	6074	Dna2|327762
chr10:62852098-62852197	M>F	100	5	0.913357	0.538983	55.4	59	2787	Dnajc12|30045
chr10:66496578-66496744	F>M	167	5	0.541787	0.776471	69.4	68	28755	Gm31763|102634101
chr10:67732664-67733121	F>M	458	9	0.306859	0.610112	92.3	98.9	8353	Arid5b|71371
chr10:67936662-67936852	F>M	191	5	0.52093	0.789474	86	83.6	67771	1700040L02Rik|73287
chr10:68670691-68671074	M>F	384	9	0.779944	0.514381	79.8	100.4	226	Rhobtb1|69288
chr10:68711197-68711763	M>F	567	25	0.528169	0.285976	68.2	87.3	35255	Rhobtb1|69288
chr10:69649401-69649602	M>F	202	7	0.659011	0.417103	80.9	81.9	17810	Mrln|69563
chr10:74976503-74976775	F>M	273	7	0.356766	0.643813	81.3	85.4	3292	Gucd1|68778
chr10:75140794-75141213	M>F	420	7	0.496198	0.231405	75.1	86.4	34041	Susd2|71733
chr10:76616670-76616792	M>F	123	5	0.518428	0.256461	81.4	100.6	12483	Col18a1|12822
chr10:77071429-77071673	F>M	245	8	0.477019	0.761255	100.6	91.6	2086	Sumo3|20610
chr10:77677833-77678857	F>M	1025	8	0.417335	0.840909	77.9	99	28530	Trappc10|216131
chr10:79874101-79874566	M>F	466	10	0.852713	0.507126	77.4	84.2	4535	Uqcr11|66594
chr10:82786568-82786786	M>F	219	6	0.662037	0.420857	72	89.5	13776	Slc41a2|338365
chr10:84221999-84223823	F>M	1825	75	0.177342	0.441147	63.9	79.5	3206	Rfx4|71137
chr10:86791800-86792270	M>F	471	6	0.844628	0.563071	100.8	91.2	164135	Ascl1|17172
chr10:87976239-87976548	F>M	310	7	0.635638	0.860636	53.7	58.4	9524	Chpt1|212862
chr10:89232408-89232586	M>F	179	6	0.442529	0.187251	29	41.8	24672	Uhrf1bp1l|75089
chr10:93573564-93573744	F>M	181	5	0.612288	0.845771	94.4	80.4	36932	Nr2c1|22025
chr10:93983637-93983916	F>M	280	5	0.436451	0.766046	83.4	96.6	6035	Tmcc3|319880
chr10:94580056-94580417	M>F	362	7	0.37931	0.156587	107.7	132.3	28042	Gm29684|628062
chr10:94602428-94602716	M>F	289	10	0.518237	0.274709	65.8	68.8	5743	Gm29684|628062
chr10:94606979-94607404	F>M	426	6	0.318021	0.574506	94.3	92.8	1055	Gm29684|628062
chr10:94744152-94744399	F>M	248	5	0.334347	0.745327	65.8	85.6	42332	Cradd|12905
chr10:94871720-94872100	M>F	381	7	0.734483	0.491577	82.9	93.3	5817	Socs2|216233
chr10:94873750-94874293	M>F	544	11	0.913424	0.644423	93.5	95.4	3624	Socs2|216233
chr10:95773865-95774282	M>F	418	6	0.85461	0.531732	94	97.2	85024	4930459C07Rik|74881
chr10:96283855-96284100	F>M	246	7	0.552189	0.752922	84.9	85.6	204220	Btg1|12226
chr10:98611452-98613068	F>M	1617	14	0.506185	0.794069	75.1	86.7	40683	Galnt4|14426
chr10:98641899-98642077	F>M	179	5	0.607053	0.861607	79.4	89.6	71130	Galnt4|14426
chr10:98746643-98747171	F>M	529	11	0.323347	0.714539	88	102.5	20778	Dusp6|67603
chr10:99019136-99019441	M>F	306	5	0.680965	0.311828	74.6	93	52364	Gm20110|100504202
chr10:105431290-105431488	M>F	199	24	0.789474	0.541516	7.9	11.5	152755	Ccdc59|52713
chr10:111035606-111035897	F>M	292	5	0.456897	0.66309	92.8	93.2	4277	4933440J02Rik|71321
chr10:114795051-114796131	F>M	1081	22	0.392359	0.663607	88	84.2	3187	Tmem19|67226
chr10:118632811-118633274	F>M	464	7	0.564626	0.87632	84	94.7	43837	Cand1|71902
chr10:118700536-118700615	F>M	80	8	0.408	0.685315	15.6	17.9	23425	Cand1|71902
chr10:120871388-120871958	F>M	571	15	0.431685	0.638023	79.5	87.7	41348	Rassf3|192678
chr10:120909648-120911134	F>M	1487	30	0.294524	0.574157	57.8	59.3	2172	Rassf3|192678
chr10:120934990-120935848	F>M	859	19	0.296154	0.550165	95.8	111.7	21684	Rassf3|192678
chr10:122607258-122607342	M>F	85	5	0.866485	0.597333	73.4	75	26733	Usp15|14479
chr10:123657020-123657545	F>M	526	8	0.533084	0.832947	100.1	107.8	248585	4930503E24Rik|75030
chr10:127304808-127305239	M>F	432	10	0.684444	0.194384	67.5	92.6	1276	BC089597|216454
chr10:127940579-127941144	M>F	566	10	0.702366	0.382036	80.3	83.5	4276	A430046D13Rik|654440
chr11:6657557-6657803	M>F	247	18	0.646154	0.258824	3.6	4.7	37517	Gm11981|626419
chr11:7047748-7048046	M>F	299	9	0.640876	0.435205	76.1	102.9	40526	Gm11985|100041347
chr11:7050525-7052106	M>F	1582	27	0.724868	0.429961	77	95.2	36466	Gm11985|100041347
chr11:19840056-19840235	F>M	180	5	0.23416	0.561111	72.6	72	15611	Spred2|114716
chr11:20183185-20183478	F>M	294	6	0.578671	0.852989	95.3	103.2	33758	Cep68|216543
chr11:21021439-21021726	F>M	288	5	0.366667	0.759036	72	83	30112	Peli1|67245
chr11:21029219-21029447	F>M	229	5	0.4	0.686424	98	104.6	37892	Peli1|67245
chr11:26275575-26275838	F>M	264	5	0.304813	0.641679	112.2	133.4	11246	Fancl|67030
chr11:32290352-32291126	F>M	775	6	0.5	0.758333	81.7	80	42541	Sh3pxd2b|268396
chr11:36445432-36445572	F>M	141	5	0.345982	0.568841	89.6	110.4	312171	Tenm2|23964
chr11:46091630-46091900	M>F	271	6	0.789137	0.412439	104.3	101.8	33960	Cyfip2|76884
chr11:50079423-50079734	M>F	312	9	0.349177	0.147383	60.8	80.7	26104	Maml1|103806
chr11:50483461-50484002	M>F	542	9	0.611465	0.349068	69.8	89.4	67874	Adamts2|216725
chr11:51599133-51599609	F>M	477	13	0.553691	0.771831	68.8	81.9	21968	Sar1b|66397
chr11:54726573-54726885	M>F	313	7	0.814691	0.581818	85.6	102.1	10217	Gpx3|14778
chr11:57793248-57793323	F>M	76	5	0.712617	0.942661	85.6	87.2	29243	Larp1|73158
chr11:58014544-58014957	M>F	414	13	0.645299	0.394381	54	73.9	1486	Igtp|16145
chr11:62242387-62242669	F>M	283	5	0.579208	0.809117	80.8	70.2	9348	Ncor1|20185
chr11:62293743-62293938	F>M	196	7	0.39427	0.625448	104.7	79.7	21781	Pigl|327942
chr11:64210696-64211336	M>F	641	13	0.702087	0.458178	81.1	82.8	37498	Hs3st3a1|15478
chr11:67173257-67173955	F>M	699	14	0.551756	0.835883	77.3	102.7	32652	Myh13|544791
chr11:67219242-67219403	F>M	162	6	0.321716	0.704918	62.2	71.2	78637	Myh13|544791
chr11:68806598-68806876	M>F	279	7	0.872727	0.585766	78.6	78.3	2418	Mir3062|100526545
chr11:70259231-70259623	F>M	393	12	0.530928	0.73839	48.5	53.8	5810	Med11|66172
chr11:70820584-70820911	F>M	328	6	0.34345	0.694737	104.3	110.8	2650	Dhx33|216877
chr11:75315976-75316223	M>F	248	7	0.629764	0.399323	78.7	84.4	7373	Rilp|280408
chr11:77365035-77365238	F>M	204	7	0.623881	0.911392	95.7	79	36416	Abhd15|67477
chr11:78123040-78123420	F>M	381	9	0.557981	0.857305	81.4	98.1	7947	Spag5|54141
chr11:78238796-78239143	F>M	348	8	0.600543	0.835148	92	80.4	3109	Slc13a2|20500
chr11:78659521-78659909	F>M	389	6	0.264348	0.557789	95.8	99.5	19424	Lyrm9|66274
chr11:79082955-79083543	M>F	589	8	0.862291	0.629734	97.1	89.1	14758	Wsb1|78889
chr11:84235917-84236217	M>F	301	5	0.666667	0.4375	54	54.4	90786	Aatf|56321
chr11:85204834-85205095	F>M	262	6	0.355286	0.730241	96.2	97	38168	Bcas3|192197
chr11:86395352-86395750	F>M	399	10	0.256372	0.460882	66.7	70.3	1910	Mir21a|387140
chr11:86784387-86784580	F>M	194	5	0.515098	0.737395	112.6	95.2	22684	Ypel2|77864
chr11:88737467-88737814	M>F	348	6	0.663067	0.364452	77.2	92.8	11567	Akap1|11640
chr11:95609602-95609817	F>M	216	7	0.209591	0.439759	80.4	94.9	564	Zfp652|268469
chr11:97195837-97196175	M>F	339	10	0.657283	0.258094	81.7	111.2	17212	Gpr179|217143
chr11:97233604-97233998	F>M	395	6	0.385542	0.667373	69.2	78.7	9739	Socs7|192157
chr11:97304592-97305026	F>M	435	10	0.119907	0.572929	85.9	85.7	6448	Arhgap23|58996
chr11:98015644-98016139	F>M	496	6	0.522321	0.916493	74.7	79.8	4714	Fbxl20|72194
chr11:100850654-100850809	F>M	156	5	0.207447	0.596859	37.6	38.2	18723	Ptrf|19285
chr11:102038073-102038379	F>M	307	5	0.470464	0.808153	94.8	83.4	8191	Lsm12|268490
chr11:102452768-102452981	F>M	214	8	0.533563	0.763089	72.6	95.5	12335	Gm11627|100040792
chr11:104285482-104285806	M>F	325	8	0.641201	0.366817	91.6	110.8	17799	Kansl1|76719
chr11:106811667-106812395	F>M	729	18	0.530584	0.914625	80.8	74.8	29638	Smurf2|66313
chr11:109449022-109449601	M>F	580	14	0.535971	0.206458	59.6	73	23102	Wipi1|52639
chr11:110735735-110736122	M>F	388	5	0.71134	0.200692	97	115.6	93225	Kcnj16|16517
chr11:111859752-111860054	F>M	303	5	0.371179	0.767347	91.6	98	712616	BC006965|217294
chr11:112312803-112313065	F>M	263	16	0.742772	0.947368	62.7	66.5	259605	BC006965|217294
chr11:112989389-112989826	F>M	438	8	0.470588	0.738095	91.4	73.5	73326	2610035D17Rik|72386
chr11:112993887-112994209	M>F	323	12	0.306569	0.096419	22.8	30.2	68943	2610035D17Rik|72386
chr11:115314962-115315250	M>F	289	7	0.406805	0.162857	96.6	100	5588	Mir3968|100628623
chr11:115324673-115325315	M>F	643	14	0.505669	0.174718	63	88.7	886	Slc16a5|217316
chr11:115664643-115664998	M>F	356	19	0.652695	0.427393	43.9	63.8	7505	Mir5621|100885833
chr11:115750474-115750683	M>F	210	6	0.784133	0.558266	90.3	123	10770	Smim5|66528
chr11:117095196-117095447	M>F	252	8	0.631387	0.37037	68.5	74.2	32113	Sept9|53860
chr11:118990544-118990810	M>F	267	12	0.700134	0.498382	62.2	77.2	24641	Mir6934|102465563
chr11:120384648-120385450	F>M	803	19	0.668671	0.925364	87.5	86.7	6591	Gcgr|14527
chr11:120388871-120389322	F>M	452	11	0.315306	0.633503	89.1	89.5	2719	Gcgr|14527
chr11:120543338-120543405	F>M	68	5	0.44713	0.693151	66.2	73	5363	Aspscr1|68938
chr12:3235012-3236234	M>F	1223	82	0.2647	0.055685	62.4	78.4	0	Rab10os|74173
chr12:8224322-8224430	F>M	109	5	0.255121	0.585648	107.4	86.4	9389	Ldah|68832
chr12:8517736-8519147	M>F	1412	25	0.484915	0.177845	91.5	92.4	10945	Rhob|11852
chr12:8582870-8583178	F>M	309	8	0.472332	0.71123	126.5	116.9	22694	Slc7a15|328059
chr12:16650695-16651088	M>F	394	7	0.625	0.306542	66.3	76.4	9188	Ntsr2|18217
chr12:25436688-25437112	M>F	425	6	0.895397	0.49177	79.7	81	43569	Rrm2|20135
chr12:29373934-29374157	F>M	224	6	0.487578	0.776382	53.7	66.3	9744	Mir6937|102465980
chr12:31026464-31027195	F>M	732	8	0.328	0.779188	93.8	98.5	31045	Sntg2|268534
chr12:35860926-35861125	M>F	200	6	0.700665	0.482696	75.2	91.5	18444	Mir680-3|751520
chr12:44137975-44138064	F>M	90	8	0.625	0.928571	1	1.8	1172991	Dnajb9|27362
chr12:52433980-52434215	F>M	236	5	0.636516	0.864675	119.4	113.8	15002	G2e3|217558
chr12:70519841-70520151	F>M	311	11	0.497976	0.726946	89.8	75.9	46704	Arf6|11845
chr12:70867308-70867580	F>M	273	9	0.395349	0.715776	71.7	85.2	2377	Mir681|751538
chr12:73749966-73750340	F>M	375	15	0.371107	0.576636	77.1	80.5	15475	Dhrs7|66375
chr12:74652125-74652581	F>M	457	28	0.464789	0.669661	58.3	71.6	2655	2210039B01Rik|73644
chr12:74844996-74845517	M>F	522	10	0.757932	0.541888	85.1	94.3	156794	Hif1a|15251
chr12:78298355-78298695	M>F	341	7	0.536732	0.28125	95.3	105.1	40396	Fut8|53618
chr12:78631499-78631860	M>F	362	9	0.728195	0.486162	109.6	120.4	120371	Fut8|53618
chr12:80543571-80544176	F>M	606	6	0.518051	0.797963	92.3	98.2	145233	Rad51b|19363
chr12:82247587-82247717	M>F	131	6	0.581132	0.308642	44.2	54	19421	Mir3067|100526532
chr12:84752576-84752959	M>F	384	11	0.623552	0.363636	47.1	62	75727	Dpf3|70127
chr12:85135920-85136231	M>F	312	5	0.478873	0.19764	71	67.8	31336	Papln|170721
chr12:85510358-85510622	F>M	265	5	0.469453	0.804124	124.4	116.4	20919	Pnma1|70481
chr12:86286157-86286456	F>M	300	7	0.307353	0.570164	97.1	113	25380	Arel1|68497
chr12:87311104-87311479	M>F	376	6	0.836996	0.545455	91	95.3	108512	Tgfb3|21809
chr12:95659163-95659447	F>M	285	5	0.099537	0.328094	86.4	101.8	493665	Mir8099-1|102465890,Mir8099-2|102466888
chr12:100685581-100686112	F>M	532	12	0.389551	0.7359	90.9	93.1	2172	Foxn3|71375
chr12:101719534-101719706	F>M	173	7	0.467611	0.675214	70.6	83.6	39326	Ttc7b|104718
chr12:104883458-104884371	M>F	914	13	0.745283	0.304698	65.2	57.3	11057	Serpina6|12401
chr12:104884892-104885880	M>F	989	5	0.803797	0.504854	94.8	103	9548	Serpina6|12401
chr12:104908386-104908754	M>F	369	7	0.469809	0.261934	97	116.7	6218	Serpina16|194604
chr12:105185174-105185608	F>M	435	7	0.508299	0.773649	68.9	84.6	9499	Serpina1e|20704
chr12:105188593-105189344	F>M	752	7	0.486239	0.792683	77.9	82	5763	Serpina1e|20704
chr12:105312322-105312615	F>M	294	5	0.639175	0.923256	77.6	86	3554	Serpina4-ps1|321018
chr12:105324611-105325669	F>M	1059	16	0.531676	0.849624	77.9	91.4	8442	Serpina4-ps1|321018
chr12:111986950-111987302	M>F	353	7	0.781679	0.344288	93.6	91.3	10791	Wdr20|69641
chr13:3251732-3251957	F>M	226	5	0.61039	0.884766	107.8	102.4	103011	Speer6-ps1|73266
chr13:6248744-6248833	F>M	90	8	0.028571	0.275862	4.4	3.6	298570	Pitrm1|69617
chr13:7352228-7352771	F>M	544	6	0.428349	0.691341	107	119.3	704211	Pfkp|56421
chr13:8647763-8648440	F>M	678	6	0.352113	0.702355	71	77.8	221850	Wdr37|207615
chr13:8650296-8650726	F>M	431	7	0.528256	0.824462	116.3	126.1	219564	Wdr37|207615
chr13:14086559-14086826	F>M	268	5	0.505396	0.928571	111.2	106.4	39618	B3galnt2|97884
chr13:14128574-14128859	F>M	286	6	0.420857	0.695817	89.5	87.7	3046	Tbce|70430
chr13:18213020-18213795	F>M	776	9	0.383439	0.814693	87.2	101.3	20984	4930448F12Rik|73992
chr13:18820448-18820908	F>M	461	5	0.606925	0.894552	98.2	113.8	11287	Vps41|218035
chr13:20752315-20752573	F>M	259	5	0.379845	0.793173	103.2	99.6	133409	Aoah|27052
chr13:20825128-20825370	F>M	243	6	0.258806	0.525148	108.8	112.7	60612	Aoah|27052
chr13:21118794-21119177	F>M	384	8	0.506259	0.727397	89.9	91.2	45991	Olfr1370|258528
chr13:24227333-24227710	M>F	378	10	0.537287	0.331882	111.3	114.8	144250	Scgn|214189
chr13:24423193-24423427	F>M	235	5	0.324619	0.553991	91.8	85.2	3920	Cmah|12763
chr13:24470125-24470826	F>M	702	10	0.6	0.85134	99.5	123.1	36165	Cmah|12763
chr13:34575384-34575840	F>M	457	10	0.403433	0.693346	116.5	103.7	138333	Slc22a23|73102
chr13:34990514-34990650	M>F	137	6	0.552962	0.284229	92.8	96.2	21211	Fam217a|71864
chr13:35595190-35595659	M>F	470	18	0.551331	0.269307	58.4	84.2	156072	Cdyl|12593
chr13:35903157-35903512	M>F	356	7	0.774059	0.503464	102.4	123.7	69886	Cdyl|12593
chr13:36716219-36717078	F>M	860	6	0.51107	0.797688	90.3	86.5	109268	Nrn1|68404
chr13:37755622-37756506	F>M	885	6	0.593692	0.898374	89.8	82	161401	Rreb1|68750
chr13:39468024-39468474	F>M	451	7	0.28041	0.514465	111.6	113.6	415280	Slc35b3|108652
chr13:41440734-41441012	M>F	279	5	0.700441	0.438923	90.8	96.6	13358	Nedd9|18003
chr13:42138848-42139185	F>M	338	7	0.582505	0.783394	71.9	79.1	8205	Hivep1|110521
chr13:43464954-43465316	F>M	363	6	0.285714	0.618774	75.8	87	769	Sirt5|68346
chr13:47324140-47324857	F>M	718	20	0.422297	0.725288	74	82.5	34768	Rnf144b|218215
chr13:54762785-54763169	F>M	385	9	0.432857	0.716578	77.8	83.1	26000	Rnf44|105239
chr13:54765607-54765822	F>M	216	6	0.577933	0.810084	95.2	99.2	23347	Rnf44|105239
chr13:58866817-58867106	F>M	290	6	0.414127	0.654062	120.3	119	3145	4930455J16Rik|67585
chr13:59873045-59873254	F>M	210	6	0.098284	0.417349	106.8	101.8	1718	Etohd2|13996
chr13:60027394-60027707	M>F	314	6	0.641208	0.309091	93.8	100.8	102886	Zcchc6|214290
chr13:63002909-63003173	F>M	265	5	0.455919	0.765043	79.4	69.8	13267	Fbp1|14121
chr13:69098313-69098832	M>F	520	5	0.771277	0.46142	112.8	129.6	39587	Adcy2|210044
chr13:69876840-69876914	F>M	75	10	0.170103	0.386228	19.4	33.4	1861	Ube2ql1|76980
chr13:74731182-74731758	F>M	577	6	0.336449	0.653061	71.3	73.5	45562	Erap1|80898
chr13:76141167-76141483	M>F	317	5	0.939227	0.535959	108.6	116.8	14527	Rfesd|218341
chr13:96381266-96381494	F>M	229	5	0.413357	0.750831	110.8	120.4	6894	F2r|14062
chr13:96387061-96387786	F>M	726	19	0.125067	0.359128	98.5	96.6	602	F2r|14062
chr13:104890752-104891044	F>M	293	5	0.52686	0.828326	96.8	93.2	8650	Nln|75805
chr13:105289778-105290096	M>F	319	7	0.815261	0.52807	71.1	81.4	211825	Adamts6|108154
chr13:108855155-108855625	M>F	471	10	0.760417	0.460358	86.4	78.2	20487	Smim15|75616
chr13:108860405-108860769	M>F	365	11	0.454012	0.215582	92.9	120.2	25737	Smim15|75616
chr13:109832680-109832906	M>F	227	6	0.708333	0.326954	100	104.5	282032	Mir582|100124489
chr13:111392515-111392940	M>F	426	8	0.809524	0.513514	110.2	101.8	207263	Plk2|20620
chr13:114879864-114880272	F>M	409	11	0.561943	0.792693	91.7	107	61528	A430090L17Rik|319803
chr13:114890081-114890415	F>M	335	7	0.498233	0.820416	80.9	75.6	51385	A430090L17Rik|319803
chr13:115151297-115151678	F>M	382	5	0.557003	0.840336	61.4	71.4	26624	Ndufs4|17993
chr13:115308276-115308572	F>M	297	5	0.609694	0.875635	78.4	78.8	59117	Fst|14313
chr14:21774068-21774222	F>M	155	5	0.624161	0.882022	59.6	71.2	25413	Vcl|22330
chr14:22380693-22380970	M>F	278	7	0.798189	0.279199	110.4	128.4	61686	Kat6b|54169
chr14:22402959-22403515	F>M	557	7	0.590529	0.795812	102.6	109.1	83952	Kat6b|54169
chr14:25612859-25613128	M>F	270	5	0.490281	0.162116	92.6	117.2	302956	Rps24|20088
chr14:26030438-26030734	M>F	297	7	0.884793	0.588235	93	102	67711	4930572O13Rik|75862
chr14:28186743-28187052	M>F	310	5	0.719603	0.411483	80.6	83.6	12168	Arhgef3|71704
chr14:29843101-29843944	M>F	844	19	0.625144	0.403018	91.7	94.2	11707	Lrtm1|319476
chr14:31704264-31704554	M>F	291	8	0.739474	0.527027	47.5	55.5	4602	Itih4|16427
chr14:31717260-31717777	M>F	518	11	0.569913	0.235294	94.3	94.3	17598	Itih4|16427
chr14:31951395-31951613	F>M	219	14	0.668639	0.894737	12.1	14.9	3356	Nt5dc2|70021
chr14:32414114-32414279	M>F	166	5	0.634241	0.411491	102.8	128.8	23545	Colq|382864
chr14:46095732-46097078	F>M	1347	26	0.338696	0.590512	88.5	92.4	52662	Fermt2|218952
chr14:47815712-47815925	F>M	214	5	0.625277	0.834146	90.2	82	6635	Gch1|14528
chr14:47834913-47835244	F>M	332	9	0.333741	0.558036	90.9	74.7	25836	Gch1|14528
chr14:61282765-61283041	M>F	277	5	0.609943	0.37234	104.6	94	29223	Spata13|219140
chr14:61302631-61303114	F>M	484	14	0.514085	0.814126	81.1	76.9	48627	Spata13|219140
chr14:62313666-62314512	M>F	847	13	0.66819	0.413333	84.2	75	12456	Dleu2|668253
chr14:63463131-63463267	F>M	137	6	0.657143	0.870833	52.5	40	6573	Mir8098|102465889
chr14:63703731-63704170	M>F	440	7	0.596899	0.265464	55.3	55.4	29821	2700070H01Rik|72609
chr14:64757557-64757935	M>F	379	8	0.888591	0.601841	93.1	108.6	34397	Prss52|73382
chr14:65471770-65472165	F>M	396	9	0.548767	0.822927	103.7	108.6	96519	Hmbox1|219150
chr14:66300842-66301115	F>M	274	6	0.471831	0.781845	94.7	113.8	15602	Scara5|71145
chr14:66336633-66337416	F>M	784	9	0.296256	0.702168	100.9	117.9	51393	Scara5|71145
chr14:66338251-66338972	F>M	722	13	0.372811	0.837815	92.2	91.5	53011	Scara5|71145
chr14:66340944-66341728	F>M	785	18	0.584054	0.839922	89.9	113.8	55704	Scara5|71145
chr14:66378009-66378754	F>M	746	22	0.42328	0.738636	85.9	92	45994	Pbk|52033
chr14:66391127-66391377	F>M	251	6	0.715532	0.965798	95.5	102.3	33371	Pbk|52033
chr14:75621301-75621653	F>M	353	7	0.444867	0.78871	75.1	88.6	20441	Cpb2|56373
chr14:75636952-75637263	F>M	312	8	0.222222	0.476401	83.2	84.8	4831	Cpb2|56373
chr14:76241969-76242271	M>F	303	7	0.659187	0.398929	101.9	106.7	2500	Gm4285|100043189
chr14:79280994-79281543	F>M	550	15	0.536885	0.804201	81.3	88.9	32009	Vwa8|219189
chr14:79852033-79852136	F>M	104	16	0.052632	0.327586	2.4	3.6	391	Kbtbd6|432879
chr14:80016873-80017259	F>M	387	7	0.405769	0.754745	74.3	97.9	29375	Sugt1|67955
chr14:80883820-80883910	F>M	91	5	0.479943	0.720191	139.6	125.8	483711	Olfm4|380924
chr14:86889427-86889721	M>F	295	9	0.469512	0.206297	127.6	134.1	243650	4930529K09Rik|75155
chr14:103644598-103645041	F>M	444	8	0.418685	0.871264	72.2	54.4	100976	Mycbp2|105689
chr14:118438563-118439109	M>F	547	12	0.758929	0.51318	102.7	101.2	12359	Dct|13190
chr14:119073115-119073759	M>F	645	13	0.623686	0.37005	109.8	106.8	2394	Abcc4|239273
chr14:119114324-119114533	M>F	210	5	0.545055	0.296296	91	97.2	8883	Abcc4|239273
chr14:119360299-119360548	M>F	250	6	0.606516	0.375	66.5	84	23145	Dnajc3|100037258
chr14:121661272-121661617	M>F	346	9	0.872059	0.587097	75.6	86.1	116835	Stk24|223255
chr14:122522517-122522730	F>M	214	5	0.218654	0.50079	130.8	126.6	16213	Tm9sf2|68059
chr15:3196410-3196955	M>F	546	11	0.607143	0.356092	84	86.5	23812	Sepp1|20363
chr15:3454783-3455030	F>M	248	5	0.402923	0.627451	95.8	91.8	76812	Ghr|14600
chr15:6397299-6397756	F>M	458	11	0.481143	0.720603	79.5	90.5	1966	C9|12279
chr15:6399635-6400100	F>M	466	13	0.480363	0.726365	101.8	115.5	4302	C9|12279
chr15:7092737-7092976	M>F	240	5	0.39899	0.19798	79.2	99	2195	Lifr|16880
chr15:7094995-7095426	M>F	432	12	0.37551	0.168215	81.7	80.8	4453	Lifr|16880
chr15:7149549-7150246	M>F	698	10	0.836028	0.617952	86.6	86.9	59007	Lifr|16880
chr15:8274487-8274653	F>M	167	7	0.43338	0.719178	101.9	83.4	119810	Nipbl|71175
chr15:9495145-9495439	M>F	295	7	0.528283	0.273574	141.4	122.7	35514	Il7r|16197
chr15:10111262-10111895	M>F	634	7	0.883055	0.563591	59.9	57.3	4269	Prlr|19116
chr15:10136144-10136871	M>F	728	9	0.636364	0.242828	90.4	108.4	16790	Prlr|19116
chr15:10156399-10158242	M>F	1844	9	0.625446	0.252459	93.4	101.7	2738	Prlr|19116
chr15:10159021-10160897	M>F	1877	15	0.854985	0.533691	88.3	87.1	5360	Prlr|19116
chr15:10163708-10164295	M>F	588	6	0.804511	0.548686	110.8	107.8	10047	Prlr|19116
chr15:10166749-10167206	M>F	458	5	0.589404	0.264151	60.4	74.2	13088	Prlr|19116
chr15:10187776-10188070	M>F	295	8	0.904422	0.697972	87.6	117.1	34115	Prlr|19116
chr15:10202917-10203986	M>F	1070	5	0.810591	0.544469	98.2	92.2	19420	Prlr|19116
chr15:10279593-10280256	M>F	664	10	0.901354	0.562077	103.4	88.6	8032	Agxt2|268782
chr15:10648306-10649133	F>M	828	18	0.443986	0.858466	94.2	107.9	3651	4930556M19Rik|75259
chr15:10651179-10651551	F>M	373	7	0.480695	0.810313	74	77.6	6524	4930556M19Rik|75259
chr15:31038033-31038613	F>M	581	11	0.398927	0.829042	101.6	88.3	69152	4930430F21Rik|73784
chr15:31208158-31208973	M>F	816	7	0.77371	0.469755	85.9	111	54018	Dap|223453
chr15:33631250-33632258	F>M	1009	7	0.380952	0.721519	105	101.6	13612	Tspyl5|239364
chr15:34563072-34563265	F>M	194	5	0.511628	0.787234	111.8	103.4	41563	4930413F20Rik|71637
chr15:36420339-36420976	M>F	638	16	0.87062	0.626499	92.8	104.2	5570	Ankrd46|68839
chr15:36929442-36929772	M>F	331	8	0.886768	0.663309	98.2	86.9	7385	Zfp706|68036
chr15:43446126-43446948	F>M	823	9	0.299569	0.605456	103.1	105.9	137351	Emc2|66736
chr15:43532707-43533104	F>M	398	9	0.576517	0.840528	84.2	92.7	168471	Tmem74|239408
chr15:44514719-44514951	M>F	233	6	0.813456	0.594805	54.5	64.2	23083	Sybu|319613
chr15:53000702-53000938	F>M	237	8	0.535398	0.777166	84.8	90.9	176800	Ext1|14042
chr15:54696692-54696798	F>M	107	5	0.666667	0.875	80.4	94.4	54903	Enpp2|18606
chr15:54797687-54798002	M>F	316	8	0.685	0.319767	100	107.5	45986	Enpp2|18606
chr15:55708281-55708540	F>M	260	15	0.592308	0.81203	17.3	17.7	29964	Sntb1|20649
chr15:57583919-57584184	F>M	266	5	0.424051	0.800895	94.8	89.4	57697	Zhx2|387609
chr15:59026982-59027478	F>M	497	11	0.574279	0.827586	82	81.7	111025	Zfp572|100416830
chr15:60577695-60578270	M>F	576	9	0.899291	0.647945	78.3	81.1	76250	9930014A18Rik|320469
chr15:60578973-60580089	M>F	1117	12	0.827586	0.360629	91.8	100.8	74431	9930014A18Rik|320469
chr15:60684843-60685027	M>F	185	5	0.454545	0.232143	83.6	100.8	28208	Fam84b|399603
chr15:60746954-60748317	M>F	1364	7	0.919658	0.526829	83.6	87.9	4508	A1bg|117586
chr15:60750415-60751098	M>F	684	19	0.905269	0.652748	88.9	99.6	1727	A1bg|117586
chr15:60751237-60752667	M>F	1431	22	0.877416	0.504128	82.3	93.6	158	A1bg|117586
chr15:66444186-66445047	F>M	862	6	0.339755	0.790924	95.2	102.8	35052	Phf20l1|239510
chr15:66849685-66850148	M>F	464	7	0.649007	0.405512	86.3	108.9	48482	Ndrg1|17988
chr15:77614692-77615114	M>F	423	15	0.764459	0.466667	79.5	85	29033	Apol8|239552
chr15:79017509-79017716	F>M	208	5	0.452012	0.723944	64.6	71	21013	Gm10863|100041655
chr15:81131697-81131962	F>M	266	9	0.467391	0.678208	81.8	109.1	49405	8430426J06Rik|78102
chr15:81965725-81965945	M>F	221	6	0.84264	0.608295	98.5	108.5	7373	Ccdc134|76457
chr15:82263228-82263565	F>M	338	8	0.534181	0.925811	78.6	80.9	19242	Cyp2d9|13105
chr15:82282966-82284922	F>M	1957	25	0.38321	0.801519	70	79	159	Cyp2d9|13105
chr15:82285520-82286343	F>M	824	9	0.643836	0.921296	81.1	96	2713	Cyp2d9|13105
chr15:82288995-82290534	F>M	1540	18	0.256241	0.608889	75.7	87.5	6188	Cyp2d9|13105
chr15:82466026-82466366	F>M	341	5	0.417544	0.840517	57	46.4	6109	Cyp2d13|68444
chr15:83910638-83910809	M>F	172	5	0.417266	0.181564	55.6	71.6	14859	Efcab6|77627
chr15:83961668-83962921	M>F	1254	28	0.459384	0.181317	76.5	90.6	8063	Pnpla5|75772
chr15:83963101-83963687	M>F	587	7	0.941452	0.696	61	53.6	9496	Pnpla5|75772
chr15:83963807-83964432	M>F	626	6	0.588486	0.258065	78.2	77.5	10202	Pnpla5|75772
chr15:84000375-84000581	M>F	207	8	0.830739	0.483235	64.2	63.4	1675	Mir6392|102466642
chr15:84008614-84008946	M>F	333	9	0.953634	0.737052	88.7	111.6	9914	Mir6392|102466642
chr15:84020608-84021794	M>F	1187	12	0.883764	0.620561	90.3	89.2	869	Samm50|68653
chr15:85436451-85436593	M>F	143	6	0.580357	0.316583	74.7	99.5	24200	Wnt7b|22422
chr15:85821296-85821753	M>F	458	14	0.644411	0.375255	95.2	105.1	42454	Celsr1|12614
chr15:86006621-86007215	M>F	595	15	0.472816	0.225919	68.7	76.1	9356	Cerk|223753
chr15:87157411-87157544	M>F	134	6	0.657895	0.456075	101.3	89.2	217185	Fam19a5|106014
chr15:88584104-88584167	F>M	64	6	0.333333	0.609113	85	69.5	1963	Zbed4|223773
chr15:89210167-89210502	F>M	336	8	0.51417	0.776316	92.6	104.5	482	Odf3b|70113
chr15:90868668-90868781	F>M	114	7	0.376133	0.759874	94.6	90.4	11601	Kif21a|16564
chr15:93214781-93215624	F>M	844	11	0.376509	0.700696	82.8	78.4	13097	Zcrb1|67197
chr15:95579564-95579973	F>M	410	7	0.462217	0.76747	113.4	118.6	2049	Gm6961|629300
chr15:95587558-95587943	M>F	386	11	0.662759	0.460045	100.8	121.7	5536	Gm6961|629300
chr15:96579625-96579918	M>F	294	10	0.662286	0.446206	76.1	88.3	49496	Slc38a2|67760
chr15:96833346-96834041	F>M	696	18	0.52914	0.764828	60.1	80.6	52346	Slc38a4|69354
chr15:96854151-96855823	F>M	1673	18	0.618619	0.86412	74	88.7	30564	Slc38a4|69354
chr15:102140973-102141199	M>F	227	7	0.655971	0.430796	80.1	82.6	14249	Espl1|105988
chr16:10331362-10331557	M>F	196	8	0.600907	0.287253	55.1	69.6	0	Gm1600|381033
chr16:10337262-10337659	M>F	398	8	0.861148	0.524339	93.6	89.9	5884	Gm1600|381033
chr16:11405812-11406072	F>M	261	6	0.571656	0.776276	104.7	111	71	Snx29|74478
chr16:11410448-11410925	F>M	478	8	0.647819	0.878462	77.4	81.2	4707	Snx29|74478
chr16:17257290-17257811	M>F	522	8	0.65678	0.391876	88.5	104.6	18582	Tmem191c|224019
chr16:24084062-24084385	F>M	324	8	0.248186	0.529574	86.1	90.9	95364	Bcl6|12053
chr16:24087672-24088261	F>M	590	7	0.691198	0.933243	99	104.9	98974	Bcl6|12053
chr16:24226548-24227099	F>M	552	6	0.399684	0.861685	105.5	104.8	166337	Lpp|210126
chr16:25802968-25803446	M>F	479	9	0.535806	0.287118	86.9	101.8	966	Trp63|22061
chr16:25876896-25877304	F>M	409	5	0.550607	0.844488	98.8	101.6	74894	Trp63|22061
chr16:25911563-25912069	F>M	507	8	0.486545	0.750491	116.1	127.2	109561	Trp63|22061
chr16:30189411-30189686	M>F	276	5	0.411765	0.21174	64.6	95.4	77932	Cpn2|71756
chr16:30414411-30414898	M>F	488	7	0.77187	0.533654	83.3	89.1	25795	Atp13a3|224088
chr16:31048111-31048430	M>F	320	8	0.576976	0.368613	90.1	102.8	33088	Xxylt1|268880
chr16:34269669-34270107	F>M	439	8	0.282123	0.534676	89.5	111.8	244006	Kalrn|545156
chr16:35006265-35006723	F>M	459	7	0.51458	0.765657	83.3	70.7	15784	Hacd2|70757
chr16:35743926-35744328	F>M	403	9	0.544098	0.820779	81.9	85.6	25114	Dirc2|224132
chr16:37879292-37879440	F>M	149	5	0.533698	0.780797	109.8	110.4	10806	Lrrc58|320184
chr16:38117999-38118386	F>M	388	9	0.427035	0.793978	72.3	70.1	28653	BC031361|414072
chr16:45843509-45845229	F>M	1721	74	0.072838	0.292995	66.4	75	0	Phldb2|208177
chr16:56279189-56279601	F>M	413	10	0.312018	0.520275	129.8	130.7	74763	Impg2|224224
chr16:56870939-56871712	F>M	774	6	0.240484	0.578431	96.3	102	14564	Tmem45a|56277
chr16:58514040-58514462	M>F	423	11	0.687447	0.456984	107.9	98.3	8963	St3gal6|54613
chr16:58519541-58520152	M>F	612	17	0.70841	0.496835	95.8	92.9	3273	St3gal6|54613
chr16:59576738-59577410	F>M	673	15	0.49369	0.839641	89.8	103.9	21160	Crybg3|224273
chr16:64116751-64116934	F>M	184	5	0.34375	0.781003	70.4	75.8	252768	Epha3|13837
chr16:84662610-84662896	M>F	287	5	0.60452	0.351499	70.8	73.4	17138	4930529L06Rik|78023
chr16:86197549-86197979	M>F	431	8	0.529954	0.277154	81.4	100.1	296179	Adamts5|23794
chr16:87690241-87690694	F>M	454	9	0.630701	0.919181	99.9	103.1	8505	Bach1|12013
chr16:93350874-93351345	F>M	472	12	0.479849	0.741325	66.2	79.2	2089	1810053B23Rik|69857
chr16:93592883-93593619	F>M	737	15	0.406452	0.662791	72.3	80.3	10441	Setd4|224440
chr16:95864795-95865014	M>F	220	5	0.64891	0.433134	82.6	100.2	56595	Erg|13876
chr16:97503460-97503714	F>M	255	7	0.164577	0.569187	91.1	100.1	74621	Bace2|56175
chr17:3461835-3462408	M>F	574	18	0.701195	0.45648	69.7	86.2	19907	Tiam2|24001
chr17:5263504-5263809	F>M	306	8	0.540441	0.775891	102	73.6	154958	Ldhal6b|106557
chr17:5566131-5566459	M>F	329	8	0.556522	0.324967	86.2	94.6	73531	Zdhhc14|224454
chr17:5570030-5570223	M>F	194	5	0.91746	0.650165	126	121.2	77430	Zdhhc14|224454
chr17:7475427-7476193	M>F	767	13	0.802756	0.514451	89.3	93.2	52816	Tcp10a|21461
chr17:10408948-10409261	M>F	314	6	0.783401	0.462687	82.3	78.2	102965	Qk|19317
chr17:12764447-12764617	M>F	171	7	0.581982	0.322497	79.3	109.9	12438	Slc22a2|20518
chr17:12934649-12934941	F>M	293	27	0.454795	0.66453	13.5	17.3	472	Airn|104103
chr17:24355573-24355786	F>M	214	9	0.449918	0.689711	67.7	69.1	1928	1600002H07Rik|72016
chr17:24361663-24361875	M>F	213	5	0.455128	0.25	62.4	62.4	3949	1600002H07Rik|72016
chr17:24402152-24402431	M>F	280	7	0.679513	0.305164	70.4	91.3	13798	Ccnf|12449
chr17:25583425-25583664	M>F	240	5	0.514673	0.166381	88.6	116.6	12697	Cacna1h|58226
chr17:26641411-26641810	F>M	400	9	0.136701	0.345695	74.8	83.9	3607	Dusp1|19252
chr17:28160029-28160467	M>F	439	13	0.79803	0.579722	78.1	94.1	57062	Tcp11|21463
chr17:28200020-28200602	M>F	583	12	0.627358	0.403692	88.3	103.8	16927	Tcp11|21463
chr17:28389989-28390522	M>F	534	13	0.855932	0.501784	63.5	64.7	18131	1810013A23Rik|69050
chr17:28577646-28577898	M>F	253	5	0.80622	0.48366	83.6	91.8	45196	Fkbp5|14229
chr17:28914218-28914391	M>F	174	6	0.35363	0.119284	71.2	83.8	7956	Mapk13|26415
chr17:29296953-29297470	M>F	518	10	0.720445	0.446602	71.9	92.7	24952	Rab44|442827
chr17:29520772-29521294	F>M	523	12	0.544181	0.846374	77.3	87.3	22913	Fgd2|26382
chr17:29594789-29595085	F>M	297	7	0.403197	0.763699	80.4	83.4	32905	Pim1|18712
chr17:29606349-29606664	F>M	316	5	0.34873	0.643045	86.6	76.2	21326	Pim1|18712
chr17:31397918-31397988	M>F	71	5	0.636364	0.384	37.4	50	16313	Rsph1|22092
chr17:32518017-32518076	M>F	60	5	0.777778	0.496835	54	63.2	6686	Wiz|22404
chr17:34958959-34959493	F>M	535	13	0.516355	0.741902	65.8	73.6	906	C4a|625018
chr17:34960976-34961241	F>M	266	5	0.593074	0.925714	92.4	105	577	C4a|625018
chr17:34962599-34962762	F>M	164	5	0.578171	0.824131	67.8	97.8	2200	C4a|625018
chr17:34968117-34968605	F>M	489	12	0.504115	0.881609	81	72.5	5243	Stk19|54402
chr17:35106081-35106492	F>M	412	9	0.559719	0.801136	94.9	97.8	2609	Hspa1a|193740
chr17:43419510-43419986	F>M	477	8	0.433814	0.692575	95.4	107.8	12214	Adgrf1|77596
chr17:45984637-45985200	M>F	564	15	0.686536	0.466775	64.9	82.3	113844	1600014C23Rik|72240
chr17:47626462-47626659	M>F	198	11	0.495772	0.264901	86	96.1	12577	Taf8|63856
chr17:63360208-63360610	F>M	403	11	0.392974	0.620942	111.3	112	129542	Efna5|13640
chr17:63595596-63595758	M>F	163	6	0.587766	0.366446	62.7	75.5	66564	4930405O22Rik|414079
chr17:63684955-63685216	F>M	262	5	0.573913	0.868009	92	89.4	22633	4930405O22Rik|414079
chr17:64485581-64485839	M>F	259	5	0.637555	0.419847	91.6	104.8	85560	1110058D11Rik|68771
chr17:65926253-65926851	F>M	599	10	0.332381	0.648069	105	116.5	36044	Vapa|30960
chr17:67058158-67058706	M>F	549	7	0.876061	0.489392	84.1	101	114196	Themis3|74556
chr17:68615078-68615257	F>M	180	5	0.229008	0.555938	104.8	116.2	7880	L3mbtl4|320858
chr17:71547544-71547751	F>M	208	6	0.564655	0.795571	77.3	97.8	6243	Lpin2|64898
chr17:74406257-74406870	F>M	614	6	0.267477	0.581222	109.7	111.8	9001	Srd5a2|94224
chr17:74957728-74957783	F>M	56	5	0.498233	0.867769	56.6	48.4	30093	Birc6|12211
chr17:75723370-75723683	F>M	314	10	0.660494	0.873197	113.4	131.7	111562	Rasgrp3|240168
chr17:78806326-78806586	F>M	261	9	0.236842	0.554217	88.7	101.4	10906	Fez2|225020
chr17:81777912-81778299	F>M	388	7	0.39759	0.623865	106.7	110.1	313487	Thumpd2|72167
chr17:81782891-81783201	F>M	311	5	0.622881	0.863727	94.4	99.8	318466	Thumpd2|72167
chr17:84625653-84626139	F>M	487	8	0.335277	0.628533	85.8	92.9	38366	Zfp36l2|12193
chr17:84697376-84697774	F>M	399	7	0.530973	0.886473	113	118.3	110089	Zfp36l2|12193
chr17:86653711-86653931	M>F	221	6	0.836538	0.565844	69.3	81	32587	2010106C02Rik|72104
chr17:86838865-86839253	M>F	389	7	0.85289	0.460526	81.6	97.7	152347	2010106C02Rik|72104
chr17:89850008-89850243	F>M	236	5	0.295122	0.570423	82	85.2	71427	Gm4719|100043904
chr18:9672352-9672833	F>M	482	5	0.342541	0.647754	72.4	84.6	34813	Colec12|140792
chr18:10954068-10954571	M>F	504	7	0.610482	0.253363	100.9	127.4	97937	Gata6|14465
chr18:12007510-12007868	M>F	359	8	0.819168	0.561514	69.1	79.2	8563	Mir1901|100316686
chr18:12707280-12707521	F>M	242	9	0.667539	0.922144	84.9	109.9	94521	Ttc39c|72747
chr18:12709174-12710119	F>M	946	15	0.390125	0.742936	95.9	96.7	91923	Ttc39c|72747
chr18:12792053-12792295	F>M	243	5	0.552764	0.805104	79.6	86.2	9747	Ttc39c|72747
chr18:12796095-12796516	F>M	422	7	0.278646	0.71164	54.9	54	5526	Ttc39c|72747
chr18:12808025-12808689	F>M	665	12	0.35206	0.838462	89	108.3	5983	Ttc39c|72747
chr18:12810959-12811355	F>M	397	8	0.547945	0.80597	63.9	75.4	8917	Ttc39c|72747
chr18:12812722-12813442	F>M	721	12	0.340426	0.695015	66.6	85.2	10680	Ttc39c|72747
chr18:12814263-12814407	F>M	145	5	0.323204	0.700183	72.4	109.4	12221	Ttc39c|72747
chr18:12817437-12818106	F>M	670	10	0.571698	0.854545	53	71.5	15395	Ttc39c|72747
chr18:12819230-12819665	F>M	436	7	0.325581	0.617486	61.4	78.4	17188	Ttc39c|72747
chr18:12820533-12820894	F>M	362	9	0.347092	0.708783	59.2	72.1	18491	Ttc39c|72747
chr18:12822956-12823562	F>M	607	7	0.513566	0.839655	73.7	82.9	20914	Ttc39c|72747
chr18:12824499-12824853	F>M	355	5	0.370813	0.826401	83.6	110.6	22457	Ttc39c|72747
chr18:12828165-12828317	F>M	153	5	0.601227	0.899083	65.2	87.2	26123	Ttc39c|72747
chr18:12828839-12829773	F>M	935	9	0.510274	0.9	64.9	87.8	26797	Ttc39c|72747
chr18:12830036-12830274	F>M	239	5	0.408	0.757979	50	75.2	27994	Ttc39c|72747
chr18:12834135-12835241	F>M	1107	12	0.483627	0.797525	66.2	74.1	32093	Ttc39c|72747
chr18:12837349-12840943	F>M	3595	35	0.604278	0.925939	64.1	81.4	32377	Mir1948|100316699
chr18:12841072-12841653	F>M	582	9	0.273469	0.592675	81.7	100.1	31667	Mir1948|100316699
chr18:12842073-12842963	F>M	891	8	0.486486	0.769944	60.1	67.4	30357	Mir1948|100316699
chr18:12846311-12847702	F>M	1392	22	0.561831	0.866758	76.5	100	25618	Mir1948|100316699
chr18:12847961-12849828	F>M	1868	29	0.398385	0.68204	51.2	77.8	23492	Mir1948|100316699
chr18:12851168-12851884	F>M	717	6	0.587601	0.862626	61.8	82.5	21436	Mir1948|100316699
chr18:12853411-12853636	F>M	226	5	0.606299	0.925926	25.4	43.2	19684	Mir1948|100316699
chr18:12854530-12854668	F>M	139	5	0.404389	0.896328	63.8	92.6	18652	Mir1948|100316699
chr18:12856045-12856303	F>M	259	5	0.565432	0.854962	81	78.6	17017	Mir1948|100316699
chr18:12856674-12857410	F>M	737	16	0.38764	0.691707	55.6	64.1	15910	Mir1948|100316699
chr18:12870206-12872956	F>M	2751	14	0.50291	0.839587	61.4	76.1	364	Mir1948|100316699
chr18:12875223-12875722	F>M	500	6	0.355091	0.690249	63.8	87.2	1903	Mir1948|100316699
chr18:12876999-12877618	F>M	620	8	0.662393	0.916667	58.5	73.5	3679	Mir1948|100316699
chr18:12879202-12879792	F>M	591	6	0.394841	0.740741	84	103.5	5882	Mir1948|100316699
chr18:12891483-12892128	F>M	646	16	0.541468	0.77663	65.6	96.8	7736	Cabyr|71132
chr18:12896661-12897538	F>M	878	14	0.553089	0.805851	74	80.6	2326	Cabyr|71132
chr18:12900900-12901075	F>M	176	7	0.505353	0.884381	66.7	70.4	1036	Cabyr|71132
chr18:12901591-12901846	F>M	256	6	0.590529	0.843284	59.8	67	1727	Cabyr|71132
chr18:17782179-17782797	F>M	619	5	0.365306	0.666008	98	101.2	42680	4930545E07Rik|75162
chr18:21046500-21046920	F>M	421	8	0.52861	0.762608	91.8	101.6	7659	Trappc8|75964
chr18:21386106-21386441	F>M	336	9	0.255585	0.575145	124.3	115.3	72199	Garem|381126
chr18:32715762-32716479	M>F	718	11	0.699435	0.404762	80.5	99.3	3209	Gypc|71683
chr18:39225312-39225727	M>F	416	10	0.691421	0.343173	78.1	81.3	72513	Arhgap26|71302
chr18:39398451-39399016	F>M	566	7	0.509459	0.791892	105.7	105.7	245652	Arhgap26|71302
chr18:42728124-42728432	F>M	309	13	0.34745	0.616314	89	101.8	10874	Gpr151|240239
chr18:46586732-46586924	M>F	193	6	0.623167	0.331025	113.7	120.3	38546	Mospd4|72076
chr18:54285164-54285704	F>M	541	16	0.416926	0.628866	100.4	109.1	263397	Csnk1g3|70425
chr18:56711204-56711739	F>M	536	6	0.486239	0.774254	90.8	89.3	10213	Aldh7a1|110695
chr18:58335425-58335628	F>M	204	5	0.384615	0.706294	52	57.2	33952	Fbn2|14119
chr18:60929257-60929702	F>M	446	11	0.337937	0.782823	98.7	92.1	4548	Rps14|20044
chr18:61592536-61592922	F>M	387	7	0.556439	0.850088	89.9	81	32451	Ppargc1b|170826
chr18:62272641-62273224	M>F	584	10	0.79597	0.507812	79.4	89.6	66411	Adrb2|11555
chr18:64165102-64165503	F>M	402	8	0.564403	0.80974	106.8	110.4	248510	St8sia3|20451
chr18:64761264-64761806	F>M	543	12	0.667368	0.913603	79.2	90.7	58848	Atp8b1|54670
chr18:64771804-64772157	F>M	354	21	0.403694	0.648041	72.2	82.7	48497	Atp8b1|54670
chr18:70251027-70251268	M>F	242	7	0.840596	0.614158	124.6	143.3	37785	Rab27b|80718
chr18:70726544-70727012	F>M	469	6	0.5328	0.778947	104.2	95	934	Mbd2|17191
chr18:74458820-74459050	F>M	231	6	0.594551	0.836735	104	114.3	16066	Cfap53|74453
chr18:75238519-75238633	F>M	115	8	0.422932	0.832268	66.5	78.2	60093	Dym|69190
chr19:3957993-3958186	M>F	194	6	0.808471	0.566337	90.5	84.2	622	Aldh3b3|73458
chr19:3959479-3959607	M>F	129	6	0.822511	0.594937	77	79	671	Aldh3b3|73458
chr19:4021264-4021671	F>M	408	9	0.72381	0.928849	81.7	85.9	8509	Ndufv1|17995
chr19:4023781-4025132	F>M	1352	8	0.709007	0.942953	54.1	74.5	11026	Ndufv1|17995
chr19:4034359-4034927	F>M	569	6	0.406953	0.775109	81.5	76.3	2985	Gstp1|14870
chr19:5480082-5480309	M>F	228	5	0.445483	0.220751	64.2	90.6	5347	Efemp2|58859
chr19:6029143-6029306	F>M	164	5	0.25	0.506823	84.8	102.6	13318	Capn1|12333
chr19:8179414-8179809	F>M	396	12	0.563771	0.781135	90.2	113.1	26663	Slc22a28|434674
chr19:8205196-8206326	F>M	1131	9	0.412037	0.819026	48	47.9	146	Slc22a28|434674
chr19:10128725-10129309	M>F	585	9	0.581395	0.337368	62.1	73.4	12687	Fads3|60527
chr19:10360913-10361314	M>F	402	12	0.58288	0.346418	61.3	84.9	18053	Dagla|269060
chr19:17537807-17538219	M>F	413	9	0.830623	0.41704	82	99.1	69274	Rfk|54391
chr19:20801129-20801524	M>F	396	5	0.696742	0.315261	79.8	99.6	522	Aldh1a7|26358
chr19:21372269-21372491	F>M	223	8	0.392374	0.624544	101.6	102.9	25501	Zfand5|22682
chr19:23076230-23076346	F>M	117	5	0.717504	0.922801	115.4	111.4	139370	Klf9|16601
chr19:23136112-23137713	F>M	1602	13	0.283757	0.778269	78.6	87.1	78003	Klf9|16601
chr19:23139149-23139697	F>M	549	5	0.318182	0.665835	79.2	80.2	76019	Klf9|16601
chr19:23141635-23141702	F>M	68	5	0.508961	0.88785	55.8	64.2	74014	Klf9|16601
chr19:23207523-23207968	F>M	446	8	0.413793	0.668269	72.5	78	7748	Klf9|16601
chr19:27566530-27566668	F>M	139	5	0.279018	0.48394	89.6	93.4	62003	C030016D13Rik|107372
chr19:29112067-29112477	M>F	411	11	0.571429	0.32101	106.9	100.8	9496	1700018L02Rik|67329
chr19:29143921-29144384	M>F	464	6	0.66958	0.406137	95.3	92.3	2130	Gm9895|100503337
chr19:29192638-29193357	F>M	720	20	0.368303	0.65599	111	120.2	16412	Mir101b|724062
chr19:30192133-30192317	F>M	185	6	0.709957	0.916667	38.5	30	57614	Gldc|104174
chr19:30308250-30308986	M>F	737	11	0.438909	0.232439	76.6	71.2	803	Mbl2|17195
chr19:30927747-30927861	F>M	115	5	0.581907	0.811765	81.8	68	77591	Gm6642|625995
chr19:33152745-33152905	F>M	161	6	0.313725	0.689189	8.5	12.3	78697	Mir3970|100628575
chr19:33169454-33169839	F>M	386	6	0.36236	0.818182	118.7	128.3	61763	Mir3970|100628575
chr19:38274594-38274945	M>F	352	5	0.797407	0.431818	123.4	123.2	23677	Fra10ac1|70567
chr19:39883046-39883631	M>F	586	10	0.880376	0.489035	74.4	91.2	3673	Cyp2c40|13099
chr19:39956779-39960786	M>F	4008	50	0.902913	0.591987	86.5	97.8	473	Cyp2c69|100043108
chr19:40103341-40103635	M>F	295	5	0.785106	0.547244	94	101.6	36427	Cyp2c37|13096
chr19:40597898-40598324	F>M	427	7	0.362018	0.650904	96.3	102.7	9596	Sorbs1|20411
chr19:43519111-43519264	F>M	154	6	0.579041	0.826476	93.8	93.2	4185	Cnnm1|83674
chr19:46173834-46174942	F>M	1109	7	0.415775	0.892038	106.9	105.9	23497	Nolc1|70769
chr19:46207089-46207293	F>M	205	6	0.101695	0.328877	59	62.3	700	Elovl3|12686
chr19:46208013-46209178	F>M	1166	27	0.405877	0.762426	80.7	87.9	1624	Elovl3|12686
chr19:46212210-46212472	F>M	263	8	0.334152	0.577997	50.9	76.1	5821	Elovl3|12686
chr19:46212977-46213996	F>M	1020	5	0.47449	0.898765	78.4	81	6588	Elovl3|12686
chr19:46746225-46747009	M>F	785	12	0.792935	0.540102	68.4	82.1	481	Cyp17a1|13074
chr19:46754485-46754917	M>F	433	9	0.639563	0.422939	91.6	93	6995	Cyp17a1|13074
chr19:46775763-46775949	M>F	187	7	0.734584	0.496337	53.3	78	5984	As3mt|57344
chr19:48774626-48774956	M>F	331	6	0.441441	0.206327	111	121.2	494111	Sorcs3|66673
chr19:48777424-48778343	M>F	920	6	0.822917	0.505906	96	84.7	496909	Sorcs3|66673
chr19:55243682-55244104	F>M	423	9	0.411429	0.643564	97.2	78.6	11271	Tectb|21684
chr19:55833713-55833937	M>F	225	8	0.769923	0.505924	97.2	105.5	17413	Tcf7l2|21416
chr19:57492281-57492344	M>F	64	10	0.656716	0.377246	13.4	16.7	35052	Trub1|72133
chrX:5044990-5046212	F>M	1223	70	0.13392	0.344035	30.8	87.7	171	Mycs|17870
chrX:5441451-5441840	F>M	390	8	0.163017	0.45165	51.4	109.9	182785	Nudt11|58242
chrX:5443619-5443951	F>M	333	6	0.145455	0.463492	45.8	105	180674	Nudt11|58242
chrX:5625190-5626181	F>M	992	55	0.009685	0.217165	15	38.3	565	Nudt11|58242
chrX:5748899-5749894	F>M	996	70	0.00625	0.266753	11.4	33	215	Nudt10|102954
chrX:6354742-6355218	F>M	477	10	0.02439	0.295933	28.7	71.3	1214	Dgkk|331374
chrX:6355354-6357720	F>M	2367	68	0.030162	0.324976	25.4	62.2	0	Dgkk|331374
chrX:6445597-6445865	F>M	269	8	0.305211	0.629537	50.4	99.9	89165	Dgkk|331374
chrX:6471565-6472000	F>M	436	12	0.299187	0.520192	51.2	121.8	115133	Dgkk|331374
chrX:6765305-6765894	F>M	590	19	0.072626	0.312123	47.1	95.9	0	Clcn5|12728
chrX:6797244-6798063	M>F	820	7	0.929919	0.690647	53	99.3	16837	Mir500|723974
chrX:6844053-6844440	M>F	388	5	0.971074	0.739872	48.4	93.8	18430	Mir532|751544
chrX:6895365-6896859	F>M	1495	97	0.005181	0.235345	25.9	71.9	0	Clcn5|12728
chrX:6952254-6953855	F>M	1602	120	0.017403	0.321268	23.9	61.2	0	Gm14379|100270707
chrX:6999556-7000367	F>M	812	41	0.116255	0.369582	23.7	64.1	0	2010204K13Rik|68355
chrX:7021083-7021539	F>M	457	7	0.050676	0.320405	42.3	84.7	20969	2010204K13Rik|68355
chrX:7149729-7152235	F>M	2507	153	0.077123	0.383686	27.7	69.8	0	Ppp1r3f|54646
chrX:7182012-7182759	F>M	748	30	0.012556	0.288889	37.2	105	0	Ccdc22|54638
chrX:7187051-7188180	F>M	1130	51	0.053341	0.348617	36.4	83	2822	Cacna1f|54652
chrX:7215516-7217063	F>M	1548	65	0.043287	0.306068	24.5	57.6	0	Syp|20977
chrX:7218077-7218480	F>M	404	13	0.35023	0.578894	33.4	76.5	2371	Syp|20977
chrX:7225575-7226735	F>M	1161	44	0.034056	0.269251	29.4	85.6	7770	Prickle3|54630
chrX:7234086-7235774	F>M	1689	49	0.052797	0.309429	32.5	82.2	0	Prickle3|54630
chrX:7247688-7248901	F>M	1214	53	0.034893	0.309004	23.8	63.1	0	Plp2|18824
chrX:7256769-7257498	F>M	730	37	0.017751	0.244673	27.4	71	717	Magix|54634
chrX:7257926-7258552	F>M	627	18	0.164557	0.417255	30.7	70.8	0	Magix|54634
chrX:7274051-7275271	F>M	1221	51	0.011622	0.226354	37.1	90.2	0	Gpkow|209416
chrX:7290757-7292134	F>M	1378	75	0.011007	0.28636	24.2	62	7212	Wdr45|54636
chrX:7298614-7299951	F>M	1338	39	0.022457	0.292188	38.8	86	0	Wdr45|54636
chrX:7304362-7304586	F>M	225	12	0.226744	0.598659	28.7	87	1111	Praf2|54637
chrX:7305131-7306004	F>M	874	43	0.108997	0.345674	26.9	61.6	0	Praf2|54637
chrX:7338708-7341273	F>M	2566	99	0.038707	0.266277	26.9	60.5	0	Tfe3|209446
chrX:7366420-7367692	F>M	1273	43	0.028656	0.267862	47.1	94.7	0	Gripap1|54645
chrX:7377204-7377725	M>F	522	8	0.918239	0.711572	39.8	72.4	6502	Mir1198|100316807
chrX:7381285-7381611	M>F	327	9	0.909548	0.703003	44.2	99.9	2616	Mir1198|100316807
chrX:7399009-7399703	F>M	695	20	0.027723	0.25841	25.2	65.4	1182	Kcnd1|16506
chrX:7417796-7420770	F>M	2975	165	0.008661	0.2674	28.7	68.9	0	Otud5|54644
chrX:7455016-7456853	F>M	1838	94	0.030639	0.236938	24	72.7	0	Pim2|18715
chrX:7457120-7457509	F>M	390	16	0.14897	0.35605	39.4	89.9	1688	Pim2|18715
chrX:7475383-7477302	F>M	1920	90	0.016245	0.257369	29.4	82.9	0	Timm17b|21855
chrX:7524259-7525571	F>M	1313	73	0.010853	0.267793	26.5	68.1	0	Hdac6|15185
chrX:7582814-7583207	F>M	394	15	0.315584	0.555957	51.3	110.8	12411	Glod5|69824
chrX:7650441-7652342	F>M	1902	127	0.038953	0.291302	25.9	69.3	0	Suv39h1|20937
chrX:7673377-7674506	F>M	1130	67	0	0.218864	22.7	53.3	0	Gm6787|627782
chrX:7708944-7710147	F>M	1204	45	0.016999	0.267229	30.1	79	0	Wdr13|73447
chrX:7721323-7723569	F>M	2247	104	0.121256	0.397432	33.4	84.6	0	Rbm3|19652
chrX:7752469-7753421	F>M	953	60	0	0.222693	31.9	74.8	0	Tbc1d25|209815
chrX:7755610-7755891	F>M	282	7	0.28	0.575342	39.3	93.9	2303	Tbc1d25|209815
chrX:7762780-7762990	M>F	211	5	0.928571	0.687898	39.2	94.2	7648	Ebp|13595
chrX:7767268-7767767	F>M	500	19	0.35409	0.593041	43.1	104.4	2871	Ebp|13595
chrX:7768430-7771039	F>M	2610	80	0.057713	0.297619	35.1	88.2	0	Ebp|13595
chrX:7812670-7812802	M>F	133	5	0.927778	0.722628	36	82.2	16730	Ftsj1|54632
chrX:7828758-7830430	F>M	1673	71	0.020555	0.252059	43.2	99.2	0	Ftsj1|54632
chrX:7848136-7849487	F>M	1352	29	0.11086	0.369962	30.5	71.9	0	Slc38a5|209837
chrX:8469403-8471144	F>M	1742	163	0.015162	0.284114	17.8	51.5	0	B630019K06Rik|102941
chrX:8776753-8778067	F>M	1315	128	0.006664	0.236437	18.8	54.3	0	Lancl3|236285
chrX:8822007-8822213	F>M	207	6	0.241007	0.5216	46.3	104.2	27697	Xk|22439
chrX:9060292-9060532	F>M	241	6	0.184834	0.462282	35.2	86.2	13842	Cybb|13058
chrX:9324573-9325492	F>M	920	39	0.065448	0.322552	26.6	57.9	84464	Dynlt3|67117
chrX:9330001-9330314	F>M	314	5	0.087379	0.368973	41.2	95.4	89892	Dynlt3|67117
chrX:9694262-9694879	F>M	618	20	0.051095	0.283265	34.2	72.9	0	Srpx|51795
chrX:9793134-9794035	F>M	902	63	0.001222	0.273539	26	71.1	0	Rpgr|19893
chrX:9816494-9817064	F>M	571	6	0.120635	0.478645	52.5	113.2	12367	Otc|18416
chrX:9831430-9831712	F>M	283	7	0.367454	0.581296	54.4	134.4	1999	Otc|18416
chrX:9832139-9832537	F>M	399	7	0.229358	0.558824	31.1	72.9	2708	Otc|18416
chrX:10062143-10063275	F>M	1133	65	0.016223	0.228564	23.7	57.4	0	Tspan7|21912
chrX:10113083-10113347	M>F	265	6	0.920382	0.644518	52.3	100.3	50841	Tspan7|21912
chrX:10142161-10142429	F>M	269	7	0.221939	0.507916	56	108.3	79919	Tspan7|21912
chrX:10179602-10179861	M>F	260	6	0.868421	0.625483	57	129.5	114630	Mid1ip1|68041
chrX:10291445-10293507	F>M	2063	29	0.073323	0.311446	44.2	96.1	984	Mid1ip1|68041
chrX:10294041-10296883	F>M	2843	147	0.005495	0.236849	29.7	78.2	0	Mid1ip1|68041
chrX:10307556-10308104	M>F	549	5	0.875	0.648837	38.4	86	13065	Mid1ip1|68041
chrX:10418461-10418756	F>M	296	5	0.1841	0.446352	47.8	93.2	123970	Mid1ip1|68041
chrX:10569297-10570037	F>M	741	20	0.183951	0.415369	40.5	96.3	274806	Mid1ip1|68041
chrX:10663307-10663894	F>M	588	9	0.15625	0.570637	32	80.2	212489	Gm14483|100042922
chrX:10717105-10717615	F>M	511	9	0.187166	0.470937	41.6	93.7	158768	Gm14483|100042922
chrX:10827317-10827640	F>M	324	12	0.282306	0.507515	41.9	94.2	48743	Gm14483|100042922
chrX:10977725-10978035	F>M	311	5	0.173077	0.508571	52	105	72777	Gm4906|236663
chrX:11021393-11021820	F>M	428	10	0.221461	0.518375	43.8	103.4	116445	Gm4906|236663
chrX:11068970-11069670	F>M	701	34	0.220308	0.540468	32.4	76.7	164022	Gm4906|236663
chrX:11070949-11071845	F>M	897	31	0.142402	0.462484	30.4	73.5	166001	Gm4906|236663
chrX:11180426-11180817	M>F	392	6	0.914191	0.712032	50.5	84.5	275478	Gm4906|236663
chrX:11191354-11191807	F>M	454	10	0.175166	0.539739	45.1	84.3	286406	Gm4906|236663
chrX:11198291-11199075	F>M	785	22	0.282516	0.555505	42.6	100.3	293343	Gm4906|236663
chrX:11207865-11208094	F>M	230	6	0.080769	0.392233	43.3	85.8	302917	Gm4906|236663
chrX:11240327-11240739	M>F	413	6	0.902564	0.569588	32.5	64.7	335379	Gm4906|236663
chrX:11241529-11241658	F>M	130	9	0	0.246291	16.4	37.4	336581	Gm4906|236663
chrX:11267112-11267748	F>M	637	24	0.280682	0.515982	36.7	91.2	362164	Gm4906|236663
chrX:11301534-11302035	F>M	502	11	0.299342	0.603215	55.3	107.5	355644	Bcor|71458
chrX:11311587-11311998	F>M	412	15	0.243802	0.444623	32.3	83.1	345681	Bcor|71458
chrX:11380269-11380858	M>F	590	13	0.647059	0.440553	35.3	83.5	276821	Bcor|71458
chrX:11385766-11386514	M>F	749	15	0.942636	0.728364	43	105.5	271165	Bcor|71458
chrX:11472544-11472772	F>M	229	5	0.035714	0.405462	39.2	95.2	184907	Bcor|71458
chrX:11476120-11476475	F>M	356	6	0.369963	0.583851	45.5	107.3	181204	Bcor|71458
chrX:11503882-11504604	M>F	723	11	0.932468	0.726058	35	81.6	153075	Bcor|71458
chrX:11520579-11520841	F>M	263	9	0.083832	0.374384	37.1	90.2	136838	Bcor|71458
chrX:11534226-11534677	M>F	452	7	0.957295	0.616783	40.1	102.1	123002	Bcor|71458
chrX:11539419-11539669	M>F	251	5	0.969697	0.764228	39.6	73.8	118010	Bcor|71458
chrX:11575038-11575876	M>F	839	27	0.888451	0.625228	28.2	81.3	81803	Bcor|71458
chrX:11576644-11579625	M>F	2982	89	0.76482	0.443277	34.9	73.8	78054	Bcor|71458
chrX:11579904-11581138	M>F	1235	16	0.774859	0.505238	33.3	77.6	76541	Bcor|71458
chrX:11584701-11585845	M>F	1145	28	0.681091	0.38557	38	77.7	71834	Bcor|71458
chrX:11586611-11586990	M>F	380	10	0.92446	0.720859	27.8	65.2	70689	Bcor|71458
chrX:11592083-11592746	M>F	664	13	0.687251	0.448239	38.6	72.1	64933	Bcor|71458
chrX:11620373-11621080	F>M	708	20	0.219035	0.496265	38.4	93.7	36599	Bcor|71458
chrX:11623887-11626453	M>F	2567	55	0.859082	0.610679	28.1	72.5	31226	Bcor|71458
chrX:11638605-11639809	M>F	1205	36	0.836546	0.610366	36	76.6	17870	Bcor|71458
chrX:11639978-11640913	M>F	936	15	0.824561	0.550306	38	76.2	16766	Bcor|71458
chrX:11643300-11645602	M>F	2303	53	0.538331	0.262796	33.5	79.6	12077	Bcor|71458
chrX:11645716-11648691	M>F	2976	70	0.719236	0.40253	32.2	84.7	8988	Bcor|71458
chrX:11650375-11651780	M>F	1406	26	0.670175	0.356491	32.9	75.8	5899	Bcor|71458
chrX:11652502-11653432	M>F	931	13	0.80155	0.509105	49.6	97.2	4247	Bcor|71458
chrX:11658897-11661197	M>F	2301	64	0.709442	0.403579	36.4	77.7	1218	Bcor|71458
chrX:11662031-11663651	M>F	1621	41	0.742275	0.369933	34.7	80.6	4352	Bcor|71458
chrX:11669860-11670156	M>F	297	8	0.901361	0.528671	36.8	89.4	12181	Bcor|71458
chrX:11680517-11680850	F>M	334	6	0.226667	0.491057	50	102.5	22838	Bcor|71458
chrX:11690880-11691863	M>F	984	10	0.896471	0.5549	42.5	84.7	33201	Bcor|71458
chrX:11702552-11704619	M>F	2068	55	0.749226	0.431116	41.1	88.8	32853	2900008C10Rik|72937
chrX:11706692-11708376	M>F	1685	28	0.780579	0.418807	38.2	90.4	29096	2900008C10Rik|72937
chrX:11714404-11717201	M>F	2798	92	0.74611	0.440905	26.5	57.7	20271	2900008C10Rik|72937
chrX:11717912-11718445	M>F	534	12	0.848291	0.517986	39	81.1	19027	2900008C10Rik|72937
chrX:11724789-11725080	M>F	292	6	0.849265	0.632893	45.3	113.5	12392	2900008C10Rik|72937
chrX:11727706-11728799	M>F	1094	36	0.539271	0.319101	34.3	61.8	8673	2900008C10Rik|72937
chrX:11729521-11732690	M>F	3170	102	0.727273	0.447709	31.1	70.4	4782	2900008C10Rik|72937
chrX:11733869-11734773	M>F	905	23	0.636175	0.360058	41.8	89.5	2699	2900008C10Rik|72937
chrX:11817590-11817844	F>M	255	5	0	0.361032	36.2	69.8	80109	Bcor|71458
[truncated: 916 more rows]

## Sheet: sex DMRs, B6, Metilene
#sex DMRs by Metilene, B6 animals
[truncated: 948 more rows]

## Sheet: sex DMRs, C3, DSS
#sex DMRs by DSS, C3 animals
[truncated: 2,643 more rows]

[truncated: 3 more sheets: sex DMRs, C3, Metilene, sex DMRs, F1, DSS, sex DMRs, F1, Metilene]
