# Supplementary material for: DNA methylation in mice is influenced by genetics as well as sex and life experience
Source: Nat Commun. 2019 Jan 18;10:305. doi: 10.1038/s41467-018-08067-z (PMC6338756; doi:10.1038/s41467-018-08067-z)
Supplement: Supplementary file 7 — Supplementary Data 4 [file 41467_2018_8067_MOESM7_ESM.xlsx]

## Sheet: moms-vs-virgins DMRs, DSS
#mothers-vs-virgins DMRs by DSS
#Group 1 = mothers (B6 and C3 female parents), 6 animals
#Group 2 = virgin females (F1s), 6 animals
#DMR coordinates (mm9)	DMR type	length (bp)	validated CpG sites	weighted methylation, mothers	weighted methylation, virgins	mean CpG depth, mothers	mean CpG depth, virgins	distance to nearest TSS (bp)	gene(s) of nearest TSS
chr1:8400762-8401221	vrgs>moms	460	30	0.61773	0.936357	177.1	189.6	888737	Sntg1|71096
chr1:24759697-24760009	vrgs>moms	313	5	0.564374	0.863256	226.8	215	73940	Lmbrd1|68421
chr1:40224139-40224852	vrgs>moms	714	12	0.496454	0.706984	152.8	164.7	57073	Il1r1|16177
chr1:63024466-63024928	vrgs>moms	463	5	0.328253	0.633907	170.6	162.8	135913	Ino80d|227195
chr1:65275454-65275879	vrgs>moms	426	7	0.708204	0.921488	184.6	207.4	42195	Pikfyve|18711
chr1:74800750-74801189	vrgs>moms	440	5	0.415307	0.646209	159.4	166.2	5221	Prkag3|241113
chr1:93144984-93145689	vrgs>moms	706	9	0.427495	0.797231	236	272.9	1207	Ube2f|67921
chr1:97219652-97219904	vrgs>moms	253	7	0.356604	0.562274	227.1	276.4	9447	Fam174a|67698
chr1:121153373-121153818	vrgs>moms	446	9	0.345378	0.79771	132.2	145.6	165007	Inhbb|16324
chr1:121156098-121156356	vrgs>moms	259	9	0.477428	0.707154	162.4	149.1	162469	Inhbb|16324
chr1:128263083-128263323	vrgs>moms	241	7	0.287166	0.591315	224.9	240.1	126181	Nckap5|210356
chr1:133840276-133840403	vrgs>moms	128	7	0.342857	0.552135	150	143.9	19089	Slc45a3|212980
chr1:137092282-137092604	vrgs>moms	323	5	0.490463	0.695764	146.8	155.8	28024	Gpr37l1|171469
chr1:154261596-154261834	vrgs>moms	239	10	0.622061	0.88094	165.9	191.5	14599	Colgalt2|269132
chr1:157057043-157057698	vrgs>moms	656	12	0.474211	0.704521	158.3	154.8	51210	Stx6|58244
chr1:158920292-158920524	vrgs>moms	233	7	0.408696	0.645971	98.6	108.1	50535	Ralgps2|78255
chr1:158921234-158921503	vrgs>moms	270	6	0.172353	0.387149	190.5	207.5	51477	Ralgps2|78255
chr1:166696684-166696950	vrgs>moms	267	5	0.462793	0.664455	196.2	211	29913	Dpt|56429
chr1:169184549-169184995	vrgs>moms	447	11	0.631551	0.862587	171.7	169.4	30263	Uck2|80914
chr1:172096724-172096959	vrgs>moms	236	8	0.532513	0.737903	142.2	155	8136	Uap1|107652
chr1:182228253-182228582	vrgs>moms	330	8	0.714061	0.931516	159.1	178.9	32025	Itpkb|320404
chr1:184439432-184439840	vrgs>moms	409	9	0.406742	0.702899	98.9	107.3	7774	Capn2|12334
chr1:193486033-193486496	vrgs>moms	464	10	0.51497	0.768083	183.7	174.2	55407	Lpgat1|226856
chr1:195077840-195078232	vrgs>moms	393	8	0.433638	0.63654	109.2	128.6	9286	Hsd11b1|15483
chr2:4486763-4487263	vrgs>moms	501	8	0.483691	0.71399	157.1	181.4	5963	Frmd4a|209630
chr2:22916652-22917251	vrgs>moms	600	10	0.404848	0.677616	193.9	213.1	6470	Acbd5|74159
chr2:29277310-29277619	vrgs>moms	310	8	0.554855	0.764669	198.2	198.1	43276	Med27|68975
chr2:31781237-31781855	vrgs>moms	619	12	0.448143	0.674148	195.2	200.5	23968	Aif1l|108897
chr2:33083401-33084354	vrgs>moms	954	29	0.428466	0.717546	186.8	193.4	11920	Angptl2|26360
chr2:33216449-33216746	vrgs>moms	298	5	0.382324	0.620543	201.4	235.6	10268	Ralgps1|241308
chr2:33217158-33217407	vrgs>moms	250	5	0.605839	0.838503	191.8	187	9607	Ralgps1|241308
chr2:64757907-64758675	vrgs>moms	769	18	0.345965	0.560332	215.5	221	102148	Grb14|50915
chr2:67741274-67741629	vrgs>moms	356	8	0.273523	0.617053	171.4	167.1	122174	Mir6335|102466627
chr2:101793246-101793557	vrgs>moms	312	9	0.695144	0.925865	180.8	202.3	66827	Commd9|76501
chr2:122111995-122112391	vrgs>moms	397	7	0.345123	0.5625	133.3	139.4	11510	Duox2|214593
chr2:126778337-126778503	vrgs>moms	167	5	0.207077	0.488152	152.6	168.8	19366	Sppl2a|66552
chr2:127209708-127209882	vrgs>moms	175	5	0.547995	0.780691	164.6	167.8	20686	Adra2b|11552
chr2:130863071-130863714	vrgs>moms	644	17	0.224178	0.430247	150.4	140.4	2420	Mir6973b|102465606
chr2:131273281-131273667	vrgs>moms	387	8	0.493351	0.77621	188	186	43931	Smox|228608
chr2:143894457-143894684	vrgs>moms	228	6	0.606472	0.877341	159.7	178	35619	Banf2|403171
chr2:143981912-143982051	vrgs>moms	140	9	0.528302	0.83871	5.9	6.9	32975	Gm5535|433481
chr2:157940753-157941072	vrgs>moms	320	6	0.394444	0.602515	150	172.3	23220	2010009K17Rik|72340
chr2:161337326-161337849	vrgs>moms	524	32	0.649009	0.916893	164	160.9	402504	Chd6|71389
chr2:163624302-163624602	vrgs>moms	301	7	0.331633	0.533794	196	186	21968	Wisp2|22403
chr2:169307606-169308008	vrgs>moms	403	8	0.392442	0.617258	172	179.6	151138	Tshz2|228911
chr3:27517415-27517595	vrgs>moms	181	5	0.613531	0.837231	215.8	213.8	33498	Mir3092|100526525
chr3:33941038-33941490	vrgs>moms	453	5	0.54818	0.832817	186.8	193.8	22037	Fxr1|14359
chr3:52409144-52409692	vrgs>moms	549	7	0.476562	0.700236	164.6	181.6	133954	Gm2447|329639
chr3:69166027-69166111	vrgs>moms	85	6	0.146018	0.364055	37.7	36.2	45187	Ppm1l|242083
chr3:69178736-69179203	vrgs>moms	468	9	0.633176	0.860064	164.8	173.9	57896	Ppm1l|242083
chr3:84407211-84407296	moms>vrgs	86	7	0.8125	0.533333	25.1	17.1	9715	Tigd4|403175
chr3:87605068-87605585	vrgs>moms	518	8	0.334026	0.633357	180.4	177.6	4195	Insrr|23920
chr3:97832967-97833213	vrgs>moms	247	8	0.55321	0.762523	142.1	134.8	15506	Notch2|18129
chr3:98214902-98215278	vrgs>moms	377	10	0.469849	0.67234	79.6	70.5	28498	Zfp697|242109
chr3:107880641-107880873	vrgs>moms	233	6	0.535114	0.754844	168.5	197.8	7471	Ampd2|109674
chr3:120897821-120898367	vrgs>moms	547	9	0.264353	0.49508	176.1	180.7	23208	Rwdd3|66568
chr3:129470418-129470624	vrgs>moms	207	6	0.568642	0.791966	222.2	232.3	12178	Egf|13645
chr4:5983359-5984129	vrgs>moms	771	7	0.281347	0.527004	229	251.3	134123	Ubxn2b|68053
chr4:8701698-8702573	vrgs>moms	876	13	0.43242	0.663934	171.3	168.9	84145	Chd7|320790
chr4:11775360-11775545	vrgs>moms	186	6	0.347339	0.832344	119	112.3	90056	Cdh17|12557
chr4:15197289-15197614	vrgs>moms	326	5	0.398608	0.707965	201.2	226	4322	Tmem64|100201
chr4:34836711-34837165	vrgs>moms	455	8	0.288761	0.518094	216.9	207.2	3863	Cga|12640
chr4:53325405-53326023	vrgs>moms	619	10	0.323931	0.867308	226.9	238.9	42301	AI427809|381524
chr4:58945505-58945700	vrgs>moms	196	6	0.480809	0.681818	238.8	245.7	10800	Zkscan16|100041581
chr4:59800039-59800465	vrgs>moms	427	8	0.306268	0.553265	175.5	181.9	3312	Inip|66209
chr4:99913473-99913902	vrgs>moms	430	11	0.42332	0.755685	158.3	171.9	145077	Ror1|26563
chr4:102846238-102846408	vrgs>moms	171	6	0.407173	0.722	158	166.7	41081	Slc35d1|242585
chr4:104856732-104857740	vrgs>moms	1009	12	0.247306	0.452392	162.4	182.9	26780	Plpp3|67916
chr4:105817358-105817675	vrgs>moms	318	6	0.214355	0.617347	171.8	196	171143	Usp24|329908
chr4:108690045-108690412	vrgs>moms	368	7	0.581068	0.804898	152.4	175	0	Mir761|791075
chr4:117014620-117014986	vrgs>moms	367	7	0.411337	0.612729	196.6	211	33080	Rnf220|66743
chr4:117506699-117507216	vrgs>moms	518	11	0.412474	0.644325	173.5	203.5	647	Slc6a9|14664
chr4:117896942-117897250	vrgs>moms	309	8	0.418519	0.629045	135	158.4	13773	Mir7226|102466820
chr4:130192562-130192791	vrgs>moms	230	6	0.565689	0.800221	153.5	151	26483	Pum1|80912
chr4:140740035-140740428	vrgs>moms	394	7	0.62059	0.867269	198.4	205.6	29443	Rsg1|76166
chr4:150096026-150096223	vrgs>moms	198	6	0.592233	0.823383	68.7	67	69743	Slc45a1|242773
chr4:150114169-150114384	vrgs>moms	216	5	0.293801	0.579011	148.4	165.8	87886	Slc45a1|242773
chr4:154402695-154403051	vrgs>moms	357	6	0.288181	0.489177	125.5	115.5	17602	Plch2|269615
chr5:17335081-17335270	vrgs>moms	190	5	0.377593	0.586667	192.8	195	6444	Cd36|12491
chr5:30838290-30838509	vrgs>moms	220	5	0.245207	0.474974	198.2	195.8	9700	Cib4|73259
chr5:32268914-32269189	vrgs>moms	276	5	0.546042	0.790769	247.6	260	169656	Fosl2|14284
chr5:43494811-43495468	vrgs>moms	658	11	0.620275	0.883709	158.7	181.4	129234	Cpeb2|231207
chr5:77360547-77360646	vrgs>moms	100	13	0	1	1.2	1.4	19790	Paics|67054
chr5:103116690-103117025	vrgs>moms	336	5	0.536832	0.789827	217.2	208.4	80804	Arhgap24|231532
chr5:124801011-124801363	vrgs>moms	353	10	0.416985	0.651109	130.7	130.7	3274	Cdk2ap1|13445
chr5:138137269-138137807	vrgs>moms	539	8	0.271199	0.774194	171	155	11288	Agfg2|231801
chr5:139338470-139338970	vrgs>moms	501	6	0.472414	0.895872	193.3	177.7	42436	Gm5294|384244
chr5:139651004-139651558	vrgs>moms	555	8	0.443542	0.665718	153.9	175.8	24827	Dnaaf5|433956
chr5:139779461-139779902	vrgs>moms	442	8	0.434267	0.649619	232	229.8	21516	Adap1|231821
chr5:152066295-152066578	vrgs>moms	284	5	0.346887	0.556936	157.4	193.2	73527	Stard13|243362
chr6:3290617-3290999	vrgs>moms	383	8	0.598958	0.845992	168	177.8	52098	Gm8579|667335
chr6:3291269-3291796	vrgs>moms	528	10	0.560333	0.825864	144.2	156.2	52750	Gm8579|667335
chr6:16309621-16310239	vrgs>moms	619	32	0.701368	0.929864	134.8	151.9	538202	Tfec|21426
chr6:31045874-31046109	vrgs>moms	236	5	0.220408	0.426829	49	49.2	32781	Mir29b-1|387223
chr6:37298381-37298869	vrgs>moms	489	9	0.663239	0.908822	172.9	187.7	48405	Dgki|320127
chr6:37348899-37349396	vrgs>moms	498	13	0.277681	0.482299	176.5	202.1	42752	Creb3l2|208647
chr6:37357062-37357466	vrgs>moms	405	10	0.606549	0.806727	186.3	187.3	34682	Creb3l2|208647
chr6:40392720-40393474	vrgs>moms	755	18	0.57563	0.831858	158.7	156.9	0	Wee2|381759
chr6:54671414-54671723	vrgs>moms	310	6	0.542	0.805806	166.7	166.5	39796	Mturn|68235
chr6:94500308-94500572	vrgs>moms	265	5	0.327536	0.58775	138	169.8	50000	Slc25a26|67582
chr6:108463084-108463531	vrgs>moms	448	10	0.464964	0.67407	168.4	166.6	23347	Mir7661|102465766
chr6:112889247-112889696	vrgs>moms	450	11	0.482473	0.690407	186.7	187.6	7564	Srgap3|259302
chr6:114447694-114447803	moms>vrgs	110	6	0.54	0.208333	8.3	8	39178	Hrh1|15465
chr6:114495328-114495444	vrgs>moms	117	7	0.566667	0.776119	4.3	9.6	86812	Hrh1|15465
chr6:125540080-125540463	vrgs>moms	384	7	0.644656	0.853292	209.9	227.9	37114	Vwf|22371
chr6:125542132-125543026	vrgs>moms	895	16	0.465066	0.777945	200.4	208	39166	Vwf|22371
chr6:126723065-126723415	vrgs>moms	351	7	0.399594	0.658654	140.9	148.6	32373	Kcna6|16494
chr6:134665661-134666158	vrgs>moms	498	9	0.412819	0.648098	161.2	163.6	74703	Borcs5|67774
chr6:137914532-137914913	vrgs>moms	382	7	0.309246	0.625201	183.9	178	113524	Slc15a5|277898
chr6:142959071-142959300	vrgs>moms	230	6	0.321729	0.581081	138.8	148	46099	St8sia1|20449
chr7:18988945-18989475	vrgs>moms	531	12	0.3654	0.59749	103.1	99.6	27929	Psg28|114871
chr7:55386891-55387445	vrgs>moms	555	16	0.442308	0.650166	201.5	207.1	36910	Mrgprb5|404239
chr7:72952581-72953614	vrgs>moms	1034	9	0.465402	0.669836	199.1	210.3	3643	1810008I18Rik|100503969
chr7:78231507-78232133	vrgs>moms	627	5	0.600812	0.849802	147.8	151.8	719875	Nr2f2|11819
chr7:89881759-89882075	vrgs>moms	317	6	0.408319	0.637255	196.3	204	22079	4933406J10Rik|77800
chr7:106453376-106454022	vrgs>moms	647	11	0.440591	0.806975	141.5	151.2	36520	Map6|17760
chr7:117811757-117812579	vrgs>moms	823	12	0.317511	0.55	158	178.3	40574	Adm|11535
chr7:125211711-125212110	vrgs>moms	400	11	0.523566	0.751908	88.7	95.3	47551	Rps15a|267019
chr7:129809415-129809647	vrgs>moms	233	5	0.311231	0.549315	147.8	146	5611	Cacng3|54376
chr7:132942139-132942575	vrgs>moms	437	6	0.637742	0.84901	197.8	202	90749	D430042O09Rik|233865
chr7:142912243-142913048	vrgs>moms	806	7	0.5	0.773006	125.7	163	4181	Mki67|17345
chr8:3141550-3141902	vrgs>moms	353	6	0.558511	0.803004	188	188.7	137715	Insr|16337
chr8:13521451-13521916	vrgs>moms	466	8	0.449485	0.670559	181.9	203.4	26916	Gas6|14456
chr8:13720329-13720785	moms>vrgs	457	26	0.727041	0.517007	15.1	22.6	14440	4932443I19Rik|403185
chr8:44404799-44404857	vrgs>moms	59	9	0.617284	0.917808	9	8.1	12436	Zfp42|22702
chr8:48173487-48173786	vrgs>moms	300	14	0.764398	0.971631	13.6	20.1	101208	Enpp6|320981
chr8:83327746-83328141	vrgs>moms	396	7	0.317863	0.537364	163.1	170.1	64388	Smarca5|93762
chr8:86874613-86874883	vrgs>moms	271	7	0.360313	0.627561	164.1	153.4	64380	Cacna1a|12286
chr8:94756922-94757247	vrgs>moms	326	7	0.239376	0.54584	164.7	168.3	122772	Crnde|71296
chr8:94873186-94873488	vrgs>moms	303	6	0.420264	0.661261	189.2	185	6531	Crnde|71296
chr8:96962725-96962976	vrgs>moms	252	6	0.545362	0.780396	163.5	176.8	3722	9330175E14Rik|320377
chr8:114394993-114395240	vrgs>moms	248	5	0.288184	0.60462	138.8	147.2	5335	Tmem170|66817
chr8:117187009-117187165	vrgs>moms	157	5	0.25603	0.481343	107.8	107.2	223457	Wwox|80707
chr8:118701081-118701262	vrgs>moms	182	5	0.274314	0.71911	240.6	242.8	327653	Dynlrb2|75465
chr8:122413569-122413725	moms>vrgs	157	14	0.776978	0.506494	9.9	11	20535	Usp10|22224
chr9:16024685-16025046	vrgs>moms	362	8	0.454123	0.751934	215.2	226.2	157629	Fat3|270120
chr9:20501942-20502303	vrgs>moms	362	8	0.378246	0.600625	178.1	200	30355	Olfm2|244723
chr9:23010749-23011091	vrgs>moms	343	6	0.566358	0.772512	216	211	16429	Bmper|73230
chr9:31123521-31123904	vrgs>moms	384	9	0.326217	0.648768	166.6	175.9	829	Prdm10|382066
chr9:42544658-42545465	vrgs>moms	808	12	0.521108	0.735243	189.5	192	206989	Grik4|110637
chr9:43275557-43275858	vrgs>moms	302	6	0.310204	0.579668	163.3	170.5	156711	Trim29|72169
chr9:47175573-47175684	vrgs>moms	112	7	0.223562	0.444562	154	135.3	162569	Cadm1|54725
chr9:59799725-59800153	vrgs>moms	429	6	0.577167	0.787759	157.7	168.8	624	Gm7616|665389
chr9:63850513-63850704	vrgs>moms	192	7	0.622509	0.882429	121.9	110.6	19162	Smad6|17130
chr9:64153029-64153267	vrgs>moms	239	7	0.649452	0.924773	91.3	110.1	23615	Tipin|66131
chr9:64484556-64485566	vrgs>moms	1011	6	0.34504	0.640913	189.8	189.8	99997	Rab11a|53869
chr9:67011178-67011373	vrgs>moms	196	6	0.265187	0.521456	142.7	128.2	29810	Gm19299|100502636
chr9:69534186-69534750	vrgs>moms	565	8	0.493151	0.742081	209.9	193.4	73997	Foxb1|64290
chr9:69682338-69682698	vrgs>moms	361	6	0.583099	0.912629	177.5	209.8	73385	B230323A14Rik|319970
chr9:70741148-70741387	vrgs>moms	240	6	0.444307	0.701944	134.7	154.3	41228	Lipc|15450
chr9:70746333-70746692	vrgs>moms	360	8	0.413323	0.632425	165.1	178.9	35923	Lipc|15450
chr9:74213563-74214319	vrgs>moms	757	6	0.359148	0.666667	172.2	163	255422	Wdr72|546144
chr9:74364896-74365288	vrgs>moms	393	5	0.510574	0.7356	198.6	211.8	330956	Gm16551|100503019
chr9:95987888-95988707	vrgs>moms	820	7	0.454275	0.713427	192.1	213.9	31141	Gk5|235533
chr9:103010610-103011739	vrgs>moms	1130	40	0.572467	0.88429	123.8	129.8	2665	Rab6b|270192
chr9:107226005-107226180	vrgs>moms	176	6	0.353682	0.559551	172	148.3	14501	Hemk1|69536
chr9:107956369-107956495	vrgs>moms	127	8	0.294842	0.505654	162.4	154.8	879	Amigo3|320844
chr9:121821315-121821466	vrgs>moms	152	7	0.504762	0.707469	75	68.9	3957	Cyp8b1|13124
chr9:123122648-123123006	vrgs>moms	359	7	0.387631	0.604559	164	144.1	2150	Cdcp1|109332
chr10:13785613-13786081	vrgs>moms	469	11	0.680259	0.883085	140.5	146.2	99428	Hivep2|15273
chr10:16945243-16945524	vrgs>moms	282	6	0.310398	0.640231	218	231.2	129655	Gm20125|100504235
chr10:30809529-30809659	vrgs>moms	131	11	0.678161	0.911765	7.9	12.4	223552	Hddc2|69692
chr10:61691062-61691211	vrgs>moms	150	6	0.512126	0.730717	116.8	123.2	2755	Tspan15|70423
chr10:62850984-62852197	vrgs>moms	1214	15	0.33377	0.594017	152.8	156	1673	Dnajc12|30045
chr10:68670691-68671074	vrgs>moms	384	9	0.534238	0.76083	172	182.1	226	Rhobtb1|69288
chr10:79873929-79874566	vrgs>moms	638	12	0.66756	0.90985	155.4	189.5	4363	Uqcr11|66594
chr10:82786394-82786955	vrgs>moms	562	10	0.407063	0.684762	161.4	162.1	13607	Slc41a2|338365
chr10:83529559-83529852	vrgs>moms	294	5	0.602941	0.81962	190.4	189.6	343949	1500009L16Rik|69784
chr10:83864925-83865127	vrgs>moms	203	5	0.069565	0.28863	69	68.6	38089	Nuak1|77976
chr10:86791288-86792270	vrgs>moms	983	11	0.550463	0.810727	176.5	205.1	164135	Ascl1|17172
chr10:86916043-86916284	vrgs>moms	242	5	0.363281	0.7046	153.6	165.2	40121	Ascl1|17172
chr10:86950633-86951394	moms>vrgs	762	10	0.519774	0.313997	159.3	187.9	5011	Ascl1|17172
chr10:95773865-95774098	vrgs>moms	234	5	0.494163	0.760911	205.6	210.8	85024	4930459C07Rik|74881
chr10:96207737-96207940	vrgs>moms	204	5	0.419503	0.629426	217.4	254.2	128102	Btg1|12226
chr10:114784176-114784305	vrgs>moms	130	6	0.606154	0.829822	108.3	102.8	15013	Tmem19|67226
chr10:127196953-127197292	vrgs>moms	340	7	0.533517	0.788235	155.6	170	134	Rdh1|107605
chr11:4385628-4386193	vrgs>moms	566	9	0.636742	0.838436	186.9	170.6	44543	Hormad2|75828
chr11:6657445-6657764	vrgs>moms	320	27	0.271429	0.64486	5.2	4	37405	Gm11981|626419
chr11:7050525-7052052	vrgs>moms	1528	26	0.36408	0.607165	165.5	183.6	36520	Gm11985|100041347
chr11:46091476-46091900	vrgs>moms	425	8	0.541176	0.833826	191.2	211.4	33960	Cyfip2|76884
chr11:59745354-59745859	vrgs>moms	506	7	0.532544	0.797297	169	190.3	10353	1810063I02Rik|69854
chr11:69862772-69863297	vrgs>moms	526	8	0.388355	0.636465	208.2	223.5	4329	Asgr1|11889
chr11:88737467-88737814	vrgs>moms	348	6	0.435821	0.68241	111.7	102.3	11567	Akap1|11640
chr11:97195837-97196270	vrgs>moms	434	11	0.311682	0.534283	180.5	172.4	17117	Gpr179|217143
chr11:98570470-98571134	vrgs>moms	665	25	0.170231	0.394264	140.3	138.1	7843	Csf3|12985
chr11:100432685-100432808	vrgs>moms	124	7	0.409627	0.659981	145.4	149.6	3445	Cnp|12799
chr11:109449022-109449601	vrgs>moms	580	14	0.239005	0.516075	123.4	128.9	23102	Wipi1|52639
chr11:110735660-110736461	vrgs>moms	802	15	0.596534	0.841373	219.3	215.6	92886	Kcnj16|16517
chr11:113033926-113034233	vrgs>moms	308	5	0.11883	0.447735	109.4	114.8	28919	2610035D17Rik|72386
chr12:3836967-3837357	vrgs>moms	391	7	0.473054	0.719052	143.1	162.7	24887	Dnmt3aos|100038522
chr12:5200216-5200737	vrgs>moms	522	7	0.633274	0.889764	159.7	181.4	181751	Klhl29|208439
chr12:8516627-8517121	vrgs>moms	495	7	0.344526	0.699806	195.7	221.3	9836	Rhob|11852
chr12:16650650-16651282	vrgs>moms	633	12	0.481324	0.684496	98.2	107.5	8994	Ntsr2|18217
chr12:21253494-21254076	vrgs>moms	583	6	0.513397	0.782251	192.8	202.8	38022	Itgb1bp1|16413
chr12:74963078-74963569	vrgs>moms	492	9	0.354069	0.60343	214.3	207.3	38742	Hif1a|15251
chr12:85135718-85136231	vrgs>moms	514	6	0.336996	0.547275	136.5	149.8	31134	Papln|170721
chr12:87291212-87291633	vrgs>moms	422	7	0.559205	0.796624	165.3	169.3	125312	Ttll5|320244
chr12:87311104-87311479	vrgs>moms	376	6	0.57619	0.811632	175	192	108512	Tgfb3|21809
chr12:100507705-100507837	vrgs>moms	133	5	0.405172	0.607325	208.8	234.8	106687	4930474N09Rik|67639
chr12:104883416-104885508	vrgs>moms	2093	19	0.376682	0.653846	140.8	150.5	9920	Serpina6|12401
chr12:111986950-111987302	vrgs>moms	353	7	0.364007	0.82834	175.4	176.4	10791	Wdr20|69641
chr12:112017511-112017756	vrgs>moms	246	7	0.529055	0.79983	164.7	167.7	41352	Wdr20|69641
chr12:112289680-112290058	vrgs>moms	379	5	0.630137	0.840088	189.8	182.6	11671	Rcor1|217864
chr13:4941909-4942397	vrgs>moms	489	34	0.578032	0.868464	138.7	145.1	333499	Akr1e1|56043
chr13:20292131-20292558	vrgs>moms	428	6	0.450872	0.659608	210.3	212.5	109755	Elmo1|140580
chr13:29838365-29838701	vrgs>moms	337	5	0.328259	0.593519	210.2	216	108841	Cdkal1|68916
chr13:34990514-34990650	vrgs>moms	137	6	0.308271	0.655114	199.5	197.2	21211	Fam217a|71864
chr13:35595107-35595659	vrgs>moms	553	19	0.251634	0.477449	144.9	149.4	156072	Cdyl|12593
chr13:35689644-35690194	vrgs>moms	551	8	0.433728	0.641097	221.6	223.2	61537	Cdyl|12593
chr13:35903157-35903512	vrgs>moms	356	7	0.486575	0.72142	218.1	237.4	69886	Cdyl|12593
chr13:41440645-41441068	vrgs>moms	424	8	0.596809	0.81469	172.4	185.5	13302	Nedd9|18003
chr13:41452639-41453332	vrgs>moms	694	6	0.44501	0.710681	163.7	198.2	1038	Nedd9|18003
chr13:49544494-49544720	vrgs>moms	227	7	0.407741	0.614159	158.7	161.4	27511	Ippk|75678
chr13:55627194-55627401	vrgs>moms	208	6	0.552389	0.77085	198.8	213.8	2498	Dok3|27261
chr13:55664975-55665404	vrgs>moms	430	5	0.562092	0.877856	214.2	227.6	7077	Fam193b|212483
chr13:59372609-59372969	vrgs>moms	361	5	0.460823	0.720588	150.6	163.2	272843	Agtpbp1|67269
chr13:60027302-60027836	vrgs>moms	535	9	0.312418	0.554278	170	174	102794	Zcchc6|214290
chr13:69098313-69098832	vrgs>moms	520	5	0.504525	0.772926	176.8	183.2	39587	Adcy2|210044
chr13:76141167-76141727	vrgs>moms	561	6	0.621005	0.917866	182.5	196.8	14283	Rfesd|218341
chr13:103688930-103689150	vrgs>moms	221	7	0.347068	0.551487	180.3	187.3	138595	1700099I09Rik|76624
chr13:105289778-105290187	vrgs>moms	410	8	0.512877	0.803205	169.9	195	211825	Adamts6|108154
chr13:111392515-111392940	vrgs>moms	426	8	0.522284	0.870968	179.5	193.8	207263	Plk2|20620
chr14:22380693-22381206	vrgs>moms	514	8	0.398524	0.837774	237.1	211.1	61686	Kat6b|54169
chr14:25612859-25613128	vrgs>moms	270	5	0.153153	0.417671	199.8	199.2	302956	Rps24|20088
chr14:28186743-28187052	vrgs>moms	310	5	0.500595	0.821826	168.2	179.6	12168	Arhgef3|71704
chr14:31129936-31130167	vrgs>moms	232	6	0.449057	0.765033	132.5	149.7	36505	Cacna1d|12289
chr14:31718020-31718990	vrgs>moms	971	11	0.589517	0.797352	154.4	178.5	17783	Itih3|16426
chr14:31739523-31739995	vrgs>moms	473	8	0.403785	0.638677	118.9	98.2	2750	Itih3|16426
chr14:32498566-32498660	vrgs>moms	95	5	0.651087	0.856566	184	198	44323	Btd|26363
chr14:55004061-55004330	vrgs>moms	270	6	0.354738	0.589237	212.8	244.7	23536	Oxa1l|69089
chr14:62796508-62796956	vrgs>moms	449	6	0.446536	0.650142	221.3	235.3	114860	Dleu7|239133
chr14:63703731-63704170	vrgs>moms	440	7	0.281831	0.724902	99.9	109.6	29821	2700070H01Rik|72609
chr14:64757557-64758154	vrgs>moms	598	12	0.432564	0.659169	205.8	218.6	34397	Prss52|73382
chr14:75133922-75134142	vrgs>moms	221	5	0.433925	0.638171	101.4	100.6	1818	Esd|13885
chr14:76241969-76242271	vrgs>moms	303	7	0.36107	0.595104	192.3	227.6	2500	Gm4285|100043189
chr14:121661272-121661723	vrgs>moms	452	11	0.674569	0.899625	126.5	121.4	116729	Stk24|223255
chr14:122973371-122973551	vrgs>moms	181	5	0.506938	0.823476	216.2	219.8	39821	Pcca|110821
chr15:3415421-3416871	vrgs>moms	1451	9	0.507738	0.737416	186.7	214.1	114971	Ghr|14600
chr15:9495145-9495439	vrgs>moms	295	7	0.259126	0.481681	238.7	265.1	35514	Il7r|16197
chr15:10159021-10160996	vrgs>moms	1976	16	0.531261	0.807855	176.9	192.6	5360	Prlr|19116
chr15:10278967-10280367	vrgs>moms	1401	16	0.64355	0.875764	167.6	184.1	7921	Agxt2|268782
chr15:30988047-30988361	vrgs>moms	315	7	0.414978	0.72028	162.1	163.4	19166	4930430F21Rik|73784
chr15:31208005-31209431	vrgs>moms	1427	12	0.428114	0.670845	182	179.5	53865	Dap|223453
chr15:36420416-36420976	vrgs>moms	561	14	0.605606	0.847191	180.9	190.7	5570	Ankrd46|68839
chr15:53865439-53865542	vrgs>moms	104	5	0.190011	0.393581	184.2	236.8	131448	Samd12|320679
chr15:54797503-54798002	vrgs>moms	500	9	0.422295	0.706081	202.3	197.3	45802	Enpp2|18606
chr15:60577695-60580089	vrgs>moms	2395	22	0.484564	0.872844	184	197.7	74431	9930014A18Rik|320469
chr15:60746954-60747347	vrgs>moms	394	5	0.531447	0.774373	190.8	215.4	5478	A1bg|117586
chr15:60751664-60752667	vrgs>moms	1004	17	0.441116	0.641427	170.8	188	158	A1bg|117586
chr15:66849685-66850337	vrgs>moms	653	8	0.429379	0.690345	177	181.2	48482	Ndrg1|17988
chr15:77118622-77118917	vrgs>moms	296	6	0.671626	0.912351	156.8	167.3	18566	Rbfox2|93686
chr15:77614692-77615114	vrgs>moms	423	15	0.529532	0.782295	163.7	175.5	29033	Apol8|239552
chr15:83910619-83910880	vrgs>moms	262	7	0.228166	0.436716	130.9	125.3	14840	Efcab6|77627
chr15:83946367-83946730	vrgs>moms	364	7	0.418121	0.684078	171.9	169.6	6875	Pnpla5|75772
chr15:84021303-84021957	vrgs>moms	655	11	0.553107	0.799902	160.9	186.3	706	Samm50|68653
chr15:88666265-88666928	vrgs>moms	664	11	0.487805	0.716648	152.8	164.9	16189	Creld2|76737
chr15:96852243-96852763	moms>vrgs	521	9	0.658163	0.412698	152.4	161	33624	Slc38a4|69354
chr15:96855301-96855823	moms>vrgs	523	10	0.850909	0.612444	192.5	225	30564	Slc38a4|69354
chr16:3632728-3633378	vrgs>moms	651	23	0.479571	0.706246	194.7	224.8	40330	Olfr161|258859
chr16:10337081-10337659	vrgs>moms	579	10	0.595928	0.796375	162.1	165.5	5703	Gm1600|381033
chr16:17257290-17257574	vrgs>moms	285	6	0.435146	0.653749	199.2	197.8	18819	Tmem191c|224019
chr16:25802865-25803446	vrgs>moms	582	11	0.35489	0.592439	172.9	197.2	863	Trp63|22061
chr16:30414411-30414848	vrgs>moms	438	6	0.519442	0.743464	167.2	204	25795	Atp13a3|224088
chr16:36768935-36769533	vrgs>moms	599	29	0.601286	0.817638	21.4	23.1	15515	Slc15a2|57738
chr16:55800761-55801333	vrgs>moms	573	7	0.45428	0.721101	146.9	155.7	20918	Nfkbiz|80859
chr16:76135392-76135548	vrgs>moms	157	14	0.596154	0.916667	3.7	6.9	12534	4930578N18Rik|78215
chr16:93705061-93705940	vrgs>moms	880	54	0.45509	0.766773	9.3	11.6	6212	Dopey2|70028
chr16:95864354-95865014	vrgs>moms	661	14	0.470418	0.695142	172.6	176.4	56154	Erg|13876
chr17:5550168-5550948	vrgs>moms	781	18	0.438879	0.677994	130.9	134.1	57568	Zdhhc14|224454
chr17:5569715-5570470	vrgs>moms	756	16	0.326008	0.563505	207.6	225.4	77115	Zdhhc14|224454
chr17:7474891-7476429	vrgs>moms	1539	26	0.526442	0.732701	176.7	194.5	52580	Tcp10a|21461
chr17:10408795-10409261	vrgs>moms	467	8	0.530469	0.808771	160	173.9	102965	Qk|19317
chr17:12764447-12765387	vrgs>moms	941	17	0.245737	0.456264	217.4	233.4	11668	Slc22a2|20518
chr17:25583483-25583893	vrgs>moms	411	7	0.571997	0.84781	179.6	192.4	12755	Cacna1h|58226
chr17:28389989-28390522	vrgs>moms	534	13	0.541903	0.827889	108.3	122.5	18131	1810013A23Rik|69050
chr17:31391731-31392140	vrgs>moms	410	8	0.244141	0.48236	192	194.9	22161	Rsph1|22092
chr17:39148004-39148676	vrgs>moms	673	25	0.599352	0.840761	123.4	140.9	24964	Esp24|100126776
chr17:47599170-47599477	vrgs>moms	308	6	0.419291	0.691089	169.3	168.3	24846	1700001C19Rik|75462
chr17:63595596-63595824	vrgs>moms	229	7	0.375984	0.674829	145.1	145.9	66498	4930405O22Rik|414079
chr17:64485542-64485839	vrgs>moms	298	6	0.351965	0.562691	190.8	218	85521	1110058D11Rik|68771
chr17:67058158-67058706	vrgs>moms	549	7	0.546399	0.874719	192.4	190.4	114196	Themis3|74556
chr17:86838908-86839253	vrgs>moms	346	6	0.585492	0.86431	128.7	146.2	152390	2010106C02Rik|72104
chr18:10954068-10954571	vrgs>moms	504	7	0.293926	0.698324	218.7	230.1	97937	Gata6|14465
chr18:13381395-13382332	vrgs>moms	938	5	0.485419	0.815987	212.6	240.2	215896	Hrh4|225192
chr18:40359478-40359900	vrgs>moms	423	5	0.518766	0.720285	239.8	252.4	19153	Yipf5|67180
chr18:46586625-46586924	vrgs>moms	300	7	0.355874	0.696441	209.1	204.7	38546	Mospd4|72076
chr18:62272641-62273615	vrgs>moms	975	15	0.424242	0.69535	180.4	182.1	66020	Adrb2|11555
chr18:70250977-70251268	vrgs>moms	292	8	0.614562	0.826498	245.5	237.8	37735	Rab27b|80718
chr18:73995267-73995580	vrgs>moms	314	7	0.562757	0.775255	138.9	125.9	20221	Me2|107029
chr18:75532540-75533497	moms>vrgs	958	20	0.673626	0.455303	143.7	156.1	5521	Smad7|17131
chr18:75540108-75540298	moms>vrgs	191	6	0.558537	0.355705	68.3	74.5	13089	Smad7|17131
chr18:75552226-75552452	moms>vrgs	227	7	0.860656	0.652941	17.4	24.3	25207	Smad7|17131
chr19:10360913-10361314	vrgs>moms	402	12	0.417736	0.68712	149.4	137.2	18053	Dagla|269060
chr19:17537807-17538281	vrgs>moms	475	10	0.496196	0.82043	184	186	69274	Rfk|54391
chr19:20796992-20797555	vrgs>moms	564	7	0.398907	0.621755	104.6	115.6	4491	Aldh1a7|26358
chr19:20798378-20798966	vrgs>moms	589	7	0.517329	0.850769	169	185.7	3080	Aldh1a7|26358
chr19:29144089-29144384	vrgs>moms	296	5	0.456545	0.705556	191	216	2298	Gm9895|100503337
chr19:31075031-31075434	vrgs>moms	404	7	0.611034	0.88575	204.6	227.6	69579	Gm6642|625995
chr19:38274594-38275297	vrgs>moms	704	7	0.540627	0.811475	223.3	244	23325	Fra10ac1|70567
chr19:38312653-38313042	vrgs>moms	390	6	0.383756	0.636126	164.2	191	14031	Fra10ac1|70567
chr19:46921064-46921351	vrgs>moms	288	6	0.236861	0.542652	231.5	232.5	84965	Cnnm2|94219
chr19:47053550-47053602	vrgs>moms	53	6	0.302538	0.575592	164.2	183	9493	Nt5c2|76952
chr19:48777424-48778343	vrgs>moms	920	6	0.494275	0.77308	174.7	193.2	496909	Sorcs3|66673
chr19:55833504-55833990	vrgs>moms	487	13	0.555693	0.783902	187.2	194	17204	Tcf7l2|21416
chr19:56537185-56537505	vrgs>moms	321	6	0.560072	0.797932	184.5	209.5	1058	Plekhs1|226245
chrX:120217292-120217732	vrgs>moms	441	17	0.153846	0.429048	92.5	70.5	160	Cldn34c1|73061
chrX:120217942-120218506	vrgs>moms	565	10	0.43249	0.722222	233.3	246.6	810	Cldn34c1|73061
chrX:120218656-120218867	vrgs>moms	212	6	0.446281	0.793147	161.3	131.3	1524	Cldn34c1|73061

## Sheet: moms-vs-virgins DMRs, Metilene
#mothers-vs-virgins DMRs by Metilene
#Group 1 = mothers (B6 and C3 female parents), 6 animals
#Group 2 = virgin females (F1s), 6 animals
#DMR coordinates (mm9)	DMR type	length (bp)	validated CpG sites	weighted methylation, mothers	weighted methylation, virgins	mean CpG depth, mothers	mean CpG depth, virgins	distance to nearest TSS (bp)	gene(s) of nearest TSS
chr1:8400510-8401221	vrgs>moms	712	32	0.629843	0.925647	179.1	190.8	888737	Sntg1|71096
chr1:93144983-93145195	vrgs>moms	213	5	0.368941	0.839457	222.8	250.4	1701	Ube2f|67921
chr1:121153457-121153818	vrgs>moms	362	8	0.273077	0.778342	130	147.8	165007	Inhbb|16324
chr1:128263167-128263299	vrgs>moms	133	5	0.198002	0.625105	220.2	239	126205	Nckap5|210356
chr1:157057281-157057512	vrgs>moms	232	5	0.266922	0.745891	156.6	158.2	51448	Stx6|58244
chr1:184439511-184439840	vrgs>moms	330	8	0.449333	0.800743	93.8	101	7774	Capn2|12334
chr2:33083606-33084131	vrgs>moms	526	20	0.470477	0.867104	185.4	190.8	12125	Angptl2|26360
chr2:67741273-67741629	vrgs>moms	357	8	0.273523	0.617053	171.4	167.1	122173	Mir6335|102466627
chr2:143894456-143894608	vrgs>moms	153	5	0.529785	0.860465	157.8	180.6	35618	Banf2|403171
chr2:161336971-161337849	vrgs>moms	879	34	0.654451	0.910933	164.5	161.1	402149	Chd6|71389
chr4:53325404-53326023	vrgs>moms	620	10	0.323931	0.867308	226.9	238.9	42300	AI427809|381524
chr4:99913495-99913763	vrgs>moms	269	8	0.388932	0.776957	160.4	169.2	145099	Ror1|26563
chr4:117513212-117513240	vrgs>moms	29	5	0.610817	0.880274	188.6	175.4	5349	Slc6a9|14664
chr4:138233573-138233874	vrgs>moms	302	14	0.211382	0.54244	105.4	107.7	46897	Ubxn10|212190
chr5:106653472-106653792	vrgs>moms	321	10	0.566413	0.774749	236.4	249.5	233393	Barhl2|104382
chr5:138137268-138137657	vrgs>moms	390	7	0.155694	0.739766	160.6	146.6	11287	Agfg2|231801
chr6:16309773-16310239	vrgs>moms	467	31	0.696157	0.929347	136	151.6	538202	Tfec|21426
chr6:37298380-37298713	vrgs>moms	334	8	0.63196	0.905242	172.9	186	48404	Dgki|320127
chr6:125542221-125542830	vrgs>moms	610	11	0.408469	0.807819	206.1	220.9	39255	Vwf|22371
chr7:87035350-87035611	vrgs>moms	262	8	0.659375	0.86321	200	226.6	29915	Ap3s2|11778
chr7:106453429-106453894	vrgs>moms	466	7	0.257561	0.729109	146.4	155.6	36573	Map6|17760
chr8:118701080-118701262	vrgs>moms	183	5	0.274314	0.71911	240.6	242.8	327653	Dynlrb2|75465
chr8:122833286-122833352	vrgs>moms	67	7	0.329971	0.68873	99.1	79.9	81156	A330074K22Rik|434353
chr9:31123684-31123872	vrgs>moms	189	7	0.348778	0.728171	169.6	173.4	992	Prdm10|382066
chr9:103010767-103011739	vrgs>moms	973	37	0.568332	0.883536	130.9	135.8	2665	Rab6b|270192
chr10:79874100-79874401	vrgs>moms	302	8	0.544293	0.898167	146.8	184.1	4534	Uqcr11|66594
chr10:94873801-94874081	vrgs>moms	281	9	0.554245	0.827027	188.4	205.6	3836	Socs2|216233
chr11:7050773-7051326	vrgs>moms	554	13	0.486364	0.842678	152.3	183.8	37246	Gm11985|100041347
chr11:97195836-97196031	vrgs>moms	196	9	0.194169	0.462338	179.1	171.1	17356	Gpr179|217143
chr11:98570578-98571031	vrgs>moms	454	22	0.174415	0.432288	141.8	136.3	7951	Csf3|12985
chr11:110735881-110736198	vrgs>moms	318	5	0.173399	0.778122	203	193.8	93149	Kcnj16|16517
chr12:8516822-8517121	vrgs>moms	300	5	0.370155	0.780529	206.4	234.2	10031	Rhob|11852
chr12:8518107-8518164	vrgs>moms	58	5	0.080629	0.332701	203.4	211	11316	Rhob|11852
chr12:25950057-25950231	vrgs>moms	175	9	0.550736	0.801075	143.4	144.7	136018	Gm17746|432641
chr12:104883415-104885045	vrgs>moms	1631	17	0.357018	0.638912	134.1	142.7	10383	Serpina6|12401
chr12:111987132-111987302	vrgs>moms	171	5	0.326644	0.902273	179.4	176	10973	Wdr20|69641
chr13:4941908-4942397	vrgs>moms	490	34	0.578032	0.868464	138.7	145.1	333498	Akr1e1|56043
chr13:34990513-34990650	vrgs>moms	138	6	0.308271	0.655114	199.5	197.2	21211	Fam217a|71864
chr13:35595342-35595562	vrgs>moms	221	11	0.249373	0.543893	145.1	142.9	156169	Cdyl|12593
chr13:76141166-76141483	vrgs>moms	318	5	0.580122	0.910834	197.2	208.6	14527	Rfesd|218341
chr13:105289777-105290096	vrgs>moms	320	7	0.459391	0.782544	168.9	193.1	211824	Adamts6|108154
chr13:111392664-111392820	vrgs>moms	157	5	0.361522	0.858115	189.2	205.8	207412	Plk2|20620
chr14:22380692-22380970	vrgs>moms	279	7	0.338012	0.824458	244.3	217.3	61685	Kat6b|54169
chr14:63703919-63704170	vrgs>moms	252	6	0.202091	0.694268	95.7	104.7	30009	2700070H01Rik|72609
chr15:10187887-10188070	vrgs>moms	184	5	0.657495	0.908772	210.8	228	34226	Prlr|19116
chr15:10279992-10280256	vrgs>moms	265	5	0.518239	0.87931	159	174	8032	Agxt2|268782
chr15:25704718-25704743	vrgs>moms	26	10	0.250784	0.529738	95.7	126.1	68310	Fam134b|66270
chr15:36420567-36420772	vrgs>moms	206	7	0.317684	0.76699	182.6	191.3	5774	Ankrd46|68839
chr15:36929441-36929686	vrgs>moms	246	7	0.652284	0.893741	168.9	196.3	7471	Zfp706|68036
chr15:60578972-60580089	vrgs>moms	1118	12	0.359027	0.845618	202.2	203.5	74431	9930014A18Rik|320469
chr15:60750635-60752638	vrgs>moms	2004	32	0.503797	0.718282	181.1	192.1	187	A1bg|117586
chr15:77614710-77614890	vrgs>moms	181	5	0.224396	0.618421	173.8	182.4	29051	Apol8|239552
chr15:84021302-84021794	vrgs>moms	493	10	0.547954	0.809347	163.7	188.3	869	Samm50|68653
chr15:95587639-95587793	vrgs>moms	155	7	0.234801	0.511095	204.4	193.1	5617	Gm6961|629300
chr17:5550384-5550948	vrgs>moms	565	15	0.348152	0.635938	124.5	128	57784	Zdhhc14|224454
chr17:7475972-7476193	vrgs>moms	222	6	0.509821	0.879324	195.2	216.8	52816	Tcp10a|21461
chr17:12934722-12934790	moms>vrgs	69	8	0.743243	0.375691	27.8	22.6	545	Airn|104103
chr17:24402151-24402431	vrgs>moms	281	7	0.263519	0.501255	166.4	170.7	13797	Ccnf|12449
chr17:28390148-28390522	vrgs>moms	375	10	0.430178	0.784946	106.7	120.9	18131	1810013A23Rik|69050
chr17:39148130-39148551	vrgs>moms	422	20	0.567929	0.842202	112.2	136.2	25089	Esp24|100126776
chr17:46912649-46912767	vrgs>moms	119	5	0.561774	0.879227	189.4	207	3065	2310039H08Rik|67101
chr17:67058376-67058706	vrgs>moms	331	5	0.40835	0.832251	196.4	184.8	114414	Themis3|74556
chr18:10954165-10954520	vrgs>moms	356	5	0.210435	0.684603	230	241.6	97988	Gata6|14465
chr18:62272749-62272827	vrgs>moms	79	5	0.322616	0.830325	180.4	166.2	66808	Adrb2|11555
chr18:70251082-70251260	vrgs>moms	179	5	0.522388	0.845899	254.6	241.4	37840	Rab27b|80718
chr19:4615372-4615406	moms>vrgs	35	7	0.820738	0.599676	81.3	88.1	261	Lrfn4|225875
chr19:17537806-17538093	vrgs>moms	288	8	0.396847	0.803535	182.4	183.9	69273	Rfk|54391
chr19:46920801-46921351	vrgs>moms	551	8	0.261102	0.581051	233.6	228.2	84702	Cnnm2|94219
