# Supplementary material for: DNA methylation in mice is influenced by genetics as well as sex and life experience
Source: Nat Commun. 2019 Jan 18;10:305. doi: 10.1038/s41467-018-08067-z (PMC6338756; doi:10.1038/s41467-018-08067-z)
Supplement: Supplementary file 8 — Source Data [file 41467_2018_8067_MOESM8_ESM.xlsx]

## Sheet: Figure 4E
B6	complex	free	bound %		B6	complex	free	bound %		B6	complex	free	bound %
0	0	4402.13	0		0	0	4681.18	0		0	0	4525.26	0
0.15	86.192	4489.26	0.0188379		0.15	18.536	4507.6	0.00409533		0.15	49.364	4245.89	0.0114927
0.3	116.607	3993.96	0.0283676		0.3	226.092	4243.01	0.05059		0.3	98.899	3785.72	0.0254591
0.6	696.406	2427.89	0.2229		0.6	901.82	3064.84	0.22735		0.6	1041.11	2542.01	0.29056
1.2	2027.13	613.749	0.767597		1.2	2553.79	491.92	0.838488		1.2	2323.84	455.042	0.83625
C3	complex	free	bound %		C3	complex	free	bound %		C3	complex	free	bound %
0	0	4216.96	0		0	0	4677.48	0		0	0	4359.01	0
0.15	0	4205.72	0		0.15	0	4697.26	0		0.15	0	4162.77	0
0.3	0	4006.01	0		0.3	0	4720.01	0		0.3	0	4129.89	0
0.6	62.364	3228.53	0.0189505		0.6	40.95	3916.65	0.0103472		0.6	97.778	3348.82	0.0283694
1.2	353.506	2041.11	0.147625		1.2	730.527	2214.36	0.248067		1.2	592.406	2250.23	0.2084
AVERAGE	B6 bound %	C3 bound %
0	0	0
0.15	1.14753	0
0.3	3.48056	0
0.6	24.6937	1.92224
1.2	81.4112	20.1364

## Sheet: Figure 4F
B6	complex	free	bound %
0	0	4079.43	0
0.15	110.607	3792.84	0.0283357
0.3	397.527	2795.65	0.124493
0.6	939.82	1599.87	0.370053
1.2	2234.55	364.971	0.859601
C3	complex	free	bound %
0	0	3007.23	0
0.15	166.678	2820.7	0.0557941
0.3	1060.31	1892.46	0.359089
0.6	2616.91	685.506	0.792423
1.2	3339.81	57.778	0.982994

## Sheet: Supplementary figure 6A
Chr6	complex	free	bound %
0		4675.89	0
0.15	205.385	4042.06	0.0483549
0.3	564.406	3548.06	0.137243
0.6	2048.79	1763.65	0.537396
1.2	3479.86	138.142	0.961818
GATA motif	complex	free	bound %
0	24.657	3764.18	0.00650779
0.15	0	4036.06	0
0.3	17.95	4098.82	0.00436021
0.6	19.536	4117.41	0.00472233
1.2	0	3345.77	0

## Sheet: Supplementary figure 6B
B6	complex	free	bound %
0	0	3467.82	0
0.15	144.728	3504.87	0.0396559
0.3	425.335	2968.58	0.125323
0.6	1255.23	1415.04	0.470077
1.2	1847.06	228.971	0.889707
C3	complex	free	bound %
0	0	3232.16	0
0.15	0	3357.16	0
0.3	15.536	2720.21	0.00567888
0.6	334.799	2652.16	0.112087
1.2	1104.7	1494.58	0.425002

## Sheet: Supplementary figure 6C
B6	complex	free	bound %
0	0	3991.18	0
0.15	466.749	3677.01	0.112639
0.3	1207.89	2472.82	0.328168
0.6	2287.08	973.163	0.701506
1.2	3516.98	80.778	0.977548
C3	complex	free	bound %
0	0	3668.94	0
0.15	135.314	3289.36	0.0395116
0.3	458.456	3065.18	0.130109
0.6	1482.67	2037.41	0.421204
1.2	2598.74	405.042	0.865156

## Sheet: Supplementary figure 6D
B6	complex	free	bound %
0	0	3837.64	0
0.15	87.192	3321.57	0.0255788
0.3	549.991	1844.28	0.229711
0.6	1467.77	588.385	0.713842
1.2	2524.38	113.728	0.95689
C3	complex	free	bound %
0	0	2648.11	0
0.15	183.556	2272.7	0.0747301
0.3	938.941	1368.34	0.406948
0.6	2096.43	357.092	0.854457
1.2	2488.62	53.192	0.979073
